# Supplementary material for: A scoping review of artificial intelligence applications in clinical trial risk assessment
Source: NPJ Digit Med. 2025 Jul 30;8:486. doi: 10.1038/s41746-025-01886-7 (PMC12307910; doi:10.1038/s41746-025-01886-7)
Supplement: Supplementary file 2 — Supplementary Data 1 [file 41746_2025_1886_MOESM2_ESM.zip]

Archive with 6 entries (6 files):
- Reports assessed for eligibility and Studies included in review.xlsx
- __MACOSX/._Reports assessed for eligibility and Studies included in review.xlsx
- Records screened.bib
- __MACOSX/._Records screened.bib
- Records identified.bib
- __MACOSX/._Records identified.bib
