# Supplementary material for: A scoping review of artificial intelligence applications in clinical trial risk assessment
Source: NPJ Digit Med. 2025 Jul 30;8:486. doi: 10.1038/s41746-025-01886-7 (PMC12307910; doi:10.1038/s41746-025-01886-7)
Supplement: Supplementary file 2 — Supplementary Data 1 [file 41746_2025_1886_MOESM2_ESM.zip › Reports assessed for eligibility and Studies included in review.xlsx]

## Sheet: Sheet2
Relevant	Publication	Publication date	Location/country of the publication	Publication venue (health informatice, acl, emnlp)
Yes	2D-Quantitative structure-activity relationship modeling for risk assessment of pharmacotherapy applied during pregnancy	2023	Turkey	Journal of Applied toxicology
Yes	A clinical trial termination prediction model based on denoising autoencoder and deep survival regression	2024	China	Quantitative Biology
Yes	A data-driven approach to predicting successes and failures of Clinical trials	2016	USA	Cell Chemical Biology
Yes	A Day 14 Endpoint for Acute GVHD Clinical trials.	2024	USA	Transplant Cell Ther
Yes	A DREAM Challenge to guild Prediction Models for Short-Term Discontinuation of Docetaxel in Metastatic Castration- Resistant Prostate Cancer	2017	Estonia	JCO Clinical Cancer Informatics
Yes	A knowledge graph embedding based approach to predict the adverse drug reactions using a deep neural network	2022	India	Journal of Biomedical Informatics
Yes	A neural network-based method for polypharmacy side effects prediction	2021	Iran	BMC Bioinformatics
Yes	A novel graph attention model for predicting frequencies of drug-side effects from multi-view data.	2021	China	Briefings in Bioinformatics
Yes	A Predictive Model of Vaccine Reactogenicity Using Data from an In Vitro Human Innate Immunity Assay System.	2024	USA	J Immunol
Yes	A Systems Toxicology Approach for the Prediction of Kidney Toxicity and Its Mechanisms In Vitro	2019	USA	Toxicological Sciences
Yes	A tool for predicting regulatory approval after phase II testing of new oncology Compounds	2015	USA	Clinical Pharmacology & Therapeutics
Yes	Accurate tumor segmentation and treatment outcome prediction with DeepTOP	2023	China	Radiotherapy and Oncology
Yes	Adverse drug reaction prediction using voting ensemble training approach	2023	Iran	AUT J Math Comput
Yes	Adverse event prediction using a task-specific generative model	2023	Finland	Workshop on Interpretable ML in Healthcare at International Conference on Machine Learning (ICML)
Yes	An artificial intelligence method using FDG PET to predict treatment outcome in diffuse large B cell lymphoma patients	2023	Netherlands	Nature Scientific Reports
Yes	An EEG nicotinic acetylcholine index to assess the Efficacy of pro-cognitive Compounds.	2018	Netherlands	Clinical Neurophysiology
Yes	An explainable machine learning-based phenomapping strategy for adaptive predictive enrichment in randomized Clinical trials	2023	USA	NPJ digital medicine
Yes	An improved multi-modal representation-learning model based on fusion networks for property prediction in drug discovery	2023	China	Computers in Biology and Medicine
Yes	An In Silico Model for Predicting Drug-Induced Hepatotoxicity	2019	China	International Journal of Molecular Sciences
Yes	An integrative machine learning approach for prediction of toxicity-related drug Safety	2018	Japan	life science alliance
Yes	Application of machine learning methods in Clinical trials for precision medicine	2022	USA	JAMIA open
Yes	Application of machine learning methods to bridge the gap between non-interventional studies and randomized controlled trials in ophthalmic patients with	2021	Switzerland	Contemporary Clinical trials
Yes	Applying machine learning to predict real-world individual treatment effects: insights from a virtual patient cohort	2019	USA	Journal of the American Medical Informatics Association
Yes	Assessing machine learning approaches for predicting failures of investigational drug candidates during Clinical trials.	2023	India	Computers in Biology and Medicine
Yes	Assessing the robustness of Clinical trials by estimating Jadad's score using artificial intelligence approaches	2022	France	Computers in Biology and Medicine
Yes	Bayesian tensor factorization for predicting clinical outcomes using integrated human genetics evidence	2022	USA	ICML workshop on computational biology
Yes	Brain morphometric features predict medication response in youth with bipolar disorder: a prospective randomized clinical trial	2023	USA	Psychological Medicine
Yes	Can we predict trial failure among older adult-specific Clinical trials using trial-level factors?	2023	USA	Journal of Geriatric oncology
Yes	ChemBioSim: Enhancing Conformal Prediction of In Vivo Toxicity by Use of Predicted Bioactivities	2021	Austria	Journal of Chemical Information and Modeling
Yes	Circulating Tumor Cells Prediction in Hormone Receptor Positive HER2-Negative Advanced Breast Cancer: A Retrospective Analysis of the MONARCH 2 Trial.	2024	Italy	Oncologist
Yes	Classification of hierarchical text using geometric deep learning: the case of Clinical trials corpus	2021	Switzerland	EMNLP
Yes	Clinical Trial Risk Tool: software application using natural language processing to identify the risk of trial uninformativeness	2023	UK	Gates Open Research
Yes	ClinicalRisk: A New Therapy-related Clinical Trial Dataset for Predicting Trial Status and Failure Reasons	2023	USA	CIKM
Yes	Comparison of causal forest and regression-based approaches to evaluate treatment effect heterogeneity: an application for type 2 diabetes precision medicine.	2023	UK	BMC medical informatics and decision making
Yes	Context-specific functional module based drug Efficacy prediction	2016	Korea	International Workshop on Data and Text Mining in Biomedical Informatics: bioinformatics
Yes	CSM-Toxin: A Web-Server for Predicting Protein Toxicity.	2023	Australia	Pharmaceutics
Yes	Decoding toxicological signatures through quantum computational paradigm	2024	USA	OPTICAL AND QUANTUM ELECTRONICS
Yes	Deep learning prediction of patient response time course from early data via neural-pharmacokinetic/pharmacodynamic modelling	2021	USA	Nature Machine Intelligence
Yes	Deep Learning-Based Risk Prediction for Interventional Clinical trials Based on Protocol Design: A Retrospective Study	2023	Switzerland	Patterns
Yes	deepAFT: A nonlinear accelerated failure time model with artificial neural network.	2024	Canada	Stat Med
Yes	DeepSide: A Deep Learning Approach for Drug Side Effect Prediction	2022	Turkey	IEEE/ACM transactions on computational biology and bioinformatics
Yes	Development of a differential treatment selection model for depression on consolidated and transformed clinical trial datasets.	2024	Canada	Transl Psychiatry
Yes	Drug approval prediction based on the discrepancy in gene perturbation effects between cells and humans	2023	Korea	eBiomedicine
Yes	Drug properties and host factors contribute to biochemical presentation of drug‑induced liver injury: a prediction model from a machine learning approach	2021	Spain	Archives of Toxicology
Yes	Drug Side Effect Prediction with Deep Learning Molecular Embedding in a Graph-of-Graphs Domain	2022	Italy	Mathematics
Yes	Early response to SPN-812 (viloxazine extended-release) can predict Efficacy outcome in pediatric subjects with ADHD: a machine learning post-hoc analysis of four randomized Clinical trials.	2021	Ireland	Psychiatry Research
Yes	Effective holistic characterization of small molecule effects using heterogeneous biological networks.	2023	USA	Frontiers in Pharmacology
Yes	Enabling data-driven clinical quality assurance: predicting adverse event reporting in Clinical trials using machine learning	2019	Switzerland	Drug Safety
Yes	Estimating individual treatment effect on disability progression in multiple sclerosis using deep learning	2022	Canada	Nature communications
Yes	Experimental drugs in Clinical trials for COPD: artificial intelligence via machine learning approach to predict the successful advance from early-stage development to approval	2023	UK	Expert Opinion on Investigational Drugs
Yes	Factors Affecting Success of New Drug Clinical trials	2023	Korea	Therapeutic Innovation & Regulatory Science
Yes	FRAMM: Fair ranking with missing modalities for clinical trial site selection	2024	Canada	Patterns
Yes	Harnessing the power of quality assurance data: can we use statistical modeling for quality risk assessment of Clinical trials?	2020	Switzerland	Therapeutic Innovation & Regulatory Science
Yes	HINT: Hierarchical Interaction Network for Trial Outcome Prediction Leveraging Web Data	2022	USA	Patterns
Yes	Human pluripotent stem cell-derived neural constructs for predicting neural toxicity	2015	USA	PNAS
Yes	Identifying and mitigating potential biases in predicting drug approvals	2022	USA	Drug Safety
Yes	Identifying pharmaceutical technology opportunities from the perspective of adverse drug reactions: Machine learning in multilayer networks	2024	China	Technological Forecasting and Social Change
Yes	Illusory generalizability of clinical prediction models.	2024	USA	Science
Yes	Improved Detection of Drug-Induced Liver Injury by Integrating Predicted in vivo and in vitro Data.	2024	UK	Chem. Res. Toxicol.
Yes	Improving clinical trial design using interpretable machine learning based prediction of early trial termination	2023	UK	Nature Scientific Reports
Yes	Improving clinical trial Efficacy using a machine learning-based risk score to enrich study populations	2022	USA	European Journal of Heart Failure
Yes	In Silico Pharmacoepidemiologic Evaluation of Drug-Induced Cardiovascular Complications Using Combined Classifiers	2018	China	Journal of Chemical Information and Modeling
Yes	In silico prediction of potential drug-induced nephrotoxicity with machine learning methods	2022	China	Journal of Applied Toxicology
Yes	Individualized Treatment Effect Prediction with Machine Learning - Salient Considerations.	2024	USA	NEJM Evid
Yes	Integration of a microfluidic multicellular coculture array with machine learning analysis to predict adverse cutaneous drug reactions	2022	Singapore	Lab on a Chip
Yes	Integration of human cell lines gene expression and chemical properties of drugs for Drug Induced Liver Injury prediction.	2021	Poland	Biology Direct
Yes	Integrative relational machine-learning for understanding drug side-effect profiles	2013	France	BMC Bioinformatics
Yes	Key indicators of phase transition for Clinical trials through machine learning	2020	Chile	Drug Discovery Today
Yes	Latent Dirichlet Allocation in predicting clinical trial terminations	2019	USA	BMC Medical Informatics and Decision Making
Yes	LIFTED: Multimodal Mixture-of-Experts for Clinical Trial Outcome Prediction	2024	USA	ICML Workshop
Yes	Machine Learning Application in a Phase I Clinical Trial Allows for the Identification of Clinical-Biomolecular Markers Significantly Associated With Toxicity	2021	Italy	Clinical Pharmacology & Therapeutics
Yes	Machine learning evaluation of immune infiltrate through digital tumour score allows prediction of survival outcome in a pooled analysis of three international stage III colon cancer cohorts.	2024	France	EBioMedicine
Yes	Machine Learning Predicting Atrial Fibrillation as an Adverse Event in the Warfarin Versus Aspirin in Reduced Cardiac Ejection Fraction (WARCEF) Trial	2023	UK	The American Journal of Medicine
Yes	Machine Learning Prediction of Clinical Trial Operational Efficiency	2022	USA	AAPS Journal
Yes	Machine learning prediction of side effects for drugs in Clinical trials	2022	Paraguay	Cell Reports Methods
Yes	Machine learning predictive models can improve Efficacy of Clinical trials for Alzheimer's disease	2021	USA	Journal of Alzheimer's Disease
Yes	Machine Learning Predicts Outcomes of Phase III Clinical trials for Prostate Cancer	2021	Switzerland	Algorithms
Yes	Machine Learning to Predict Faricimab Treatment Outcome in Neovascular Age-Related Macular Degeneration	2023	USA	Ophthalmology Science
Yes	Machine learning with statistical imputation for predicting drug approvals	2019	USA	Harvard Data Science Review
Yes	Machine learning-based modeling of big Clinical trials data for adverse outcome prediction: A case study of death events	2019	USA	IEEE 43rd Annual Computer Software and Applications Conference (COMPSAC)
Yes	Machine learning-based prediction of drug approvals using molecular, physicochemical, clinical trial, and patent-related features	2022	Turkey	Expert Opinion on Drug Discovery
Yes	Modular Multi–Source Prediction of Drug Side–Effects With DruGNN	2022	Italy	IEEE/ACM Transactions on Computational Biology and Bioinformatics
Yes	MolToxPred: small molecule toxicity prediction using machine learning approach.	2024	India	RSC Adv
Yes	Multi Head Graph Attention for Drug Response Predicton	2023	India	2023 3rd International Conference on Smart Data Intelligence (ICSMDI)
Yes	MultiGML: Multimodal graph machine learning for prediction of adverse drug events	2023	Germany	Heliyon
Yes	Multilevel modeling and value of information in clinical trial decision support	2014	USA	BMC Systems Biology
Yes	Non-Negative matrix factorization combined with kernel regression for the prediction of adverse drug reaction profiles.	2024	Ireland	Bioinform Adv
Yes	On Graph Construction for Classification of Clinical trials Protocols Using Graph Neural Networks	2022	Switzerland	AIME conference
Yes	Plasma Metabolic Profiles-Based Prediction of Induction Chemotherapy Efficacy in Nasopharyngeal Carcinoma: Results of a Bidirectional Clinical Trial.	2024	China	Clin Cancer Res
Yes	Predicting clinical trial outcomes using drug bioactivities through graph database integration and machine learning	2022	India	Chemical biology and drug design
Yes	Predicting completion of Clinical trials in pregnant women: Cox proportional hazard and neural network models	2022	Korea	Clinical and Translational science
Yes	Predicting drug approvals: the novartis data science and artificial intelligence challenge	2021	USA	Patterns
Yes	Predicting drug response and synergy using a deep learning model of human cancer cells	2020	USA	Cancer cell
Yes	Predicting Drug-Induced Liver Injury Using Convolutional Neural Network and Molecular Fingerprint-Embedded Features.	2020	New Zealand	ACS Catalysis
Yes	Predicting Efficacy of viloxazine extended-release treatment in adults with ADHD using an early change in ADHD symptoms: Machine learning Post Hoc analysis of a phase 3 clinical trial	2022	Ireland	Psychiatry Research
Yes	Predicting gastrointestinal drug effects using contextualized metabolic models	2019	Luxembourg	PLOS Computational Biology
Yes	Predicting Intervention Approval in Clinical trials through Multi-Document Summarization	2022	Greece	ACL
Yes	Predicting Phase 1 Lymphoma Clinical Trial Durations Using Machine Learning: An In-Depth Analysis and Broad Application Insights	2023	USA	Clinics and Practice
Yes	Predicting phase 3 clinical trial results by modeling phase 2 clinical trial subject level data using deep learning	2019	USA	Proceedings of the 4th Machine Learning for Healthcare Conference
Yes	Predicting Successes and Failures of Clinical trials With Outer Product-Based Convolutional Neural Network	2021	Korea	Frontiers in Pharmacology
Yes	Predicting the frequencies of drug side effects	2020	UK	Nature Communications
Yes	Predicting Visual Acuity Responses to Anti-VEGF Treatment in the Comparison of Age-related Macular Degeneration Treatments Trials Using Machine Learning.	2024	USA	Ophthalmol Retina
Yes	Prediction and detection of side effects severity following COVID-19 and influenza vaccinations: utilizing smartwatches and smartphones.	2024	Israel	Sci Rep
Yes	Prediction models for drug-induced hepatotoxicity by using weighted molecular fingerprints	2017	Korea	International Workshop on Data and Text Mining in Biomedical Informatics: bioinformatics
Yes	Prediction of Alternative Drug-Induced Liver Injury Classifications Using Molecular Descriptors, Gene Expression Perturbation, and Toxicology Reports	2021	Poland	Frontiers in Genetics
Yes	Prediction of anti-cancer drug response by kernelized multi-task learning	2016	Turkey	Artificial Intelligence in Medicine
Yes	Prediction of Clinical trials Outcomes Based on Target Choice and Clinical Trial Design with Multi-Modal Artificial Intelligence	2023	USA	Clinical Pharmacology & Therapeutics
Yes	Prediction of drug Efficacy from transcriptional profiles with deep learning	2021	China	Nature Biotechnology
Yes	Prediction of Drug-Induced Liver Toxicity Using SVM and Optimal Descriptor Sets	2021	Korea	International Journal of Molecular Sciences
Yes	Prediction of Side Effects Using Comprehensive Similarity Measures.	2020	Korea	BioMed research international
Yes	Prediction of treatment outcome in Clinical trials under a personalized medicine perspective	2022	UK	Nature Scientific Reports
Yes	Predictive modeling of clinical trial terminations using feature engineering and embedding learning	2021	USA	Nature Scientific Reports
Yes	Prospective adverse event risk evaluation in Clinical trials	2022	USA	Health Care Management Science
Yes	Quantifying risk associated with clinical trial termination: A text mining approach	2019	USA	Information Processing & Management
Yes	Quantifying the probability of clinical trial success from scientific articles	2014	USA	Drug Discovery Today
Yes	Radiomics-Based Machine Learning for Outcome Prediction in a Multicenter Phase II Study of Programmed Death-Ligand 1 Inhibition Immunotherapy for Glioblastoma.	2022	USA	American Journal of Neuroradiology
Yes	RAINFOREST: a random forest approach to predict treatment benefit in data from (failed) clinical drug trials	2020	Netherlands	Bioinformatics
Yes	Reducing Sample Size While Improving Equity in Vaccine Clinical trials: A Machine Learning-Based Recruitment Methodology with Application to Improving Trials of Hepatitis C Virus Vaccines in People Who Inject Drugs.	2024	USA	Healthcare (Basel)
Yes	Reevaluating the Efficacy and predictability of antidepressant treatments: a symptom clustering approach	2017	USA	JAMA Psychiatry
Yes	Refined Efficacy estimates of the Sanofi Pasteur dengue vaccine CYD-TDV using machine learning	2018	USA	Nature Communications
Yes	Secukinumab Efficacy in psoriatic arthritis: machine learning and meta-analysis of four phase 3 trials	2021	USA	Journal of Clinical Rheumatology
Yes	Senescence-related genes define prognosis, immune contexture, and pharmacological response in gastric cancer	2022	China	Aging
Yes	Sex- Specific Classification of Drug- Induced Torsade de Pointes Susceptibility Using Cardiac Simulations and Machine Learning	2021	USA	Clinical Pharmacology & Therapeutics
Yes	Simulating Clinical trials for model-informed precision dosing: using warfarin treatment as a use case.	2023	UK	Front Pharmacol
Yes	SPOT: sequential predictive modeling of clinical trial outcome with meta-learning	2023	USA	BCB
Yes	Supervised chemical graph mining improves drug-induced liver injury prediction	2022	Korea	iScience
Yes	The development and application of in silico models for drug induced liver injury	2018	China	RSC advances
Yes	The Efficacy of canagliflozin in diabetes subgroups stratified by data-driven clustering or a supervised machine learning method: a post hoc analysis of canagliflozin clinical trial data	2022	China	Diabetologia
Yes	Three-Level Hepatotoxicity Prediction System Based on Adverse Hepatic Effects	2018	China	Molecular Pharmaceutics
Yes	TOP: A deep mixture representation learning method for boosting molecular toxicity prediction	2020	China	Methods
Yes	Towards realizing the vision of precision medicine: AI based prediction of clinical drug response.	2021	Germany	BRAIN
Yes	toxCSM: comprehensive prediction of small molecule toxicity profiles	2022	Australia	Briefings in Bioinformatics
Yes	Trial2Vec: Zero-Shot Clinical Trial Document Similarity Search using Self-Supervision	2022	USA	EMNLP
Yes	TWIN-GPT: Digital Twins for Clinical trials via Large Language Model	2024	China	ACM Transactions on Multimedia Computing, Communications and Applications
Yes	Type 1 diabetes prevention clinical trial simulator: Case reports of model-informed drug development tool.	2024	USA	CPT Pharmacometrics Syst Pharmacol
Yes	Uncertainty quantification and interpretability for clinical trial approval prediction	2024	USA	Health Data Science
Yes	Uncovering key clinical trial features influencing recruitment.	2023	USA	J Clin Transl Sci
Yes	Understanding and predicting COVID-19 clinical trial completion vs. cessation	2021	USA	PLoS One
Yes	Understanding common key indicators of successful and unsuccessful cancer drug trials using a contrast mining framework on ClinicalTrials.gov	2023	Ireland	Journal of Biomedical Informatics
Yes	Usability of deep learning and H&E images predict disease outcome-emerging tool to optimize Clinical trials	2022	UK	NPJ precision oncology
Yes	Virtual Clinical trials of anti-PD-1 and anti-CTLA-4 immunotherapy in advanced hepatocellular carcinoma using a quantitative systems pharmacology model	2023	USA	Journal for Immunotherapy of Cancer
Yes	XMR: an explainable multimodal neural network for drug response prediction	2023	USA	Frontiers in Bioinformatics
No (pharmacovigillance)	Adverse Drug Event Prediction Using Noisy Literature-Derived Knowledge Graphs: Algorithm Development and Validation	2021	India	JMIR Medical Informatics
No (pharmacovigillance)	Investigating ADR mechanisms with Explainable AI: a feasibility study with knowledge graph mining	2021	France	BMC Medical Informatics and Decision Making
No (pharmacovigillance)	Leveraging machine learning to facilitate individual case causality assessment of adverse drug reactions	2022	USA	Drug Safety
No (pharmacovigillance)	Prediction of adverse drug reactions using drug convolutional neural networks	2021	India	Journal of Bioinformatics and Computational Biology
No (no pharma)	A deep learning model for predicting xerostomia due to radiation therapy for head and neck squamous cell carcinoma in the RTOG 0522 clinical trial	2019	USA	International Journal of Radiation Oncology - Biology - Physics
No (no pharma)	A kernel-decision tree based algorithm for outcome prediction on acupuncture for neck pain: A new method for interim analysis	2011	USA	2011 IEEE International Conference on Bioinformatics and Biomedicine Workshops (BIBMW)
No (no pharma)	External validation of prediction models for patient-reported outcome measurements collected using the selfBACK mobile app	2023	Norway	International Journal of Medical Informatics
No (no pharma)	Moderators of response to child-based and parent-based child anxiety treatment: a machine learning-based analysis	2021	USA	Journal of child psychology and psychiatry
No (no pharma)	Personalized prognostic prediction of treatment outcome for depressed patients in a naturalistic psychiatric hospital setting: A comparison of machine learning approaches	2020	USA	Journal of Consulting and Clinical Psychology Clinical Psychology
No (no pharma)	Predicting Adverse Radiation Effects in Brain Tumors After Stereotactic Radiotherapy With Deep Learning and Handcrafted Radiomics	2022	The Netherlands	Frontiers in Oncology
No (no pharma)	Predicting genotoxicity of viral vectors for stem cell gene therapy using gene expression-based machine learning	2021	Germany	Molecular Therapy
No (no pharma)	Predicting heterogeneous treatment effects of an Internet-based depression intervention for patients with chronic back pain: Secondary analysis of two randomized controlled trials	2023	Germany	Internet Interventions
No (no pharma)	Predicting Outcome of Endovascular Treatment for Acute Ischemic Stroke: Potential Value of Machine Learning Algorithms	2018	Netherlands	Frontiers in Neurology
No (no pharma)	Time‐dependent prediction of mortality and cytomegalovirus reactivation after allogeneic hematopoietic cell transplantation using machine learning	2022	Germany	American Journal of Hematology
No (DPI)	In Silico Prediction of CYP2C8 Inhibition with Machine-Learning Methods	2021	China	CHEMICAL RESEARCH IN TOXICOLOGY
No (DPI)	Off-targetP ML: an open source machine learning framework for off-target panel safety assessment of small molecules	2022	Switzerland	Journal of Cheminformatics
No (DDI)	BDN-DDI: A bilinear dual-view representation learning framework for drug–drug interaction prediction	2023	China	Computers in Biology and Medicine
No (DDI)	Drug-Drug Interaction Predictions via Knowledge Graph and Text Embedding: Instrument Validation Study	2021	China	JMIR medical informatics
No (DDI)	Machine learning-based prediction of drug-drug interactions by integrating drug phenotypic, therapeutic, chemical, and genomic properties	2014	USA	Journal of the American Medical Informatics Association
No (DDI)	Machine learning-based quantitative prediction of drug exposure in drug-drug interactions using drug label information	2022	Republic of Korea	Digital medicine
No (DDI)	SmileGNN: Drug–Drug Interaction Prediction Based on the SMILES and Graph Neural Network	2022	China	Life
No (clinical practice)	A Clinical Risk Stratification Tool for Predicting Treatment Resistance in Major Depressive Disorder	2013	USA	Biological Psychiatry
No (clinical practice)	A deep learning classifier for prediction of pathological complete response to neoadjuvant chemotherapy from baseline breast DCE-MRI	2018	USA	SPIE
No (clinical practice)	A deep learning platform to assess drug proarrhythmia risk	2023	USA	Stem Cell
No (clinical practice)	Artificial neural network prediction of clozapine response with combined pharmacogenetic and clinical data.	2008	Taiwan	Computer methods and programs in biomedicine
No (clinical practice)	Assessment of Machine Learning to Estimate the Individual Treatment Effect of Corticosteroids in Septic Shock	2020	USA	JAMA Network Open
No (clinical practice)	Association between immune-mediated adverse events and Efficacy in metastatic non-small-cell lung cancer patients treated with durvalumab and tremelimumab	2022	USA	Frontiers in Immunology
No (clinical practice)	Clinical predictors of response to methotrexate in patients with rheumatoid arthritis: a machine learning approach using clinical trial data	2022	USA	Arthritis Research & Therapy
No (clinical practice)	Clinical Validation of a Machine-learning–derived Signature Predictive of Outcomes from First-line Oxaliplatin-based Chemotherapy in Advanced Colorectal CancerAI	2021	USA	Clinical cancer research
No (clinical practice)	Combining clinical variables to optimize prediction of antidepressant treatment outcomes	2016	UK	Journal of Psychiatric Research
No (clinical practice)	Computational determination of toxicity risks associated with a selection of approved drugs having demonstrated activity against COVID-19	2021	Canada	BMC Pharmacology and Toxicology
No (clinical practice)	Cross-trial prediction of treatment outcome in depression: a machine learning approach	2016	USA	The Lancet Psychiatry
No (clinical practice)	Deep learning-based single-shot prediction of differential effects of anti-VEGF treatment in patients with diabetic macular edema	2020	USA	Biomed Opt Express
No (clinical practice)	Elucidation of the Application of Blood Test Biomarkers to Predict Immune-Related Adverse Events in Atezolizumab-Treated NSCLC Patients Using Machine Learning Methods	2022	China	Frontiers in Immunology
No (clinical practice)	Explainable Artificial Intelligence to Identify Dosimetric Predictors of Toxicity in Patients with Locally Advanced Non-Small Cell Lung Cancer: A Secondary Analysis of RTOG 0617	2023	USA	International Journal of Radiation Oncology - Biology - Physics
No (clinical practice)	Exploring the Correlation between the Cognitive Benefits of Drug Combinations in a Clinical Database and the Efficacies of the Same Drug Combinations Predicted from a Computational Model.	2019	Netherlands	Journal of Alzheimer's Disease
No (clinical practice)	GWAS-based machine learning approach to predict duloxetine response in major depressive disorder	2018	Canada	Journal of Psychiatric Research
No (clinical practice)	Identification of a Rule to Predict Response to Sarilumab in Patients with Rheumatoid Arthritis Using Machine Learning and Clinical Trial Data.	2021	Germany	Rheumatology and Therapy
No (clinical practice)	Leveraging Machine Learning Approaches for Predicting Antidepressant Treatment Response Using Electroencephalography (EEG) and Clinical Data	2019	Canada	Frontiers in Psychiatry
No (clinical practice)	Machine Learning Prediction of Treatment Outcome in Late-Life Depression.	2021	USA	Frontiers in Psychiatry
No (clinical practice)	Optimizing prediction of response to antidepressant medications using machine learning and integrated genetic, clinical, and demographic data	2021	Israel	Translational Psychiatry
No (clinical practice)	Pharmacogenomics‐driven prediction of antidepressant treatment outcomes: a machine‐learning approach with multi‐trial replication	2019	USA	Clinical Pharmacology & Therapeutics
No (clinical practice)	Predicting Efficacy of sub-anesthetic ketamine/esketamine iv dose during course of cesarean section for PPD prevention, utilizing traditional logistic regression and machine learning models	2023	China	Journal of Affective Disorders
No (clinical practice)	Predicting Methylphenidate Response in ADHD Using Machine Learning Approaches.	2015	Korea	International Journal of Neuropsychopharmacology
No (clinical practice)	Predicting treat-and-extend outcomes and treatment intervals in neovascular age-related macular degeneration from retinal optical coherence tomography using artificial intelligence	2022	Austria	Frontiers in Medicine
No (clinical practice)	Predicting treatment response to antidepressant medication using early changes in emotional processing.	2018	UK	European Neuropsychopharmacology
No (clinical practice)	Prediction of adverse drug reactions based on knowledge graph embedding.	2021	China	BMC Medical Informatics and Decision Making
No (clinical practice)	Psilocybin therapy for treatment resistant depression: prediction of clinical outcome by natural language processing	2023	Germany	Psychopharmacology
No (clinical practice)	Real-World Sarilumab Use and Rule Testing to Predict Treatment Response in Patients with Rheumatoid Arthritis: Findings from the RISE Registry	2023	UK	Rheumatology and Therapy
No (clinical practice)	Virtual clinical trial based on outcome modeling with iteratively redistributed extrapolation data	2023	Japan	Radiol Phys Technol
