# Supplementary material for: A scoping review of artificial intelligence applications in clinical trial risk assessment
Source: NPJ Digit Med. 2025 Jul 30;8:486. doi: 10.1038/s41746-025-01886-7 (PMC12307910; doi:10.1038/s41746-025-01886-7)
Supplement: Supplementary file 2 — Supplementary Data 1 [file 41746_2025_1886_MOESM2_ESM.zip › Records screened.bib]

%% This BibTeX bibliography file was created using BibDesk.
%% https://bibdesk.sourceforge.io/

%% Created for Douglas Teodoro at 2025-03-03 08:51:15 +0100 


%% Saved with string encoding Unicode (UTF-8) 


@article{Starke:2020aa,
	abstract = {For treatment individualisation of patients with locally advanced head and neck squamous cell carcinoma (HNSCC) treated with primary radiochemotherapy, we explored the capabilities of different deep learning approaches for predicting loco-regional tumour control (LRC) from treatment-planning computed tomography images. Based on multicentre cohorts for exploration (206 patients) and independent validation (85 patients), multiple deep learning strategies including training of 3D- and 2D-convolutional neural networks (CNN) from scratch, transfer learning and extraction of deep autoencoder features were assessed and compared to a clinical model. Analyses were based on Cox proportional hazards regression and model performances were assessed by the concordance index (C-index) and the model's ability to stratify patients based on predicted hazards of LRC. Among all models, an ensemble of 3D-CNNs achieved the best performance (C-index 0.31) with a significant association to LRC on the independent validation cohort. It performed better than the clinical model including the tumour volume (C-index 0.39). Significant differences in LRC were observed between patient groups at low or high risk of tumour recurrence as predicted by the model ([Formula: see text]). This 3D-CNN ensemble will be further evaluated in a currently ongoing prospective validation study once follow-up is complete.},
	address = {Helmholtz-Zentrum Dresden - Rossendorf, Department of Information Services and Computing, Dresden, Germany. s.starke@hzdr.de.; OncoRay - National Center for Radiation Research in Oncology, Faculty of Medicine and University Hospital Carl Gustav Carus, Technische Universit{\"a}t Dresden, Helmholtz-Zentrum Dresden - Rossendorf, Dresden, Germany. s.starke@hzdr.de.; German Cancer Research Center (DKFZ), Heidelberg and German Cancer Consortium (DKTK) partner site Dresden, Dresden, Germany. s.starke@hzdr.de.; OncoRay - National Center for Radiation Research in Oncology, Faculty of Medicine and University Hospital Carl Gustav Carus, Technische Universit{\"a}t Dresden, Helmholtz-Zentrum Dresden - Rossendorf, Dresden, Germany.; German Cancer Research Center (DKFZ), Heidelberg and German Cancer Consortium (DKTK) partner site Dresden, Dresden, Germany.; National Center for Tumor Diseases (NCT), Partner Site Dresden, Germany.; OncoRay - National Center for Radiation Research in Oncology, Faculty of Medicine and University Hospital Carl Gustav Carus, Technische Universit{\"a}t Dresden, Helmholtz-Zentrum Dresden - Rossendorf, Dresden, Germany.; German Cancer Research Center (DKFZ), Heidelberg and German Cancer Consortium (DKTK) partner site Dresden, Dresden, Germany.; National Center for Tumor Diseases (NCT), Partner Site Dresden, Germany.; OncoRay - National Center for Radiation Research in Oncology, Faculty of Medicine and University Hospital Carl Gustav Carus, Technische Universit{\"a}t Dresden, Helmholtz-Zentrum Dresden - Rossendorf, Dresden, Germany.; German Cancer Research Center (DKFZ), Heidelberg and German Cancer Consortium (DKTK) partner site Dresden, Dresden, Germany.; National Center for Tumor Diseases (NCT), Partner Site Dresden, Germany.; Department of Radiotherapy and Radiation Oncology, Faculty of Medicine and University Hospital Carl Gustav Carus, Technische Universit{\"a}t Dresden, Dresden, Germany.; OncoRay - National Center for Radiation Research in Oncology, Faculty of Medicine and University Hospital Carl Gustav Carus, Technische Universit{\"a}t Dresden, Helmholtz-Zentrum Dresden - Rossendorf, Dresden, Germany.; German Cancer Research Center (DKFZ), Heidelberg and German Cancer Consortium (DKTK) partner site Dresden, Dresden, Germany.; National Center for Tumor Diseases (NCT), Partner Site Dresden, Germany.; Department of Radiotherapy and Radiation Oncology, Faculty of Medicine and University Hospital Carl Gustav Carus, Technische Universit{\"a}t Dresden, Dresden, Germany.; OncoRay - National Center for Radiation Research in Oncology, Faculty of Medicine and University Hospital Carl Gustav Carus, Technische Universit{\"a}t Dresden, Helmholtz-Zentrum Dresden - Rossendorf, Dresden, Germany.; German Cancer Research Center (DKFZ), Heidelberg and German Cancer Consortium (DKTK) partner site Dresden, Dresden, Germany.; National Center for Tumor Diseases (NCT), Partner Site Dresden, Germany.; Department of Radiotherapy and Radiation Oncology, Faculty of Medicine and University Hospital Carl Gustav Carus, Technische Universit{\"a}t Dresden, Dresden, Germany.; Department of Radiotherapy, Hospital Dresden-Friedrichstadt, Dresden, Germany.; German Cancer Research Center (DKFZ), Heidelberg and German Cancer Consortium (DKTK) partner site Berlin, Berlin, Germany.; Department of Radiooncology and Radiotherapy, Charit{\'e}University Hospital, Berlin, Germany.; German Cancer Research Center (DKFZ), Heidelberg and German Cancer Consortium (DKTK) partner site Berlin, Berlin, Germany.; Department of Radiooncology and Radiotherapy, Charit{\'e}University Hospital, Berlin, Germany.; German Cancer Research Center (DKFZ), Heidelberg and German Cancer Consortium (DKTK) partner site Essen, Essen, Germany.; Department of Radiotherapy, Medical Faculty, University of Duisburg-Essen, Essen, Germany.; German Cancer Research Center (DKFZ), Heidelberg and German Cancer Consortium (DKTK) partner site Essen, Essen, Germany.; Department of Radiotherapy, Medical Faculty, University of Duisburg-Essen, Essen, Germany.; German Cancer Research Center (DKFZ), Heidelberg and German Cancer Consortium (DKTK) partner site Frankfurt, Frankfurt, Germany.; Department of Radiotherapy and Oncology, Goethe-University Frankfurt, Frankfurt, Germany.; German Cancer Research Center (DKFZ), Heidelberg and German Cancer Consortium (DKTK) partner site Frankfurt, Frankfurt, Germany.; Department of Radiotherapy and Oncology, Goethe-University Frankfurt, Frankfurt, Germany.; German Cancer Research Center (DKFZ), Heidelberg and German Cancer Consortium (DKTK) partner site Munich, Munich, Germany.; Department of Radiation Oncology, Ludwig-Maximilians-Universit{\"a}t, Munich, Germany.; Clinical Cooperation Group, Personalized Radiotherapy in Head and Neck Cancer, Helmholtz Zentrum, Munich, Germany.; Department of Radiation Oncology, Medical University of Innsbruck, Anichstra{\ss}e 35, 6020, Innsbruck, Austria.; German Cancer Research Center (DKFZ), Heidelberg and German Cancer Consortium (DKTK) partner site Munich, Munich, Germany.; Department of Radiation Oncology, Ludwig-Maximilians-Universit{\"a}t, Munich, Germany.; Clinical Cooperation Group, Personalized Radiotherapy in Head and Neck Cancer, Helmholtz Zentrum, Munich, Germany.; German Cancer Research Center (DKFZ), Heidelberg and German Cancer Consortium (DKTK) partner site Munich, Munich, Germany.; Department of Radiation Oncology, Technische Universit{\"a}t M{\"u}nchen, Munich, Germany.; Institute of Radiation Medicine (IRM), Helmholtz Zentrum M{\"u}nchen, Neuherberg, Germany.; German Cancer Research Center (DKFZ), Heidelberg and German Cancer Consortium (DKTK) partner site Munich, Munich, Germany.; Department of Radiation Oncology, Technische Universit{\"a}t M{\"u}nchen, Munich, Germany.; Institute of Radiation Medicine (IRM), Helmholtz Zentrum M{\"u}nchen, Neuherberg, Germany.; German Cancer Research Center (DKFZ), Heidelberg and German Cancer Consortium (DKTK) partner site T{\"u}bingen, T{\"u}bingen, Germany.; Department of Radiation Oncology, Faculty of Medicine and University Hospital T{\"u}bingen, Eberhard Karls Universit{\"a}t T{\"u}bingen, T{\"u}bingen, Germany.; German Cancer Research Center (DKFZ), Heidelberg and German Cancer Consortium (DKTK) partner site T{\"u}bingen, T{\"u}bingen, Germany.; Department of Radiation Oncology, Faculty of Medicine and University Hospital T{\"u}bingen, Eberhard Karls Universit{\"a}t T{\"u}bingen, T{\"u}bingen, Germany.; OncoRay - National Center for Radiation Research in Oncology, Faculty of Medicine and University Hospital Carl Gustav Carus, Technische Universit{\"a}t Dresden, Helmholtz-Zentrum Dresden - Rossendorf, Dresden, Germany.; German Cancer Research Center (DKFZ), Heidelberg and German Cancer Consortium (DKTK) partner site Dresden, Dresden, Germany.; Department of Radiotherapy and Radiation Oncology, Faculty of Medicine and University Hospital Carl Gustav Carus, Technische Universit{\"a}t Dresden, Dresden, Germany.; Helmholtz-Zentrum Dresden - Rossendorf, Institute of Radiooncology - OncoRay, Dresden, Germany.; OncoRay - National Center for Radiation Research in Oncology, Faculty of Medicine and University Hospital Carl Gustav Carus, Technische Universit{\"a}t Dresden, Helmholtz-Zentrum Dresden - Rossendorf, Dresden, Germany.; German Cancer Research Center (DKFZ), Heidelberg and German Cancer Consortium (DKTK) partner site Dresden, Dresden, Germany.; National Center for Tumor Diseases (NCT), Partner Site Dresden, Germany.; Department of Radiotherapy and Radiation Oncology, Faculty of Medicine and University Hospital Carl Gustav Carus, Technische Universit{\"a}t Dresden, Dresden, Germany.; Helmholtz-Zentrum Dresden - Rossendorf, Institute of Radiooncology - OncoRay, Dresden, Germany.; OncoRay - National Center for Radiation Research in Oncology, Faculty of Medicine and University Hospital Carl Gustav Carus, Technische Universit{\"a}t Dresden, Helmholtz-Zentrum Dresden - Rossendorf, Dresden, Germany.; German Cancer Research Center (DKFZ), Heidelberg and German Cancer Consortium (DKTK) partner site Dresden, Dresden, Germany.; National Center for Tumor Diseases (NCT), Partner Site Dresden, Germany.; Department of Radiotherapy and Radiation Oncology, Faculty of Medicine and University Hospital Carl Gustav Carus, Technische Universit{\"a}t Dresden, Dresden, Germany.; Helmholtz-Zentrum Dresden - Rossendorf, Institute of Radiooncology - OncoRay, Dresden, Germany.; OncoRay - National Center for Radiation Research in Oncology, Faculty of Medicine and University Hospital Carl Gustav Carus, Technische Universit{\"a}t Dresden, Helmholtz-Zentrum Dresden - Rossendorf, Dresden, Germany.; German Cancer Research Center (DKFZ), Heidelberg and German Cancer Consortium (DKTK) partner site Dresden, Dresden, Germany.; National Center for Tumor Diseases (NCT), Partner Site Dresden, Germany.; Department of Radiotherapy and Radiation Oncology, Faculty of Medicine and University Hospital Carl Gustav Carus, Technische Universit{\"a}t Dresden, Dresden, Germany.; Helmholtz-Zentrum Dresden - Rossendorf, Institute of Radiooncology - OncoRay, Dresden, Germany.; German Cancer Research Center (DKFZ), Heidelberg, Germany.; OncoRay - National Center for Radiation Research in Oncology, Faculty of Medicine and University Hospital Carl Gustav Carus, Technische Universit{\"a}t Dresden, Helmholtz-Zentrum Dresden - Rossendorf, Dresden, Germany.; German Cancer Research Center (DKFZ), Heidelberg and German Cancer Consortium (DKTK) partner site Dresden, Dresden, Germany.; Department of Radiotherapy and Radiation Oncology, Faculty of Medicine and University Hospital Carl Gustav Carus, Technische Universit{\"a}t Dresden, Dresden, Germany.},
	author = {Starke, Sebastian and Leger, Stefan and Zwanenburg, Alex and Leger, Karoline and Lohaus, Fabian and Linge, Annett and Schreiber, Andreas and Kalinauskaite, Goda and Tinhofer, Inge and Guberina, Nika and Guberina, Maja and Balermpas, Panagiotis and von der Gr{\"u}n, Jens and Ganswindt, Ute and Belka, Claus and Peeken, Jan C and Combs, Stephanie E and Boeke, Simon and Zips, Daniel and Richter, Christian and Troost, Esther G C and Krause, Mechthild and Baumann, Michael and L{\"o}ck, Steffen},
	bdsk-color = {5},
	cois = {Dr. Linge is involved in an ongoing publicly funded (German Federal Ministry of Education and Research) Project with the companies Medipan, Attomol GmbH, GA Generic Assays GmbH, Gesellschaft f{\"u}r medizinische und wissenschaftliche genetische Analysen, Lipotype GmbH and PolyAn GmbH (2019--2021). For the present manuscript, Dr. Linge confirms that this above mentioned funding source was not involved. Dr. Richter received individual funding as lecturer from Siemens Healthineers (2018). OncoRay has institutional research agreements with Siemens Healthineers. Furthermore, OncoRay has an institutional agreement as reference center for dual-energy CT in radiotherapy as well as a software evaluation contract with Siemens Healthineers. In the past 5 years, Dr. Krause received funding for her research Projects by IBA (2016), Merck KGaA (2014--2018 for preclinical study; 2018-2020 for clinical study), Medipan GmbH (2014--2018). In the past 5 years, Dr. Troost, Dr. Krause and Dr. L{\"o}ck have been involved in an ongoing publicly funded (German Federal Ministry of Education and Research) Project with the companies Medipan, Attomol GmbH, GA Generic Assays GmbH, Gesellschaft f{\"u}r medizinische und wissenschaftliche genetische Analysen, Lipotype GmbH and PolyAn GmbH (2019--2021). For the present manuscript, none of the above mentioned funding sources were involved. In the past 5 years, Dr. Baumann attended an advisory board meeting of MERCK KGaA (Darmstadt), for which the University of Dresden received a travel grant. He further received funding for his research Projects and for educational grants to the University of Dresden by Teutopharma GmbH (2011--2015), IBA (2016), Bayer AG (2016--2018), Merck KGaA (2014--2030), Medipan GmbH (2014-2018). For the German Cancer Research Center (DKFZ, Heidelberg) Dr. Baumann is on the supervisory boards of HI-STEM gGmbH (Heidelberg). Dr. Baumann, as former chair of OncoRay (Dresden) and present CEO and Scientific Chair of the German Cancer Research Center (DKFZ, Heidelberg), was or is responsible for collaborations with a multitude of companies and institutions, worldwide. In this capacity, he has signed/signs contracts for his institute(s) and for the staff for research funding and/or collaborations with industry and academia, worldwide. In this role, he was/is further responsible for commercial technology transfer activities of his institute(s), including patent and other similar IP portfolios. Dr. Baumann confirms that none of the above funding sources were involved in the preparation of this paper. University Department of Radiation Oncology T{\"u}bingen receives financial and technical support from Elekta AB (Stockholm, Sweden) under a research agreement. The other authors have nothing to disclose.},
	crdt = {2020/09/25 05:56},
	date = {2020 Sep 24},
	date-added = {2024-09-10 12:10:45 +0200},
	date-modified = {2024-09-10 12:10:45 +0200},
	dcom = {20201210},
	dep = {20200924},
	doi = {10.1038/s41598-020-70542-9},
	edat = {2020/09/26 06:00},
	issn = {2045-2322 (Electronic); 2045-2322 (Linking)},
	jid = {101563288},
	journal = {Sci Rep},
	jt = {Scientific reports},
	keywords = {Untitled},
	language = {eng},
	lid = {10.1038/s41598-020-70542-9 {$[$}doi{$]$}; 15625},
	lr = {20210924},
	mh = {Adult; Aged; Aged, 80 and over; Chemoradiotherapy/*mortality; Female; Follow-Up Studies; Head and Neck Neoplasms/diagnostic imaging/*mortality/pathology/therapy; Humans; Image Processing, Computer-Assisted/*methods; Male; Middle Aged; Neoplasm Recurrence, Local/diagnostic imaging/*mortality/pathology/therapy; *Neural Networks, Computer; Prognosis; Prospective Studies; Retrospective Studies; Squamous Cell Carcinoma of Head and Neck/diagnostic imaging/*mortality/pathology/therapy; Survival Rate; Tomography, X-Ray Computed/*methods; Tumor Burden},
	mhda = {2020/12/15 06:00},
	month = {Sep},
	number = {1},
	own = {NLM},
	pages = {15625},
	phst = {2020/02/27 00:00 {$[$}received{$]$}; 2020/07/20 00:00 {$[$}accepted{$]$}; 2020/09/25 05:56 {$[$}entrez{$]$}; 2020/09/26 06:00 {$[$}pubmed{$]$}; 2020/12/15 06:00 {$[$}medline{$]$}},
	pii = {10.1038/s41598-020-70542-9; 70542},
	pl = {England},
	pmc = {PMC7518264},
	pmid = {32973220},
	pst = {epublish},
	pt = {Journal Article; Research Support, Non-U.S. Gov't},
	sb = {IM},
	source = {Sci Rep. 2020 Sep 24;10(1):15625. doi: 10.1038/s41598-020-70542-9.},
	status = {MEDLINE},
	title = {2D and 3D convolutional neural networks for outcome modelling of locally advanced head and neck squamous cell carcinoma.},
	volume = {10},
	year = {2020},
	bdsk-url-1 = {https://doi.org/10.1038/s41598-020-70542-9}}

@article{Karaduman:2023aa,
	abstract = {The risk evaluation for pharmacological therapy during pregnancy is critical for maternal and fetal health. The initial risk assessment stage, the risk measurement, begins with pregnancy-labeling categories (A, B, C, D, and X) for pharmaceuticals defined by the US Food and Drug Administration (FDA). Recently, in silico methods have been preferred in toxicology studies to eliminate ethical issues before conducting clinical toxicology studies and animal experiments. Quantitative structure-activity relationship (QSAR) modeling is one of the in silico methodologies. The research focuses on creating a QSAR model that predicts the five FDA pregnancy categories of medications. Our dataset included 868 pharmaceuticals, containing nearly every pharmacological group collected from the FDA. 2D-molecular descriptors were calculated using PaDEL software. Twenty-four QSAR models were developed, and the best four models were discussed. The results of the models were compared according to sensitivity, accuracy, F-score, specificity, receiver operating characteristic (ROC) values, and Matthews correlation coefficient. Considering the statistical results, random forest is the best model for determining the pregnancy risk category of drugs. The accuracy of the model was 76.49% for internal and 93.58% for external validation. According to the kappa statistics, there is an average agreement of 0.583 for internal validation and a perfect agreement of 0.893 for external validation. Because the error rates of the model are very close to 0, the model is highly accurate. Consequently, our novel QSAR model gives guidance on the safe use of pharmaceuticals during pregnancy without requiring animal tests or clinical trials on pregnant women.},
	address = {Vocational School of Health Services, Karamano{\u g}lu Mehmetbey University, Karaman, 70200, Turkey.; Department of Mathematics, University of Texas at Arlington, Arlington, Texas, 76019-0408, USA.; Vocational School of Health Services, Karamano{\u g}lu Mehmetbey University, Karaman, 70200, Turkey.},
	auid = {ORCID: 0000-0002-2776-759X; ORCID: 0000-0003-4874-6648},
	author = {Karaduman, Gul and Kelleci {\c C}elik, Feyza},
	bdsk-color = {5},
	copyright = {{\copyright}2023 The Authors. Journal of Applied Toxicology published by John Wiley \& Sons Ltd.},
	crdt = {2023/04/21 02:33},
	date = {2023 Apr 20},
	date-added = {2024-09-10 12:10:45 +0200},
	date-modified = {2024-09-10 12:10:45 +0200},
	dep = {20230420},
	doi = {10.1002/jat.4475},
	edat = {2023/04/21 06:41},
	issn = {1099-1263 (Electronic); 0260-437X (Linking)},
	jid = {8109495},
	journal = {J Appl Toxicol},
	jt = {Journal of applied toxicology : JAT},
	keywords = {QSAR; computational toxicology; machine learning; pharmacotherapy during pregnancy; risk assessment; Untitled},
	language = {eng},
	lid = {10.1002/jat.4475 {$[$}doi{$]$}},
	lr = {20230825},
	mhda = {2023/04/21 06:41},
	month = {Apr},
	oto = {NOTNLM},
	own = {NLM},
	phst = {2023/04/03 00:00 {$[$}revised{$]$}; 2023/02/12 00:00 {$[$}received{$]$}; 2023/04/17 00:00 {$[$}accepted{$]$}; 2023/04/21 06:41 {$[$}pubmed{$]$}; 2023/04/21 06:41 {$[$}medline{$]$}; 2023/04/21 02:33 {$[$}entrez{$]$}},
	pl = {England},
	pmid = {37082782},
	pst = {aheadofprint},
	pt = {Journal Article},
	sb = {IM},
	source = {J Appl Toxicol. 2023 Apr 20. doi: 10.1002/jat.4475.},
	status = {Publisher},
	title = {2D-Quantitative structure-activity relationship modeling for risk assessment of pharmacotherapy applied during pregnancy.},
	year = {2023},
	bdsk-url-1 = {https://doi.org/10.1002/jat.4475}}

@article{Miladinia:2024aa,
	abstract = {Background Cancer-related fatigue (CRF) is still undertreated in most patients, as evidence for pharmacological treatments is limited and conflicting. Also, the efficacy of the pharmacological agents relative to each other is still unclear. Therefore, medications that may potentially contribute to improving CRF will be investigated in this head-to-head trial. Our main objective is to compare the efficacy of methylphenidate vs. bupropion vs. ginseng vs. amantadine vs. placebo in patients with advanced cancer.Methods The 5-EPIFAT study is a 5-arm, randomized, multi-blind, placebo-controlled, multicenter trial that will use a parallel-group design with an equal allocation ratio comparing the efficacy and safety of four medications (Methylphenidate vs. Bupropion vs. Ginseng vs. Amantadine) versus placebo for management of CRF. We will recruit 255 adult patients with advanced cancer who experience fatigue intensity >= 4 based on a 0-10 scale. The study period includes a 4-week intervention and a 4-week follow-up with repeated measurements over time. The primary outcome is the cancer-related fatigue level over time, which will be measured by the functional assessment of chronic illness therapy-fatigue (FACIT-F) scale. To evaluate safety, the secondary outcome is the symptomatic adverse events, which will be assessed using the Patient-Reported Outcomes version of the Common Terminology Criteria for Adverse Events in cancer clinical trials (PRO-CTCAE). Also, a subgroup analysis based on a decision tree-based machine learning algorithm will be employed for the clinical prediction of different agents in homogeneous subgroups.Discussion The findings of the 5-EPIFAT trial could be helpful to guide clinical decision-making, personalization treatment approach, design of future trials, as well as the development of CRF management guidelines.Trial registration IRCT.ir IRCT20150302021307N6. Registered on 13 May 2023.},
	address = {Ahvaz Jundishapur Univ Med Sci, Nursing Care Res Ctr Chron Dis, Sch Nursing \& Midwifery, Ahvaz, Iran; Tarbiat Modares Univ, Fac Med Sci, Dept Biostat, Tehran, Iran; Clayton State Univ, Sch Nursing, Morrow, GA USA; Ahvaz Jundishapur Univ Med Sci, Sch Med, Dept Med Oncol, Ahvaz, Iran; IRCCS Osped Sacro Cuore Don Calabria, Med Oncol Unit, Negrar Di Valpolicella, VR, Italy; Tung Wah Coll, Kowloon, Hong Kong, Peoples R China; Ahvaz Jundishapur Univ Med Sci, Sch Pharm, Dept Clin Pharm, Ahvaz, Iran; Ahvaz Jundishapur Univ Med Sci, Sch Med, Ahvaz, Iran; Iran Univ Med Sci, Sch Med, Dept Internal Med, Tehran, Iran; Shahid Sadoughi Univ Med Sci, Sch Med, Dept Hematol \& Oncol, Yazd, Iran; Linnaeus Univ, Fac Hlth \& Life Sci, Dept Hlth \& Caring Sci, Kalmar Vaxjo, Kalmar, Sweden; Deakin Univ, Sch Nursing \& Midwifery, Burwood, Vic, Australia},
	an = {WOS:001198237600001},
	annote = {Times Cited in Web of Science Core Collection:  0 Total Times Cited:  0 Cited Reference Count:  55},
	author = {Miladinia, M and Jahangiri, M and White, SJ and Karimpourian, H and Inno, A and Chan, SWC and Ganji, R and Maniati, M and Zarea, K and Ghalamkari, M and Farahat, A and Fagerstr{\"o}m, C},
	bdsk-color = {2},
	c3 = {Ahvaz Jundishapur University of Medical Sciences (AJUMS); Tarbiat Modares University; University System of Georgia; Clayton State University; Ahvaz Jundishapur University of Medical Sciences (AJUMS); Tung Wah College; Ahvaz Jundishapur University of Medical Sciences (AJUMS); Ahvaz Jundishapur University of Medical Sciences (AJUMS); Iran University of Medical Sciences; Linnaeus University; Deakin University},
	c7 = {230},
	date = {APR 3},
	date-added = {2024-09-10 12:10:45 +0200},
	date-modified = {2024-09-10 12:10:45 +0200},
	doi = {10.1186/s13063-024-08078-w},
	fu = {Ahvaz Jundishapur University of Medical Sciences; Nursing Care Research Center in Chronic Diseases; Ahvaz Jundishapur University of Medical Sciences},
	fx = {The authors would like to thank the Nursing Care Research Center in Chronic Diseases in affiliation with Ahvaz Jundishapur University of Medical Sciences for supporting this trial.},
	isbn = {1745-6215},
	j9 = {TRIALS},
	ji = {Trials},
	journal = {TRIALS},
	keywords = {Fatigue; Pharmacological treatment; Protocol; Randomized controlled trial; Study design; DOUBLE-BLIND; MULTIPLE-SCLEROSIS; MODAFINIL; CHEMOTHERAPY; CROSSOVER; VERSION; Untitled},
	la = {English},
	number = {1},
	pa = {CAMPUS, 4 CRINAN ST, LONDON N1 9XW, ENGLAND},
	pi = {LONDON},
	pu = {BMC},
	title = {5-EPIFAT trial protocol: a multi-center, randomized, placebo-controlled trial of the efficacy of pharmacotherapy for fatigue using methylphenidate, bupropion, ginseng, and amantadine in advanced cancer patients on active treatment},
	volume = {25},
	we = {Science Citation Index Expanded (SCI-EXPANDED)},
	year = {2024},
	bdsk-url-1 = {https://doi.org/10.1186/s13063-024-08078-w}}

@article{Bharadwaj:aa,
	author = {Bharadwaj, KK and Rabha, B and {\ldots}, GES Batiha - {\ldots}AI Techniques and and 2021, undefined},
	bdsk-color = {4},
	date-added = {2024-09-10 12:10:45 +0200},
	date-modified = {2024-09-10 12:10:45 +0200},
	journal = {books.google.com},
	keywords = {Untitled},
	title = {7 Role of Machine},
	url = {https://books.google.com/books?hl=en&lr=&id=o1g-EAAAQBAJ&oi=fnd&pg=PA153&dq=(%22machine%7Cdeep+learning%22+OR+%22neural+network%22+OR+%22text+mining%22+OR+%22NLP%22)+AND+(%22clinical+trial%22+OR+%22clinical+study%22)+AND+(%22drug+reaction%7Cevent%22+OR+%22adverse+reaction%7Cevent%22+OR+%22adr%22+OR+%22ade%22+OR+%22toxicity%22+OR+%22safety%22)+AND+(%22predict%22+OR+%22classify%22+OR+%22forecast&ots=KnPCKXALlA&sig=irMwZ-DJJSxTP669kqulsJhrHrY},
	bdsk-url-1 = {https://books.google.com/books?hl=en&lr=&id=o1g-EAAAQBAJ&oi=fnd&pg=PA153&dq=(%22machine%7Cdeep+learning%22+OR+%22neural+network%22+OR+%22text+mining%22+OR+%22NLP%22)+AND+(%22clinical+trial%22+OR+%22clinical+study%22)+AND+(%22drug+reaction%7Cevent%22+OR+%22adverse+reaction%7Cevent%22+OR+%22adr%22+OR+%22ade%22+OR+%22toxicity%22+OR+%22safety%22)+AND+(%22predict%22+OR+%22classify%22+OR+%22forecast&ots=KnPCKXALlA&sig=irMwZ-DJJSxTP669kqulsJhrHrY}}

@article{Autio:aa,
	author = {Autio, KA and Dreicer, R and Anderson, J and {\ldots}, JA Garcia - JAMA and 2018, undefined},
	bdsk-color = {4},
	date-added = {2024-09-10 12:10:45 +0200},
	date-modified = {2024-09-10 12:10:45 +0200},
	journal = {jamanetwork.com},
	keywords = {Untitled},
	title = {-014, a docetaxel nanoparticle targeting prostate-specific membrane antigen for patients with metastatic castration-resistant prostate cancer: a phase 2 clinical trial},
	url = {https://jamanetwork.com/journals/jamaoncology/article-abstract/2686814},
	bdsk-url-1 = {https://jamanetwork.com/journals/jamaoncology/article-abstract/2686814}}

@article{Bateman:2016aa,
	abstract = {P001 - Sepsis impairs the capillary response within hypoxic capillaries and decreases erythrocyte oxygen-dependent ATP efflux R. M. Bateman, M. D. Sharpe, J. E. Jagger, C. G. Ellis P002 - Lower serum immunoglobulin G2 level does not predispose to severe flu. J. Sol{\'e}-Viol{\'a}n, M. L{\'o}pez-Rodr{\'\i}guez, E. Herrera-Ramos, J. Ru{\'\i}z-Hern{\'a}ndez, L. Border{\'\i}as, J. Horcajada, N. Gonz{\'a}lez-Quevedo, O. Rajas, M. Briones, F. Rodr{\'\i}guez de Castro, C. Rodr{\'\i}guez Gallego P003 - Brain protective effects of intravenous immunoglobulin through inhibition of complement activation and apoptosis in a rat model of sepsis F. Esen, G. Orhun, P. Ergin Ozcan, E. Senturk, C. Ugur Yilmaz, N. Orhan, N. Arican, M. Kaya, M. Kucukerden, M. Giris, U. Akcan, S. Bilgic Gazioglu, E. Tuzun P004 - Adenosine a1 receptor dysfunction is associated with leukopenia: A possible mechanism for sepsis-induced leukopenia R. Riff, O. Naamani, A. Douvdevani P005 - Analysis of neutrophil by hyper spectral imaging - A preliminary report R. Takegawa, H. Yoshida, T. Hirose, N. Yamamoto, H. Hagiya, M. Ojima, Y. Akeda, O. Tasaki, K. Tomono, T. Shimazu P006 - Chemiluminescent intensity assessed by eaa predicts the incidence of postoperative infectious complications following gastrointestinal surgery S. Ono, T. Kubo, S. Suda, T. Ueno, T. Ikeda P007 - Serial change of c1 inhibitor in patients with sepsis -- A prospective observational study T. Hirose, H. Ogura, H. Takahashi, M. Ojima, J. Kang, Y. Nakamura, T. Kojima, T. Shimazu P008 - Comparison of bacteremia and sepsis on sepsis related biomarkers T. Ikeda, S. Suda, Y. Izutani, T. Ueno, S. Ono P009 - The changes of procalcitonin levels in critical patients with abdominal septic shock during blood purification T. Taniguchi, M. O P010 - Validation of a new sensitive point of care device for rapid measurement of procalcitonin C. Dinter, J. Lotz, B. Eilers, C. Wissmann, R. Lott P011 - Infection biomarkers in primary care patients with acute respiratory tract infections -- Comparison of procalcitonin and C-reactive protein M. M. Meili, P. S. Schuetz P012 - Do we need a lower procalcitonin cut off? H. Hawa, M. Sharshir, M. Aburageila, N. Salahuddin P013 - The predictive role of C-reactive protein and procalcitonin biomarkers in central nervous system infections with extensively drug resistant bacteria V. Chantziara, S. Georgiou, A. Tsimogianni, P. Alexandropoulos, A. Vassi, F. Lagiou, M. Valta, G. Micha, E. Chinou, G. Michaloudis P014 - Changes in endotoxin activity assay and procalcitonin levels after direct hemoperfusion with polymyxin-b immobilized fiber A. Kodaira, T. Ikeda, S. Ono, T. Ueno, S. Suda, Y. Izutani, H. Imaizumi P015 - Diagnostic usefullness of combination biomarkers on ICU admission M. V. De la Torre-Prados, A. Garcia-De la Torre, A. Enguix-Armada, A. Puerto-Morlan, V. Perez-Valero, A. Garcia-Alcantara P016 - Platelet function analysis utilising the PFA-100 does not predict infection, bacteraemia, sepsis or outcome in critically ill patients N. Bolton, J. Dudziak, S. Bonney, A. Tridente, P. Nee P017 - Extracellular histone H3 levels are inversely correlated with antithrombin levels and platelet counts and are associated with mortality in sepsis patients G. Nicolaes, M. Wiewel, M. Schultz, K. Wildhagen, J. Horn, R. Schrijver, T. Van der Poll, C. Reutelingsperger P018 - Il-8: is this a more reliable biomarker for sepsis severity than CRP, Procalcitonin, E-selectin, IL-6 and TNF-[alpha] S. Pillai, G. Davies, G. Mills, R. Aubrey, K. Morris, P. Williams, P. Evans P019 - Relation between adrenomedullin and short-term outcome in ICU patients: Results from the frog ICU study E. G. Gayat, J. Struck, A. Cariou, N. Deye, B. Guidet, S. Jabert, J. Launay, M. Legrand, M. L{\'e}one, M. Resche-Rigon, E. Vicaut, A. Vieillard-Baron, A. Mebazaa P020 - Impact of disease severity assessment on performance of heparin-binding protein for the prediction of septic shock R. Arnold, M. Capan, A. Linder, P. Akesson P021 - Kinetics and prognostic value of presepsin (sCD14) in septic patients. A pilot study M. Popescu, D. Tomescu P022 - Comparison of CD64 levels performed by the facs and accellix systems C. L. Sprung, R. Calderon Morales, G. Munteanu, E. Orenbuch-Harroch, P. Levin, H. Kasdan, A. Reiter, T. Volker, Y. Himmel, Y. Cohen, J. Meissonnier P023 - Diagnosing sepsis in 5 minutes: Nanofluidic technology study with pancreatic-stone protein (PSP/ reg) L. Girard, F. Rebeaud P024 - How nanotechnology-based approaches could contribute to sepsis prevention, diagnosis and treatment I. Herrmann P025 - Il7r transcriptional expression analysis during septic shock B. Delwarde, E. Peronnet, E. Cerrato, F. Venet, A. Lepape, T. Rimmel{\'e}, G. Monneret, J. Textoris P026 - Disbalance of microbial metabolites of aromatic acids affects the severity in critically ill patients N. Beloborodova, V. Moroz, A. Osipov, A. Bedova, Y. Sarshor, A. Pautova, A. Sergeev, E. Chernevskaya P027 - Copeptin predicts 10-year all-cause mortality in community patients J. Odermatt, R. Bolliger, L. Hersberger, M. Ottiger, M. Christ-Crain, B. Mueller, P. Schuetz P028 - Identification of differential proteomic response in septic patients secondary to community and hospital acquired pneumonia N. K. Sharma, A. K. Tashima, M. K. Brunialti, F. R. Machado, M. Assuncao, O. Rigato, R. Salomao P029 - Monocyte HLA-DR expression in community-acquired bacteremic sepsis - dynamics associated to aetiology and prediction of secondary sepsis S. C. Cajander, G. Rasmussen, E. Tina, B. S{\"o}derquist, J. K{\"a}llman, K. Str{\aa}lin P030 - Soluble B- and T-lymphocyte attenuator: A possible prognostic marker in sepsis A. L. Lange, J. S. Sund{\'e}n-Cullberg, A. M. Magnuson, O. H. Hultgren P031 - Fractal dimension: A new biomarker for quantifying clot microstructure in patients across the sepsis spectrum G. Davies, S. Pillai, G. Mills, R. Aubrey, K. Morris, P. Williams, P. Evans P032 - Comparison between the new biomarker for coagulation, clot microstructure (Df) with rotational thromboelastometry (ROTEM) in patients across the sepsis spectrum S. Pillai, G. Davies, G. Mills, R. Aubrey, K. Morris, P. Williams, P. Evans P033 - Changes in fibrinolysis across the sepsis spectrum: The use of rotational thromboelastometry (ROTEM) lysis index (LI60) and D-Dimer concentration S. Pillai, G. Davies, G. Mills, R. Aubrey, K. Morris, P. Williams, P. Evans P034 - The intensive care infection score -- a promising marker for the prediction of infection and its severity. P. Van der Geest, M. Mohseni, J. Linssen, R. De Jonge, S. Duran, J. Groeneveld P035 - Challenges in the clinical diagnosis of sepsis R. Miller III, B. K. Lopansri, L. C. McHugh, A. Seldon, J. P. Burke P036 - Does zero heat flux thermometry more accurately identify sepsis on intensive care? J. Johnston, R. Reece-Anthony, A. Bond, A. Molokhia P037 - Advancing quality (AQ) sepsis programme: Improving early identification & treatment of sepsis in North West England. C. Mcgrath, E. Nsutebu P038 - Prehospital transport of acute septic patients P. Bank Pedersen, D. Pilsgaard Henriksen, S. Mikkelsen, A. Touborg Lassen P039 - Vasodilatory plant extracts gel as an alternative treatment for fever in critically ill patients R. Tincu, C. Cobilinschi, D. Tomescu, Z. Ghiorghiu, R. Macovei P040 - Host response and outcome of hypothermic sepsis M. A. Wiewel, M. B. Harmon, L. A. Van Vught, B. P. Scicluna, A. J. Hoogendijk, J. Horn, A. H. Zwinderman, O. L. Cremer, M. J. Bonten, M. J. Schultz, T. Van der Poll, N. P. Juffermans, W. J. Wiersinga P041 - Septic shock alert over SIRS criteria has an impact on outcome but needs to be revised G. Eren, Y Tekdos, M. Dogan, O. Acicbe, E. Kaya, O. Hergunsel P042 - Association between previous prescription of βblockers and mortality rate among septic patients: A retrospective observational study S. Alsolamy, G. Ghamdi, L. Alswaidan, S. Alharbi, F. Alenezi, Y. Arabi P043 - Recognition and treatment of sepsis on labour ward-- teaching & information resources can improve knowledge J. Heaton, A. Boyce, L. Nolan, J. Johnston, A. Dukoff-Gordon, A. Dean, A. Molokhia P044 - Culture negative sepsis in the ICU -- what is unique to this patient population? T. Mann Ben Yehudah P045 - Organ dysfunction in severe sepsis patients identified in administrative data in Germany, 2007-2013 C. Fleischmann, D. Thomas-Rueddel, C. Haas, U. Dennler, K. Reinhart P046 - A comparison of residents' knowledge regarding; the Surviving Sepsis Campaign 2012 guideline O. Suntornlohanakul, B. Khwannimit P047 - Effectiveness of a septic shock bundle to improve outcomes in the ICU F. Breckenridge, A. Puxty P048 - Dose of norepinephrine in the first 24 hours as a parameter evaluating the effectiveness of treatment in patients with severe sepsis and septic shock P. Szturz, P. Folwarzcny, J. Svancara, R. Kula, P. Sevcik P049 - Norepinephrine or vasopressin + norepinephrine in septic shock. A retrospective series of 39 patients L. Caneva, A. Casazza, E. Bellazzi, S. Marra, L. Pagani, M. Vetere, R. Vanzino, D. Ciprandi, R. Preda, R. Boschi, L. Carnevale P050 - Methylene blue effectiveness as contributory treatment in patients with septic shock V. Lopez, M. Aguilar Arzapalo, L. Barradas, A. Escalante, J. Gongora, M. Cetina P051 - Coagulation disorders in patients with severe sepsis and DIC evaluated with thromboelastometry. B Adamik, D Jakubczyk, A K{\"u}bler P052 - Frequency and outcome of early sepsis-associated coagulopathy A. Radford, T. Lee, J. Singer, J. Boyd, D. Fineberg, M. Williams, J. Russell P053 - Assessment of coagulopathy in cancer patients with severe sepsis or septic shock. A case-control pilot study E. Scarlatescu, D. Tomescu, G. Droc, S. Arama P054 - Thromboelastometry in critically ill patients with disseminated intravascular coagulation M. M{\"u}ller, M. Straat, S. S. Zeerleder, N. P. Juffermans P055 - Cessation of a preexisting chronic antiplatelet therapy is associated with increased mortality rates in severe sepsis and septic shock C. F. Fuchs, C. S. Scheer, S. W. Wauschkuhn, M. V. Vollmer, K. M. Meissner, S. K. Kuhn, K. H. Hahnenkamp, S. R. Rehberg, M. G. Gr{\"u}ndling P056 - Neutrophil Extracellular Traps (NETs) production under hypoxic condition N. Yamamoto, M. Ojima, S. Hamaguchi, T. Hirose, Y. Akeda, R. Takegawa, O. Tasaki, T. Shimazu, K. Tomono P057 - Impact of ultraviolet air sterilizer in intensive care unit room, and clinical outcomes of patients E. G{\'o}mez-S{\'a}nchez, M. Heredia-Rodr{\'\i}guez, E. {\'A}lvarez-Fuente, M. Lorenzo-L{\'o}pez, E. G{\'o}mez-Pesquera, M. Arag{\'o}n-Camino, P. Liu-Zhu, A. S{\'a}nchez-L{\'o}pez, A. Hern{\'a}ndez-Lozano, M. T. Pel{\'a}ez-Jare{\~n}o, E. Tamayo P058 - Focus of infection in severe sepsis - comparison of administrative data and prospective cohorts from Germany D. O. Thomas-R{\"u}ddel, C. Fleischmann, C. Haas, U. Dennler, K. Reinhart P059 - ``Zero CLABSI'' -- can we get there? Obstacles on the 4 year journey and our strategies to overcome them -- experience from an Indian ICU V. Adora, A. Kar, A. Chakraborty, S. Roy, A. Bandyopadhyay, M. Das P060 - Novel molecular techniques to identify central venous catheter (CVC) associated blood stream infections (BSIs) T. Mann Ben Yehudah, G. Ben Yehudah, M. Salim, N. Kumar, L. Arabi, T. Burger, P. Lephart, E. Toth-martin P061 - Zero clabsi'' -- can we get there? Obstacles on the 4 year journey and our strategies to overcome them -- experience from an Indian ICU R. Rao, A. Kar, A. Chakraborty P062 - Prevention of central line-associated bloodstream infections in intensive care units: An international online survey C. Valencia, N. Hammami, S. Blot, J. L. Vincent, M. L. Lambert P063 - 30 days antimicrobial efficacy of non-leaching central venous catheters J. Brunke, T. Riemann, I. Roschke P064 - Efficacy of noble metal alloy-coated catheter in prevention of bacteriuria R. Tincu, C. Cobilinschi, D. Tomescu, Z. Ghiorghiu, R. Macovei P065 - Predicting bacteremic urinary tract infection in community setting: A prospective observational study S. Nimitvilai, K. Jintanapramote, S. Jarupongprapa P066 - Eight-year analysis of acinetobacter spp. monobacteremia in surgical and medical intensive care units at university hospital in Lithuania D. Adukauskiene, D. Valanciene P067 - Group A and group B streptococcal infections in intensive care unit -- our experience in a tertiary centre G. Bose, V. Lostarakos, B. Carr P068 - Improved detection of spontaneous bacterial peritonitis by uritop + tm strip test and inoculation of blood culture bottles with ascitic fluid S. Khedher, A. Maaoui, A. Ezzamouri, M. Salem P069 - Increased risk of cellulitis in patients with congestive heart failure: a population based cohort study J. Chen P070 - Outcomes of severe cellulitis and necrotizing fasciitis in the critically ill D. R. Cranendonk, L. A. Van Vught, M. A. Wiewel, O. L. Cremer, J. Horn, M. J. Bonten, M. J. Schultz, T. Van der Poll, W. J. Wiersinga P071 - Botulism outbreak associated with people who inject drugs (PWIDs) in Scotland. M. Day, G. Penrice, K. Roy, P. Robertson, G. Godbole, B. Jones, M. Booth, L. Donaldson P072 - Surveillance of ESBL-producing enterobacteriaceae fecal carriers in the ICU Y. Kawano, H. Ishikura P073 - Prevalence of ESBL and carbapenemase producing uropathogens in a newly opened hospital in south India S. Sreevidya, N. Brahmananda Reddy, P. Muraray Govind, R. Pratheema, J. Devachandran Apollo Speciality Hospital - OMR, Chennai, India P074 - Prevalence, risk factors and outcomes of methicillin-resistant staphylococcus aureus nasal colonization in critically ill patients H. Al-Dorzi, M. Almutairi, B. Alhamadi, A. Crizaldo Toledo, R. Khan, B. Al Raiy, Y. Arabi P075 - Multidrug-resistant Acinetobacter baumannii infection in intensive care unit patients in a hospital with building construction: Is there an association? H. Talaie P076 - Multidrug-resistant organisms in a Dutch ICU J. A. Van Oers, A. Harts, E. Nieuwkoop, P. Vos P077 - Epidemiology and risk factors of ICU acquired infections caused by multidrug-resistant gram negative bacilli Y. Boussarsar, F. Boutouta, S. Kamoun, I. Mezghani, S. Koubaji, A. Ben Souissi, A. Riahi, M. S. Mebazaa P078 - Improving outcomes of severe infections by multidrug-resistant pathogens with polyclonal IgM-enriched immunoglobulins E. Giamarellos-Bourboulis, N. Tziolos, C. Routsi, C. Katsenos, I. Tsangaris, I. Pneumatikos, G. Vlachogiannis, V. Theodorou, A. Prekates, E. Antypa, V. Koulouras, N. Kapravelos, C. Gogos, E. Antoniadou, K. Mandragos, A. Armaganidis P079 - Must change the medical practice in ICU? A. R. Robles Caballero, B. Civantos, J. C. Figueira, J. L{\'o}pez P080 - Mediterranean spotted fever in an infectious diseases intensive care unit A. Silva-Pinto, F. Ceia, A. Sarmento, L. Santos P081 - Clinical features and outcomes of patients with Middle East respiratory syndrome requiring admission to a saudi intensive care unit: A retrospective analysis of 31 cases G. Almekhlafi, Y. Sakr P082 - The ICU response to a hospital outbreak of Middle East respiratory syndrome coronavirus infection H. Al-Dorzi, R. Khan, S. Baharoon, A. Aldawood, A. Matroud, J. Alchin, S. Al Johani, H. Balkhy, Y. Arabi P083 - Middle East respiratory syndrome: Surveillance data analysis S. Alsolamy, S. Y. Yousif, B. O. Alotabi, A. S. Alsaawi P085 - Use of Taqman array card molecular diagnostics in severe pneumonia: A case series J. Ang, MD Curran, D. Enoch, V. Navapurkar, A. Conway Morris P086 - `BUNS': An investigation protocol improves the ICU management of pneumonia R. Sharvill, J. Astin P087 - Pneumonia in patients following secondary peritonitis: epidemiological features and impact on mortality M. Heredia-Rodr{\'\i}guez, E. G{\'o}mez-S{\'a}nchez, M. T. Pel{\'a}ez-Jare{\~n}o, E. G{\'o}mez-Pesquera, M. Lorenzo-L{\'o}pez, P. Liu-Zhu, M. Arag{\'o}n-Camino, A. Hern{\'a}ndez-Lozano, A. S{\'a}nchez-L{\'o}pez, E. {\'A}lvarez-Fuente, E. Tamayo P088 - The use of the ``CURB-65 score'' by emergency room clinicians in a large teaching hospital J. Patel, C. Kruger P089 - Incidence of community acquired pneumonia with viral infection in mechanically ventilated patients in the medical intensive care unit J. O'Neal, H. Rhodes, J. Jancik P090 - The SAATELLITE Study: Prevention of S aureus Nosocomial Pneumonia (NP) with MEDI4893, a Human Monoclonal Antibody (mAb) Against S aureus B. Fran{\c c}ois, P. F. Laterre, P. Eggimann, A. Torres, M. S{\'a}nchez, P. F. Dequin, G. L. Bassi, J. Chastre, H. S. Jafri P091 - Risk factors and microbiological profile for nosocomial infections in trauma patients M. Ben Romdhane, Z. Douira, S. Kamoun, M. Bousselmi, A. Ben Souissi, Y. Boussarsar, A. Riahi, M.S. Mebazaa P092 - Correlation between percentages of ventilated patients developed vap and use of antimicrobial agents in ICU patients. A. Vakalos, V. Avramidis P093 - A comparison of two ventilator associated pneumonia surveillance techniques T. H. Craven, G. Wojcik, K. Kefala, J. McCoubrey, J. Reilly, R. Paterson, D. Inverarity, I. Laurenson, T. S. Walsh P094 - Lung ultrasound before and after fiberbronchoscopy - modifications may improve ventilator-associated pneumonia diagnosis S. Mongodi, B. Bouhemad, A. Orlando, A. Stella, G. Via, G. Iotti, A. Braschi, F. Mojoli P095 - Comparing the accuracy of predictors of mortality in ventilator-associated pneumonia M. Haliloglu, B. Bilgili, U. Kasapoglu, I. Sayan, M. S{\"u}zer Aslan, A. Yalcın, I. Cinel P096 - Impact of pRBCs transfusion on percentage of ventilated patients developed VAP in ICU patients A. Vakalos, V. Avramidis P097 - The impact of a series of interventions on the rate of ventilator associated pneumonia in a large teaching hospital H. E. Ellis, K. Bauchmuller, D. Miller, A Temple P098 - The EVADE study: Prevention of Nosocomial Pneumonia (NP) caused by P aeruginosa with MEDI3902, a Novel Bispecific Monoclonal Antibody, against P aeruginosa virulence factors J. Chastre, B. Fran{\c c}ois, A. Torres, C. E. Luyt, M. S{\'a}nchez, M. Singer, H. S. Jafri P099 - Short-term inhaled colistin adjunctive therapy for ventilator-associated pneumonia Y. Nassar, M. S. Ayad P100 - Effect of aerosolised colistin on weaning from mechanical ventilation A. Trifi, S. Abdellatif, F. Daly, R. Nasri, S. Ben Lakhal P101 - Septic shock is an independent risk factor for colistin-induced severe acute kidney injury: a retrospective cohort study B. Bilgili, M. Haliloglu, F. Gul, I. Cinel P102 - Nosocomial pneumonia - emphasis on inhaled tobramycin A. Kuzovlev, A. Shabanov, S. Polovnikov, V. Moroz P103 - In vitro evaluation of amikacin inhale and commercial nebulizers in a mechanical ventilator N. Kadrichu, T. Dang, K. Corkery, P. Challoner P104 - The effects of nebulized amikacin/fosfomycin and systemic meropenem on severe amikacin-resistant meropenem-susceptible P.aeruginosa pneumonia G. Li Bassi, E. Aguilera, C. Chiurazzi, C. Travierso, A. Motos, L. Fernandez, R. Amaro, T. Senussi, F. Idone, J. Bobi, M. Rigol, A. Torres P105 - Optimization of gentamicin peak concentrations in critically ill patients C. J. Hodiamont, N. P. Juffermans, J. M. Janssen, C. S. Bouman, R. A. Math{\^o}t, M. D. De Jong, R. M. Van Hest P106 - Systematic review of cefepime induced neurotoxicity L. Payne, G. L. Fraser P107 - Unasyn{\textregistered} causes QT prolongation during treatment of intensive care patients B. Tudor, M. Lahner, G. Roth, C. Krenn P108 - Comparative study between teicoplanin and vancomycin in methicillin-resistant staphylococcus aureus (mrsa) infectious of toxicological intensive care unit (ticu) patients -- Tehran, Iran H. Talaie P109 - Phage therapy against antimicrobial resistance, design of the first clinical study phagoburn P. Jault, J. Gabard, T. Leclerc, S. Jennes, Y. Que, A. Rousseau, F. Ravat P110 - Antibiotic dosing errors in critically ill patients with severe sepsis or septic shock H. Al-Dorzi, A. Eissa, S. Al-Harbi, T. Aldabbagh, R. Khan, Y. Arabi P111 - Does empiric antifungal therapy improve survival in septic critically ill patients? (immunocompromised excluded) A. Trifi, S. Abdellatif, F. Daly, R. Nasri, S. Ben Lakhal P112 - Neurocysticercosis-Qatar experience F. Paramba, N. Purayil, V. Naushad, O. Mohammad, V. Negi, P. Chandra P113 - Early indicators in acute haemorrhagic shock A. Kleinsasser P114 - Filtering of red blood cells reduces the inflammatory response of pulmonary cells in an in vitro model of mechanical ventilation M. R. Witrz, J. F. Buchner-Doeven, A. M. Tuip-de Boer, J. C. Goslings, N. P. Juffermans P115 - Microparticles from red blood cell transfusion induce a pro-coagulant and pro-inflammatory endothelial cell response M. Van Hezel, M. Straat, A Boing, R Van Bruggen, N Juffermans P116 - The contribution of cytokines on thrombosis development during hospitalization in ICU D. Markopoulou, K. Venetsanou, V. Kaldis, D. Koutete, D. Chroni, I. Alamanos P117 - Prophylactic enoxaparin dosing and adjustment through anti-xa monitoring in an inpatient burn unit L. Koch, J. Jancik, H. Rhodes, E. Walter P118 - Determination of optimal cut-off values of haemoglobin, platelet count and fibrinogen at 24 hours after injury associated with mortality in trauma patients K. Maekawa, M. Hayakawa, S. Kushimoto, A. Shiraishi, H. Kato, J. Sasaki, H. Ogura, T. Matauoka, T. Uejima, N. Morimura, H. Ishikura, A. Hagiwara, M. Takeda P119 - Trauma-induced coagulopathy - prothrombin complex concentrate vs fresh frozen plasma O. Tarabrin, S. Shcherbakow, D. Gavrychenko, G. Mazurenko, V. Ivanova, O. Chystikov P120 - First study to prove the superiority of prothrombin complex concentrates on mortality rate over fresh frozen plasma in patients with acute bleeding C. Plourde, J. Lessard, J. Chauny, R. Daoust P121 - Prothrombin complex concentrate vs fresh frozen plasma in obstetric massive bleeding S. Shcherbakow, O. Tarabrin, D. Gavrychenko, G. Mazurenko, O. Chystikov P122 - Impact of FFP transfusion on VAP in ICU patients A. Vakalos, V. Avramidis P123 - Preoperative platelet function test and the thrombin generation assay are predictive for blood loss after cardiac surgery L. Kropman, L. In het Panhuis, J. Konings, D. Huskens, E. Schurgers, M. Roest, B. De Laat, M. Lance P124 - Rotational thromboelastometry versus standard coagulation tests before surgical interventions M. Durila, P. Lukas, M. Astraverkhava, J. Jonas P125 - Correction of impaired clot quality and stability by fibrinogen and activated prothrombin complex concentrate in a model of severe thrombocytopenia I. Budnik, B. Shenkman P126 - Assessment of point-of-care prothrombin time analyzer as a monitor after cardiopulmonary bypass H. Hayami, Y. Koide, T. Goto P127 - Disseminated intravascular coagulation (dic) is underdiagnosed in critically ill patients: do we need d-dimer measurements? R. Iqbal, Y. Alhamdi, N. Venugopal, S. Abrams, C. Downey, C. H. Toh, I. D. Welters P128 - Validity of the age-adjusted d-dimer cutoff in patients with COPD B. Bombay, J. M. Chauny, R. D. Daoust, J. L. Lessard, M. M. Marquis, J. P. Paquet P129 - A scoping review of strategies for prevention and management of bleeding following paediatric cardiopulmonary bypass surgery K. Siemens, D. Sangaran, B. J. Hunt, A. Durward, A. Nyman, I. A. Murdoch, S. M. Tibby P130 - Nadir hemoglobulin during cardiopulmonary bypass: impact on postoperative morbidity and mortality F. Ampatzidou, D. Moisidou, E. Dalampini, M. Nastou, E. Vasilarou, V. Kalaizi, H. Chatzikostenoglou, G. Drossos P131 - Red blood cell transfusion do not influence the prognostic value of RDW in critically ill patients S. Spadaro, A. Fogagnolo, T. Fiore, A. Schiavi, V. Fontana, F. Taccone, C. Volta P132 - Reasons for admission in the paediatric intensive care unit and the need for blood and blood products transfusions E. Chochliourou, E. Volakli, A. Violaki, E. Samkinidou, G. Evlavis, V. Panagiotidou, M. Sdougka P133 - The implementation of a massive haemorrhage protocol (mhp) for the management of major trauma: a ten year, single-centre study R. Mothukuri, C. Battle, K. Guy, G. Mills, P. Evans P134 - An integrated major haemorrhage protocol for pre-hospital and retrieval medical teams J. Wijesuriya, S. Keogh P135 - The impact of transfusion thresholds on mortality and cardiovascular events in patients with cardiovascular disease (non-cardiac surgery): a systematic review and meta-analysis A. Docherty, R. O'Donnell, S. Brunskill, M. Trivella, C. Doree, L. Holst, M. Parker, M. Gregersen, J. Almeida, T. Walsh, S. Stanworth P136 - The relationship between poor pre-operative immune status and outcome from cardiac surgery is specific to the peri-operative antigenic threat S. Moravcova, J. Mansell, A. Rogers, R. A. Smith, C. Hamilton-Davies P137 - Impact of simple clinical practice guidelines for reducing post-operative atrial fibrillation after cardiac surgery. A. Omar, M. Allam, O. Bilala, A. Kindawi, H. Ewila P138 - Dexamethasone administration during cardiopulmonary bypass has no beneficial effects on elective postoperative cardiac surgery patients F. Ampatzidou, D. Moisidou, M. Nastou, E. Dalampini, A. Malamas, E. Vasilarou, G. Drossos P139 - Intra-aortic balloon counterpulsation in patients undergoing cardiac surgery (IABCS): preliminary results G. Ferreira, J. Caldas, J. Fukushima, E. A. Osawa, E. Arita, L. Camara, S. Zeferino, J. Jardim, F. Gaioto, L. Dallan, F. B. Jatene, R. Kalil Filho, .F Galas, L. A. Hajjar P140 - Effects of low-dose atrial natriuretic peptide infusion on cardiac surgery-associated acute kidney injury C. Mitaka, T. Ohnuma, T. Murayama, F. Kunimoto, M. Nagashima, T. Takei, M. Tomita P141 - Acute kidney injury influence on high sensitive troponin measurements after cardiac surgery A. Omar, K. Mahmoud, S. Hanoura, S. Sudarsanan, P. Sivadasan, H. Othamn, Y. Shouman, R. Singh, A. Al Khulaifi P142 - Complex evaluation of endothelial dysfunction markers for prognosis of outcomes in patients undergoing cardiac surgery I. Mandel, S. Mikheev, I. Suhodolo, V. Kiselev, Y. Svirko, Y. Podoksenov P143 - New-onset atrial fibrillation in intensive care: incidence, management and outcome S. A. Jenkins, R. Griffin P144 - One single spot measurement of the sublingual microcirculation during acute pulmonary hypertension in a pig model of shock M. S. Tovar Doncel, A. Lima, C. Aldecoa, C. Ince P145 - Assessment of levosimendan as a therapeutic option to recruit the microcirculation in cardiogenic shock -- initial experience in cardiac ICU A. Taha, A. Shafie, M. Mostafa, N. Syed, H. Hon P146 - Terlipressin vs. norepinephrine in the Potential Multiorgan Donor(PMD) F. Righetti, E. Colombaroli, G. Castellano P147 - Echocardiography in the potential heart donor exposed to substitution hormonotherapy F. Righetti, E. Colombaroli P148 - Machine learning can reduce rate of monitor alarms M. Hravnak, L. C. Chen, A. D. Dubrawski, G. C. Clermont, M. R. Pinsky P149 - Peripherally inserted central catheters placed in the ICU S. Gonzalez, D. Macias, J. Acosta, P. Jimenez, A. Loza, A. Lesmes, F. Lucena, C. Leon P150 - Recordings of abnormal central venous pressure waveform morphology during an episode of pulmonary hypertension in a porcine shock model M. S. Tovar Doncel, C. Ince, C. Aldecoa, A. Lima P151 - Ultrasound guided central venous access technique among French intensivists M. Bastide, J. Richecoeur, E. Frenoy, C. Lemaire, B. Sauneuf, F. Tamion, S. Nseir, D. Du Cheyron, H. Dupont, J. Maizel P152 - Predictive ability of the Pv-aCO2 gap in patients with shock M. Shaban, R. Kolko, N. Salahuddin, M. Sharshir, M. AbuRageila, A. AlHussain P153 - Comparison of echocardiography and pulmonary artery catheter measurements of hemodynamic parameters in critical ill patients P. Mercado, J. Maizel, L. Kontar, D. Titeca, F. Brazier, A. Riviere, M. Joris, T. Soupison, B. De Cagny, M. Slama P154 - The volume clamp method for noninvasive cardiac output measurement in postoperative cardiothoracic surgery patients: a comparison with intermittent pulmonary artery thermodilution J. Wagner, A. K{\"o}rner, M. Kubik, S. Kluge, D. Reuter, B. Saugel P155 - Hemodynamic monitoring in patients with septic shock (SS) -- CPCCO (continuous pulse contour cardiac output) vs. TEE (transesophageal echocardiography) E. Colombaroli, F. Righetti, G. Castellano P156 - Cardiac output measurement with transthoracic echocardiography in critically ill patients: a pragmatic clinical study T. Tran, D. De Bels, A. Cudia, M. Strachinaru, P. Ghottignies, J. Devriendt, C. Pierrakos P157 - Left ventricular outflow tract velocity time integral correlates with stroke volume index in mechanically ventilated patients {\'O}. Mart{\'\i}nez Gonz{\'a}lez, R. Blancas, J. Luj{\'a}n, D. Ballesteros, C. Mart{\'\i}nez D{\'\i}az, A. N{\'u}{\~n}ez, C. Mart{\'\i}n Parra, B. L{\'o}pez Matamala, M. Alonso Fern{\'a}ndez, M. Chana P158 - Transpulmonary thermodilution (TPTD) derived from femoral vs. jugular central venous catheter: validation of a previously published correction formula and a proprietary correction formula for global end-diastolic volume index (GEDVI) W. Huber, M. Eckmann, F. Elkmann, A. Gruber, I. Klein, R. M. Schmid, T. Lahmer P160 - Dynamic arterial elastance calculated with lidcoplus monitor does not predict changes in arterial pressure after a fluid challenge in postsurgical patients D. Bastoni, H. Aya, L. Toscani, L. Pigozzi, A. Rhodes, M. Cecconi P159 - Venous return driving pressure and resistance in acute blood volume changes P. W. Moller, S. Sondergaard, S. M. Jakob, J. Takala, D. Berger P160 - Dynamic arterial elastance calculated with lidcoplus monitor does not predict changes in arterial pressure after a fluid challenge in postsurgical patients D. Bastoni, H. Aya, L. Toscani, L. Pigozzi, A. Rhodes, M. Cecconi P161 - Analysis of duration of post-operative goal-directed therapy protocol C. Ostrowska, H. Aya, A. Abbas, J. Mellinghoff, C. Ryan, D. Dawson, A. Rhodes, M. Cecconi P162 - Hemodynamic optimization -- back to square one? M. Cronhjort, O. Wall, E. Nyberg, R. Zeng, C. Svensen, J. M{\aa}rtensson, E. Joelsson-Alm P163 - Effectiveness of fluid thoracic content measurement by bioimpedance guiding intravascular volume optimization in patients with septic shock M. Aguilar Arzapalo, L. Barradas, V. Lopez, M. Cetina P164 - A systematic review on the role of internal jugular vein ultrasound measurements in assessment of volume status in critical shock patients N. Parenti, C. Palazzi, L. A. Amidei, F. B. Borrelli, S. C. Campanale, F. T. Tagliazucchi, G. S. Sedoni, D. L. Lucchesi, E. C. Carella, A. L Luciani P165 - Importance of recognizing dehydration in medical Intensive Care Unit M. Mackovic, N. Maric, M. Bakula P166 - Effect of volume for a fluid challenge in septic patients H. Aya, A. Rhodes, R. M. Grounds, N. Fletcher, M. Cecconi P167 - Fluid bolus practices in a large Australian intensive care unit B. Avard, P. Zhang P168 - Liberal late fluid management is associated with longer ventilation duration and worst outcome in severe trauma patients: a retrospective cohort of 294 patients M. Mezidi, J. Charbit, M. Ould-Chikh, P. Deras, C. Maury, O. Martinez, X. Capdevila P169 - Association of fluids and outcomes in emergency department patients hospitalized with community-acquired pneumonia P. Hou, W. Z. Linde-Zwirble, I. D. Douglas, N. S. Shapiro P170 - Association of positive fluid balance with poor outcome in medicosurgical ICU patients A. Ben Souissi, I. Mezghani, Y. Ben Aicha, S. Kamoun, B. Laribi, B. Jeribi, A. Riahi, M. S. Mebazaa P171 - Impact of fluid balance to organ dysfunction in critically ill patients C. Pereira, R. Marinho, R. Antunes, A. Marinho P172 - Volume bolus in ICU patients: do we need to balance our crystalloids? M. Crivits, M. Raes, J. Decruyenaere, E. Hoste P173 - The use of 6 % HES solution do not reduce total fluid requirement in the therapy of patients with burn shock V. Bagin, V. Rudnov, A. Savitsky, M. Astafyeva, I. Korobko, V. Vein P174 - Electron microscopic assessment of acute kidney injury in septic sheep resuscitated with crystalloids or different colloids T. Kampmeier , P. Arnemann, M. Hessler, A. Wald, K. Bockbreder, A. Morelli, H. Van Aken, S. Rehberg, C. Ertmer P175 - Alterations of conjunctival microcirculation in a sheep model of haemorrhagic shock and resuscitation with 0.9 % saline or balanced tetrastarch P. Arnemann, M. Hessler, T. Kampmeier, S. Rehberg, H. Van Aken, C. Ince, C. Ertmer P176 - A single centre nested pilot study investigating the effect of using 0.9 % saline or Plasma-Lyte 148 {\textregistered} as crystalloid fluid therapy on gastrointestinal feeding intolerance in mechanically ventilated patients receiving nasogastric enteral nutrition S. Reddy, M. Bailey, R. Beasley, R. Bellomo, D. Mackle, A. Psirides, P. Young P177 - A single centre nested pilot study investigating the effect on post-operative bleeding of using 0.9 % saline or Plasma-Lyte{\textregistered} 148 as crystalloid fluid therapy in adults in ICU after heart surgery S. Reddy, M. Bailey, R. Beasley, R. Bellomo, D. Mackle, P. Young P178 - Extreme hypernatremia and sepsis in a patient with Huntington's dementia: a conundrum in fluid management H. Venkatesh, S. Ramachandran, A. Basu, H. Nair P179 - Diagnosis and management of severe hypernatraemia in the critical care setting S. Egan, J. Bates P180 - Correlation between arterial blood gas and electrolyte disturbances during hospitalization and outcome in critically ill patients S. Oliveira, N. R. Rangel Neto, F. Q. Reis P181 - Missing the ``I'' in MUDPILES -- a rare cause of high anion gap metabolic acidosis (HAGMA) C. P. Lee, X. L. Lin, C. Choong , K. M. Eu, W. Y. Sim , K. S. Tee, J. Pau , J. Abisheganaden P182 - Plasma NGAL and urinary output: potential parameters for early initiation of renal replacement therapy K. Maas, H. De Geus P183 - Renal replacement therapy for critically ill patients: an intermittent continuity E. Lafuente, R. Marinho, J. Moura, R. Antunes, A. Marinho P184 - A survey of practices related to renal replacement therapy in critically ill patients in the north of England. T. E. Doris, D. Monkhouse, T. Shipley, S. Kardasz, I Gonzalez P185 - High initiation creatinine associated with lower 28-day mortality in critically ill patients necessitating continuous renal replacement therapy S. Stads, A. J. Groeneveld P186 - The impact of Karnofsky performance scale on outcomes in acute kidney injury patients receiving renal replacement therapy on the intensive care unit I. Elsayed, N. Ward, A. Tridente, A. Raithatha P187 - Severe hypophosphatemia during citrate-anticoagulated CRRT A. Steuber, C. Pelletier, S. Schroeder, E. Michael, T. Slowinski, D. Kindgen-Milles P188 - Citrate regional anticoagulation for post dilution continuous renal replacement therapy S. Ghabina P189 - Citrate 18 mmol/l improves anticoagulation during RRT with adsorbing filters F. Turani, A. Belli, S. Busatti, G. Barettin, F. Candidi, F. Gargano, R. Barchetta, M. Falco P190 - Calcium gluconate instead of calcium chloride in citrate-anticoagulated CVVHD O. Demirkiran, M. Kosuk, S. Bozbay P191 - Enhanced clearance of interleukin-6 with continuous veno-venous haemodialysis (CVVHD) using Ultraflux EMiC2 vs. Ultraflux AV1000S V. Weber, J. Hartmann, S. Harm, I. Linsberger, T. Eichhorn, G. Valicek, G. Miestinger, C. Hoermann P192 - Removal of bilirubin with a new adsorbent system: in vitro kinetics S. Faenza, D. Ricci, E. Mancini, C. Gemelli, A. Cuoghi, S. Magnani, M. Atti P193 - Case series of patients with severe sepsis and septic shock treated with a new extracorporeal sorbent T. Laddomada, A. Doronzio, B. Balicco P194 - In vitro adsorption of a broad spectrum of inflammatory mediators with CytoSorb{\textregistered} hemoadsorbent polymer beads M. C. Gruda, P. O'Sullivan, V. P. Dan, T. Guliashvili, A. Scheirer, T. D. Golobish, V. J. Capponi, P. P. Chan P195 - Observations in early vs. late use of cytosorb therapy in critically ill patients K. Kogelmann, M. Dr{\"u}ner, D. Jarczak P196 - Oxiris membrane decreases endotoxin during rrt in septic patients with basal EAA > 0,6 F. Turani, A. B. Belli, S. M. Martni, V. C. Cotticelli, F. Mounajergi, R. Barchetta P197 - An observational prospective study on the onset of augmented renal clearance: the first report S. Morimoto, H. Ishikura P198 - An ultrasound- guided algorithm for the management of oliguria in severe sepsis I. Hussain, N. Salahuddin, A. Nadeem, K. Ghorab, K. Maghrabi P199 - Ultrasound in acute kidney injury (aki). First findings of farius, an education-programme in structural ultrasonography S. K. Kloesel, C. Goldfuss, A. Stieglitz, A. S. Stieglitz, L. Krstevska, G. Albuszies P200 - Effectiveness of renal angina index score predicting acute kidney injury on critically ill patients M. Aguilar Arzapalo, L. Barradas, V. Lopez, A. Escalante, G. Jimmy, M. Cetina P201 - Time length below blood pressure thresholds and progression of acute kidney injury in critically ill patients with or without sepsis: a retrospective, exploratory cohort study J. Izawa, T. Iwami, S. Uchino, M. Takinami, T. Kitamura, T. Kawamura P202 - Anaemia does not affect renal recovery in acute kidney injury J. G. Powell-Tuck, S. Crichton, M. Raimundo, L. Camporota, D. Wyncoll, M. Ostermann P203 - Estimated glomerular filtration rate based on serum creatinine: actual practice in Dutch ICU's A. Hana, H. R. De Geus P204 - Comparison of estimated glomerular filtration rate calculated by mdrd, ckd-epi-serum-creatinine and ckd-epi-cystatin-c in adult critically ill patients H. R. De Geus, A. Hana P205 - Early diagnosis of septic acute kidney injury in medical critical care patients with a urine cell cycle arrest marker: insulin like growth factor binding protein-7 (IGFBP-7) M. Aydogdu, N. Boyaci, S. Yuksel, G. Gursel, A. B. Cayci Sivri P206 - Urinary neutrophil gelatinase-associated lipocalin as early biomarker of severe acute kidney injury in intensive care J. Meza-M{\'a}rquez, J. Nava-L{\'o}pez, R. Carrillo-Esper P207 - Shrunken pore syndrome is associated with a sharp rise in mortality in patients undergoing elective coronary artery bypass grafting A. Dardashti, A. Grubb P208 - The biomarker nephrocheck{\texttrademark} can discriminate the septic shock patients with an akin 1 or 2 acute renal failure who will not progress toward the akin 3 level J. Maizel, M. Wetzstein, D. Titeca, L. Kontar, F. Brazier, B. De Cagny, A. Riviere, T. Soupison, M. Joris, M. Slama P209 - A worldwide multicentre evaluation of acute kidney injury in septic and non-septic critically ill patients: the intensive care over nations (icon) audit E. Peters, H. Njimi, P. Pickkers, J. L. Vincent P210 - Does enhanced recovery after surgery reduce the incidence of acute kidney injury in those undergoing major gynae-oncological surgery? M. Waraich , J. Doyle, T. Samuels, L. Forni P211 - Identification of risk factors for the development of acute kidney injury after lower limb arthroplasty N. Desai, R. Baumber, P. Gunning, A. Sell P212 - Incidences and associations of acute kidney injury after major trauma S. Lin, H. Torrence, M. O'Dwyer, C. Kirwan, J. Prowle P213 - Acute kidney injury of major trauma patients T Kim P214 - Trajectory of serum creatinine after major surgery and the diagnosis of acute kidney injury M. E. O'Connor, R. W. Hewson, C. J. Kirwan, R. M. Pearse, J. Prowle P215 - Epidemiology of acute kidney injury after cardiac surgery. A single center retrospective study S. Hanoura , A. Omar, H. Othamn, S. Sudarsanan , M. Allam, M. Maksoud, R. Singh, A. Al Khulaifi P216 - Post-operative acute kidney injury after major non-cardiac surgery and its association with death in the following year M. E. O'Connor, R. W. Hewson, C. J. Kirwan, R. M. Pearse, J. Prowle P217 - Factors affecting acute renal failure in intensive care unit and effect of these factors on mortality O. Uzundere, D. Memis , M. {\'Y}nal, A. , N. Turan P218 - Results of the live kidney transplantations according to national data of turkish organ and tissue information system M. A. Aydin, H. Basar, I. Sencan, A. Kapuagasi, M. Ozturk, Z. Uzundurukan, D. Gokmen, A. Ozcan, C. Kaymak P219 - Anaesthesia procedure and intensive therapy in patients with neck phlegmon V. A. Artemenko, A. Budnyuk P220 - Nasal high flow oygen for acute respiratory failure: a systematic review R. Pugh , S. Bhandari P221 - Setting optimal flow rate during high flow nasal cannula support: preliminary results T. Mauri, C. Turrini, T. Langer, P. Taccone, C. A. Volta, C. Marenghi, L. Gattinoni, A. Pesenti P222 - Dose to dose consistency across two different gas flow rates using cystic fibrosis and normal adult breathing profiles during nasal high flow oxygen therapy L. Sweeney, A . O' Sullivan, P. Kelly, E. Mukeria, R. MacLoughlin P223 - Final results of an evaluation of airway medix closed suction system compared to a standard closed suction system M. Pfeffer, J. T. Thomas, G. B. Bregman, G. K. Karp, E. K. Kishinevsky, D. S. Stavi, N. A. Adi P224 - Different cuff materials and different leak tests - one size does not fit all T. Poropat, R. Knafelj P225 - Observational study on the value of the cuff-leak test and the onset of upper airway obstruction after extubation E. Llopart, M. Batlle, C. De Haro, J. Mesquida, A. Artigas P226 - A device for emergency transtracheal lung ventilation D. Pavlovic, L. Lewerentz, A. Spassov, R. Schneider P227 - Long-term outcome and health-related quality of life in patients discharged from the intensive care unit with a tracheostomy and with or without prolonged mechanical ventilation S. De Smet, S. De Raedt, E. Derom, P Depuydt, S. Oeyen, D. Benoit, J. Decruyenaere P228 - Ultrasound-guided percutaneous dilational tracheostomy versus bronchoscopy-guided percutaneous dilational tracheostomy in critically ill patients (trachus): a randomized clinical trial A. Gobatto, B. Bese, P. Tierno, L. Melro, P. Mendes, F. Cadamuro, M. Park, L. M. Malbouisson P229 - Is it safe to discharge patients with tracheostomy from the ICU to the ward? B. C. Civanto, J. L. Lopez, A. Robles, J. Figueira, S. Yus, A. Garcia P230 - The application of tracheostomy in children in ICU A. Oglinda, G. Ciobanu, C. Oglinda, L. Schirca, T. Sertinean, V. Lupu P231 - The impact of passive humidifiers on aerosol drug delivery during mechanical ventilation P. Kelly, A. O'Sullivan, L. Sweeney, R. MacLoughlin P232 - Evaluation of vibrating mesh and jet nebuliser performance at two different attachment setups in line with a humidifier nebuliser system A. O'Sullivan, P. Kelly, L. Sweeney, E. Mukeria, M. Wolny , R. MacLoughlin P233 - Psv-niv versus cpap in the treatment of acute cardiogenic pulmonary edema A. Pagano, F. Numis, G. Vison, L. Saldamarco, T. Russo, G. Porta, F. Paladino P234 - Noninvasive ventilation in patients with haematologic malignancy: a retrospective review C. Bell, J. Liu, J. Debacker, C. Lee, E. Tamberg, V. Campbell, S. Mehta P235 - Use of non-invasive ventilation in infectious diseases besides classical indications A. Silva-Pinto, A. Sarmento, L. Santos P236 - The impact of fragility on noninvasive mechanical ventilation application and results in the ICU {\'Y}. Kara, F. Y{\'y}ld{\'y}r{\'y}m, A. Zerman, Z. G{\"u}ll{\"u}, N. Boyac{\'y}, B. Basar{\'y}k Aydogan, {\"U}. Gayg{\'y}s{\'y}z, K. G{\"o}nderen, G. Ar{\'y}k, M. Turkoglu, M. Aydogdu, G. Aygencel, Z. {\"U}lger, G. Gursel P237 - Effects of metabolic alkalosis on noninvasive ventilation success and ICU outcome in patients with hypercapnic respiratory failure N. Boyac{\'y}, Z. Is{\'y}kdogan, {\"O}. {\"O}zdedeoglu, Z. G{\"u}ll{\"u}, M. Badoglu, U. Gayg{\'y}s{\'y}z, M. Aydogdu, G. Gursel P238 - Asynchrony index and breathing patterns of acute exacerbation copd patients assisted with noninvasive pressure support ventilation and neurally adjusted ventilatory assist N. Kongpolprom, C. Sittipunt P239 - High frequency jet ventilation for severe acute hypoxemia A. Eden, Y. Kokhanovsky, S. Bursztein -- De Myttenaere, R. Pizov P240 - HFOV revisited: a 7 year retrospective analysis of patients receiving HFOV who met oscillate trial entry criteria L. Neilans, N. MacIntyre P241 - Implementation of a goal-directed mechanical ventilation order set driven by respiratory therapists can improve compliance with best practices for mechanical ventilation M. Radosevich, B. Wanta, V. Weber, T. Meyer, N. Smischney, D. Brown, D. Diedrich P242 - A reduction in tidal volumes for ventilated patients on ICU calculated from IBW. can it minimise mortality in comparison to traditional strategies? A . Fuller, P. McLindon, K. Sim P243 - Predictive value of lung aeration scoring using lung ultrasound in weaning failure M. Shoaeir, K. Noeam, A. Mahrous, R. Matsa, A. Ali P244 - Conventional versus automated weaning from mechanical ventilation using SmartCare{\texttrademark} C. Dridi, S. Koubaji, S. Kamoun, F. Haddad, A. Ben Souissi, B. Laribi, A. Riahi, M. S. Mebazaa P245 - Ultrasonographic evaluation protocol for weaning from mechanichal ventilation A. P{\'e}rez-Calatayud, R. Carrillo-Esper, A. Zepeda-Mendoza, M. Diaz-Carrillo, E. Arch-Tirado P246 - Diaphragm ultrasonography: a method for weaning patients from mechanical ventilation S. Carbognin, L. Pelacani, F. Zannoni, A. Agnoli, G. Gagliardi P247 - Dorsal diaphragmatic excursion tracks transpulmonary pressure in ventilated ARDS patients: a potential non-invasive indicator of lung recruitment? R. Cho, A. Adams , S. Lunos, S. Ambur, R. Shapiro, M. Prekker P248 - Pulse oximetry in the icu patient: is the perfusion index of any value? M. Thijssen, L. Janssen, N. Foudraine P249 - Ventilation is a better assessment of respiratory status than EtCO2 C. J. Voscopoulos, J. Freeman P250 - Evaluation of the relationship between non-invasive minute ventilation and end-tidal CO2 in patients undergoing general vs spinal anesthesia C. J. Voscopoulos, J. Freeman, E. George P251 - Respiratory volume monitoring provides early warning of respiratory depression and can be used to reduce false alarms in non-intubated patients C. J. Voscopoulos, D. Eversole, J. Freeman, E. George P252 - P/i index: a predictive edi-derived weaning index during nava S. Muttini, R. Bigi, G. Villani, N. Patroniti P253 - Adequacy of ventilation in patients receiving opioids in the post anesthesia care unit: minute ventilation versus respiratory rate G. Williams, C. J. Voscopoulos, J. Freeman, E. George P254 - Comparison of regional and global expiratory time constants measured by electrical impedance tomography (EIT) A. Waldmann, S. B{\"o}hm, W. Windisch, S. Strassmann, C. Karagiannidis P255 - Electrical impedance tomography: robustness of a new pixel wise regional expiratory time constant calculation A. Waldmann, S. B{\"o}hm, W. Windisch, S. Strassmann, C. Karagiannidis P256 - Validation of regional and global expiratory time constant measurement by electrical impedance tomography in ards and obstructive pulmonary diseases C. K. Karagiannidis, A. W. Waldmann, S. B. B{\"o}hm, S. Strassmann, W. W. Windisch P257 - Transpulmonary pressure in a model with elastic recoiling lung and expanding chest wall P. Persson, S. Lundin, O. Stenqvist P258 - Lactate in pleural and abdominal effusion G. Porta, F. Numis, C. S. Serra, A. P. Pagano, M. M. Masarone, L. R. Rinaldi, A. A. Amelia, M. F. Fascione, L. A. Adinolfi, E. R. Ruggiero P259 - Outcome of patients admitted to the intensive care with pulmonary fibrosis F. Asota, K. O'Rourke, S. Ranjan, P. Morgan P260 - Sedation and analgesia practice in extra-corporeal membrane oxygenation (ECMO)-treated patients with acute respiratory distress syndrome (ARDS): a retrospective study J. W. DeBacker, E. Tamberg, L. O'Neill, L. Munshi, L. Burry, E. Fan, S. Mehta P261 - Characteristics and outcomes of patients deemed not eligible when referred for veno-venous extracorporeal membrane oxygenation (vv-ECMO) S. Poo, K. Mahendran, J. Fowles, C. Gerrard, A. Vuylsteke P262 - The SAVE SMR for veno-arterial ECMO R. Loveridge, C. Chaddock, S. Patel, V. Kakar, C. Willars, T. Hurst, C. Park, T. Best, A. Vercueil, G. Auzinger P263 - A simplified score to predict early (48 h) mortality in patients being considered for VA-ECMO A. Borgman, A. G. Proudfoot, E. Grins, K. E. Emiley, J. Schuitema, S. J. Fitch, G. Marco, J. Sturgill, M. G. Dickinson, M. Strueber, A. Khaghani, P. Wilton, S. M. Jovinge P264 - Lung function six months post extra corporeal membrane oxygenation (ECMO) for severe acute respiratory failure in adult survivors C. Sampson, S. Harris-Fox P265 - Bicarbonate dialysis removes carbon dioxide in hypoventilated rodents. M. E. Cove, L. H. Vu, A. Sen, W. J. Federspiel, J. A. Kellum P266 - Procalcitonin as predictor of primary graft dysfunction and mortality in post-lung transplantation C. Mazo Torre, J. Riera, S. Ramirez, B. Borgatta, L. Lagunes, J. Rello P267 - New molecular biomarkers of acute respiratory distress syndrome in abdominal sepsis A. K. Kuzovlev, V. Moroz, A. Goloubev, S. Polovnikov, S. Nenchuk P268 - Tight junction's proteins claudin -5 and regulation by tnf in experimental murine lung injury model of ali/ards V. Karavana, C. Glynos, A. Asimakos, K. Pappas, C. Vrettou, M. Magkou, E. Ischaki, G. Stathopoulos, S. Zakynthinos P269 - Cell counts in endobronchial aspirate to assess airway inflammation in ARDS patients: a pilot study S. Spadaro, I. Kozhevnikova, F. Dalla Corte, S. Grasso, P. Casolari, G. Caramori, C. Volta P270 - Epidemiological and clinical profile of patients with acute respiratory distress syndrome in the surgical intensive care unit surgical, hospital JRA, Antananarivo T. Andrianjafiarinoa, T. Randriamandrato, T. Rajaonera P271 - Effect of high PEEP after recruitment maneuver on right ventricular function in ARDS. Is it good for the lung and for the heart? S. El-Dash, ELV Costa, MR Tucci, F Leleu, L Kontar, B. De Cagny, F. Brazier, D. Titeca, G. Bacari-Risal, J. Maizel, M. Amato, M. Slama P272 - Effect of recruitment maneuver on left ventricular systolic strain P. Mercado, J. Maizel, L. Kontar, D. Titeca, F. Brazier, A. Riviere, M. Joris, T. Soupison, B. De Cagny, S. El Dash, M. Slama P273 - Inhaled nitric oxide -- is switching supplier cost effective? Remmington, A. Fischer, S. Squire, M. Boichat P274 - Epidemiological study of severe acute pancreatitis in Japan, comparison of the etiology and the patient outcomes on 1159 patients. H. Honzawa, H. Yasuda, T. Adati, S. Suzaki, M. Horibe, M. Sasaki, M. Sanui P275 - Extracorporeal liver support therapy. Experience in an intensive care unit R. Marinho, J. Daniel, H. Miranda, A. Marinho P276 - Accuracy of mortality prediction models in acute versus acute-on-chronic liver failure in the intensive care setting K. Milinis, M. Cooper, G. R. Williams, E. McCarron, S. Simants, I. Patanwala, I. Welters P277 - Risk of coronary artery disease in patients with chronic liver disease: a population based cohort study Y. Su P278 - 20 years of liver transplantation in Santiago de Compostela (Spain). Experience review J. Fern{\'a}ndez Villanueva, R. Fern{\'a}ndez Garda, A. L{\'o}pez Lago, E. Rodr{\'\i}guez Ru{\'\i}z, R. Hern{\'a}ndez Vaquero, S. Tom{\'e} Mart{\'\i}nez de Rituerto, E. Varo P{\'e}rez P279 - Diarrhea is a risk factor for liver injury and may lead to intestinal failure associated liver disease in critical illness N. Lefel, F. Schaap, D. Bergmans, S. Olde Damink, M. Van de Poll P280 - Bowel care on the intensive care unit: constipation guideline compliance and complications K. Tizard, C. Lister, L. Poole P281 - Malnutrition assessed by phase angle determines outcomes in low risk cardiac surgery patients D. Ringaitiene, D. Gineityte, V. Vicka, I. Norkiene, J. Sipylaite P282 - Preoperative fasting times in an irish hospital A. O'Loughlin, V. Maraj, J. Dowling P283 - Costs and final outcome of early x delayed feeding in a private Brazil ICU M. B. Velasco, D. M. Dalcomune, E. B. Dias, S. L. Fernandes P284 - Can ventilator derived energy expenditure measurements replace indirect calorimetry? T. Oshima, S. Graf, C. Heidegger, L. Genton, V. Karsegard, Y. Dupertuis, C. Pichard P285 - Revisiting the refeeding syndrome: results of a systematic review N. Friedli, Z. Stanga, B. Mueller, P. Schuetz P286 - Compliance with the new protocol for parenteral nutrition in our ICU L. Vandersteen, B. Stessel, S. Evers, A. Van Assche, L. Jamaer, J. Dubois P287 - Nutrition may be another treatment in the intensive care unit where less is more? R. Marinho, H. Castro, J. Moura, J. Valente, P. Martins, P. Casteloes, C. Magalhaes, S. Cabral, M. Santos, B. Oliveira, A. Salgueiro, A. Marinho P288 - Should we provide more protein to critically ill patients? R. Marinho, M. Santos, E. Lafuente, H. Castro, S. Cabral, J. Moura, P. Martins, B. Oliveira, A. Salgueiro, S. Duarte, S. Castro, M. Melo, P. Casteloes, A. Marinho P289 Protein provision in an adult intensive care unit S. Gray P290 - Prevalence and clinical outcomes of vitamin d deficiency in the medical critically ill patients in Songklanagarind hospital K. Maipang, R. Bhurayanontachai P291 - Vitamin d deficiency strongly predicts adverse medical outcome across different medical inpatient populations: results from a prospective study L. G. Gr{\"a}del, P. Sch{\"u}tz P292 - Omega-3 fatty acids in patients undergoing cardiac surgery: a systematic review and meta-analysis P. Langlois, W. Manzanares P293 - Can 5-hydroxytriptophan prevent post-traumatic stress disorder in critically ill patients? R. Tincu, C. Cobilinschi, D. Tomescu, Z. Ghiorghiu, R. Macovei P294 - Parenteral selenium in the critically ill: an updated systematic review and meta-analysis W. Manzanares, P. Langlois, M. Lemieux, G. Elke, F. Bloos, K. Reinhart, D. Heyland P295 - Probiotics in the critically ill: an updated systematic review and meta-analysis P. Langlois, M. Lemieux, I. Aramendi, D. Heyland, W. Manzanares P296 - Diabetes with hyperglycemic crisis episodes may be associated with higher risk of pancreatic cancer: a population-based cohort study Y. Su P297 - Incidence of hypoglycemia in an intensive care unit depending on insulin protocol R. Marinho, N. Babo, A. Marinho P298 - Severity of the diseases is two-dimensionally correlated to blood glucose, including blood glucose variability, especially in moderately to severely ill patients with glucose intolerance. M. Hoshino, Y. Haraguchi, S. Kajiwara, T. Mitsuhashi, T. Tsubata, M. Aida P299 - A study of glycemic control by subcutaneous glargine injection transition from continuous regular insulin infusion in critically ill patients T. Rattanapraphat, R. Bhurayanontachai, C. Kongkamol, B. Khwannimit P300 - Glycemic control in Portuguese intensive care unit R. Marinho, M. Santos, H. Castro, E. Lafuente, A. Salgueiro, S. Cabral, P. Martins, J. Moura, B. Oliveira, M. Melo, B. Xavier, J. Valente, C. Magalhaes, P. Casteloes, A. Marinho P301 - Impact of hyperglycemia duration on the day of operation on short-term outcome of cardiac surgery patients D. Moisidou, F. Ampatzidou, C. Koutsogiannidis, M. Moschopoulou, G. Drossos P302 - Lactate levels in diabetic ketoacidosis patients at ICU admissions G. Taskin, M. {\c C}akir, AK G{\"u}ler, A. Taskin, N. {\"O}cal, S. {\"O}zer, L. Yamanel P303 - Intensive care implications of merging heart attack centre units in London J. M. Wong, C. Fitton, S. Anwar, S. Stacey P304 - Special characteristics of in-hospital cardiac arrests M. Aggou, B. Fyntanidou, S. Patsatzakis, E. Oloktsidou, K. Lolakos, E. Papapostolou, V. Grosomanidis P305 - Clinical evaluation of ICU-admitted patients who were resuscitated in the general medicine ward S. Suda , T. Ikeda, S. Ono, T. Ueno, Y. Izutani P306 - Serious game evaluation of a one-hour training basic life support session for secondary school students: new tools for future bystanders S. Gaudry, V. Desailly, P. Pasquier, PB Brun, AT Tesnieres, JD Ricard, D. Dreyfuss, A. Mignon P307 - Public and clinical staff perceptions and knowledge of CPR compared to local and national data J. C White, A. Molokhia, A. Dean, A. Stilwell, G. Friedlaender P308 Dispatcher-assisted telephone cardiopulmonary resuscitation using a French-language compression-ventilation pediatric protocol M. Peters, S. Stipulante, A. Delfosse, AF Donneau, A. Ghuysen P309 Dantrolene versus amiodarone for resuscitation -- an experimental study C. Feldmann, D. Freitag, W. Dersch, M. Irqsusi, D. Eschbach, T. Steinfeldt, H. Wulf, T. Wiesmann P310 Long term survival and functional neurological outcome in comatose survivors undergoing therapeutic hypothermia N. Kongpolprom, J. Cholkraisuwat P311 Impact of kidney disease on mortality and neurological outcome in out-of-hospital cardiac arrest: a prospective observational study S. Beitland , E. Nakstad, H. St{\ae}r-Jensen , T. Dr{\ae}gni , G. Andersen , D. Jacobsen , C. Brunborg, B. Waldum-Grevbo , K. Sunde P312 ICU dependency of patients admitted after primary percutaneous coronary intervention (PPCI) following out of the hospital cardiac arrest K. Hoyland, D. Pandit P313 Prognostic indicators and outcome prediction model for patients with return of spontaneous circulation from cardiopulmonary arrest: comprehensive registry of in-hospital intensive care on OHCA survival (critical) study in Osaka, Japan K. Hayakawa P314 Cerebral oxygen saturation during resuscitation in a porcine model of cardiac arrest E. Oloktsidou, K. Kotzampassi, B. Fyntanidou, S. Patsatzakis, L. Loukipoudi, E. Doumaki, V. Grosomanidis P315 Presumption of cardiopulmonary resuscitation for sustaining cerebral oxidation using regional cerebral saturation of oxygen: observational cohort study (press study) H. Yasuda P316 EEG reactivity in patients after cardiac arrest: a close look at stimuli MM Admiraal, M. Van Assen, MJ Van Putten, M. Tjepkema-Cloostermans, AF Van Rootselaar, J. Horn P317 Prognostic value of neuron-specific enolase after cardiac arrest F. Ragusa, A. Marudi , S. Baroni, A. Gaspari, E. Bertellini P318 Correlation between electroencephalographic findings and serum neuron specific enolase with outcome of post cardiac arrest patients A. Taha, T. Abdullah, S. Abdel Monem P319 Introduction of a targeted temperature management strategy following cardiac arrest in a district general hospital intensive care unit. S. Alcorn, S. McNeill, S. Russell P320 The evolution of cerebral oxygen saturation in post-cardiac arrest patients treated with therapeutic hypothermia W. Eertmans, C. Genbrugge, I. Meex, J. Dens, F. Jans, C. De Deyne P321 Prognostic factors and neurological outcomes of therapeutic hypothermia in comatose survivors from cardiac arrest: 8-year single center experience J. Cholkraisuwat, N. Kongpolprom P322 Adherence to targeted temperature management after out of hospital cardiac arrest B. Avard, R. Burns P323 Implementation of a therapeutic hypothermia protocol for comatose survivors of out-of-hospital cardiac arrest. A. Patarchi, T. Spina P324 Factors associated with ventilator weaning after targeted temperature management for cardiac arrest patients in japan H. Tanaka, N. Otani, S. Ode, S. Ishimatsu P325 Differential activation of c-fos in paraventricular nuclei of the hypothalamus and thalamus of the rat following myocardial infarction J. Cho, J. B. Moon, C. W. Park, T. G. Ohk, M. C. Shin, M. H. Won P326 Monitoring of cTroponin I in patients with acute ischemic stroke - predictor of inhospital mortality S. Dakova, Z. Ramsheva, K. Ramshev P327 Hyperthermic preconditioning severely accelerates neuronal damage in the gerbil ischemic hippocampal dentate gyrus via decreasing sods expressions J. Cho, J. B. Moon, C. W. Park, T. G. Ohk, M. C. Shin P328 Failure in neuroprotection of remote limb ischemic post conditioning in the hippocampus of a gerbil model of transient cerebral ischemia J. Cho, J. B. Moon, C. W. Park, T. G. Ohk, M. C. Shin P329 Brain death and admission diagnosis in neurologic intensive care unit, a correlation? A Marudi, S Baroni, A Gaspari, E Bertellini P330 Brain magnetic resonance imaging findings in patients with septic shock G. Orhun, E. Senturk, P. E. Ozcan, S. Sencer, C. Ulusoy, E. Tuzun, F . Esen P331 Benefits of L-carnitine in valproic acid induced encephalopathy R. Tincu, C. Cobilinschi, D. Tomescu, Z. Ghiorghiu, R. Macovei P332Automatic analysis of EEG reactivity in comatose patients M. Van Assen, M. M. Admiraal, M. J. Van Putten, M. Tjepkema-Cloostermans, A. F. Van Rootselaar, J. Horn P333 Usefulness of common ICU severity scoring systems in predicting outcome after spontaneous intracerebral hemorrhage M. Fallenius, M. B. Skrifvars, M. Reinikainen, S. Bendel, R. Raj P334 Evalution of patients with suspected subarachnoid haemorrhage and negative ct imaging M. Abu-Habsa, C. Hymers, A. Borowska, H. Sivadhas, S. Sahiba, S. Perkins P335 Timing of endovascular and surgical treatment for aneurysmal subarachnoid haemorrhage: early but not so fast. J. Rubio, J. A. Rubio, R. Sierra P336 Red blood cell transfusion in aneurysmal subarachnoid hemorrhage -- the Sahara cohort study S. English, M. Chasse, A. Turgeon, F. Lauzier, D. Griesdale, A. Garland, D. Fergusson, R. Zarychanski, A. Tinmouth, C. Van Walraven, K. Montroy, J. Ziegler, R. Dupont Chouinard, R. Carignan, A. Dhaliwal, C. Lum, J. Sinclair, G. Pagliarello, L. McIntyre P337 - Aneurysmal subarachnoid hemorrhage and anemia: a canadian multi-centre retrospective cohort study S. English, M. Chasse, A. Turgeon, F. Lauzier, D. Griesdale, A. Garland, D. Fergusson, R. Zarychanski, A. Tinmouth, C. Van Walraven, K. Montroy, J. Ziegler, R. Dupont Chouinard, R. Carignan, A. Dhaliwal, C. Lum, J. Sinclair, G. Pagliarello, L. McIntyre P338 - Does the neutrophil-to-lymphocyte (NLR) ratio predict symptomatic vasospasm or delayed cerebral ischemia (DCI) after aneurysmal subarachnoid haemorrhage (SAH)? T. Groza, N. Moreau, D. Castanares-Zapatero, P. Hantson P339 - ICU-acquired infections in aneurysmal subarachnoid hemorrhage patients: impact on ICU and hospital length of stay M. Carbonara , F. Ortolano, T. Zoerle, S. Magnoni, S. Pifferi, V. Conte, N. Stocchetti P340 - Cerebral metabolic effects of normobaric hyperoxia during the acute phase of aneurysmal subarachnoid hemorrhage L. Carteron, T. Suys, C. Patet, H. Quintard, M. Oddo P341 - Postoperative care for elective craniotomy: where is best done? J. A. Rubio, J. Rubio, R. Sierra P342 - 5-year follow-up of patients after transplantation of organs from donors from neurocritical care V. Spatenkova, E. Pokorna, P. Suchomel P343 - Evaluation of levetiracetam pharmacokinetics after severe traumatic brain injury in neurocritical care patients at a level one trauma center N. Ebert, J. Jancik, H. Rhodes P344 - Model based time series cluster analysis to determine unique patient states in traumatic brain injury T. Bylinski, C. Hawthorne, M. Shaw, I. Piper, J. Kinsella P345 - Brain compartment monitoring capabilities from ICP to BI (bioimpedance) during HS (hypertonic saline) administration. State of art simulation outcome depending on brain swelling type A. K. Kink , I. R. R{\"a}tsep P346 - Transfusion of red blood cells in patients with traumatic brain injury admitted to Canadian trauma health centers: a multicenter cohort study A. Boutin, L. Moore, M. Chasse, R. Zarychanski, F. Lauzier, S. English, L. McIntyre, J. Lacroix, D. Griesdale, P. Lessard-Bonaventure, A. F. Turgeon P347 - Hemoglobin thresholds and red blood cell transfusions in adult patients with moderate or severe traumatic brain injury: a retrospective cohort study A. Boutin, L. Moore, R. Green, P. Lessard-Bonaventure, M. Erdogan, M. Butler, F. Lauzier, M. Chasse, S. English, L. McIntyre, R. Zarychanski, J. Lacroix, D. Griesdale, P. Desjardins, D. A. Fergusson, A. F. Turgeon P348 - Characteristics of patients with gunshot wounds to the head - an observational Brazilian study B. Goncalves, B. Vidal, C. Valdez, A. C. Rodrigues, L. Miguez, G. Moralez P349 - Base excess as predictor for ICU admission and the injury severity in blunt trauma patients T. Hong P350 - Enhancement of usual emergency department care with proadrenomedullin to improve outcome prediction - Results from the multi-national, prospective, observational TRIAGE study A. Kutz, P. Hausfater, D. Amin, T. Struja, S. Haubitz, A. Huber, B. Mueller, P. Schuetz P351 - Developing an innovative emergency medicine point-of-care simulation programme T. Brown, J. Collinson, C. Pritchett, T. Slade P352 - The InSim program: an in situ simulation program for junior trainees in intensive care M. Le Guen, S. Hellings, R. Ramsaran P353 - Impact of excessive and inappropriate troponin testing in the emergency setting how good are we A. Alsheikhly P354 - The development of time tracking monitor at emergency department T. Abe P355 - Role of focussed echocardiography in emergency assessment of syncope L. Kanapeckaite, M. Abu-Habsa, R. Bahl P356 - Insertion of an open-ended 14-gauge catheter through the chest wall causes a significant pneumothorax in a self-ventilating swine model M. Q Russell, K. J. Real, M. Abu-Habsa , R. M. Lyon, N. P. Oveland P357 - Ez-io{\textregistered} intraosseous access teaching in the workplace using a mobile `tea trolley' training method J. Penketh, M. Mcdonald, F. Kelly P358 - Black widow envenomation in Saudi Arabia: a prospective observational case series M. Alfafi, S. Alsolamy, W. Almutairi, B. Alotaibi P359 - Mechanical ventilation in patients with overdose not yet intubated on icu admission A. E. Van den Berg, Y. Schriel, L. Dawson, I. A. Meynaar P360 - Central nervous system depressants poisoning and ventilator associated pneumonia: an underrated risk factor in toxicological intensive care unit H. Talaie P361 - Acute barium intoxication treated with hemodiafiltration D. Silva, S. Fernandes, J. Gouveia, J. Santos Silva P362 - Major trauma presenting to the emergency department. the spectrum of cycling injuries in Ireland J. Foley, A. Kaskovagheorgescu, D. Evoy, J. Cronin, J. Ryan P363 - Burns from French military operations: a 14-year retrospective observational analysis. M. Huck, C. Hoffmann, J. Renner, P. Laitselart, N. Donat, A. Cirodde, J. V. Schaal, Y. Masson, A. Nau, T. Leclerc P364 - A comparison of mortality scores in burns patients on the intensive care unit. O. Howarth, K. Davenport, P. Jeanrenaud, S. Raftery P365 - Clasification of pain and its treatment and an intensive care rehabiliation clinic P. MacTavish, H. Devine, J. McPeake, M. Daniel, J. Kinsella, T. Quasim P366 - Pain management adequacy in critical care areas ,the process and the barriers perceived by critical care nurses S. Alrabiee, A. Alrashid , S. Alsolamy P367 - Pain assessment in critically ill adult patients: validation of the Turkish version of the critical-care pain observation tool O. Gundogan, C. Bor, E. Ak{\'y}n Korhan, K. Demirag , M. Uyar P368 - An audit of pain and sedation assessments in the intensive care unit: recommendations for clinical practice F. Frame, C. Ashton, L. Bergstrom Niska P369 - Impact of pharmaceutical care on treatment of pain and agitation in medical intensive care unit P. Dilokpattanamongkol, T. Suansanae, C. Suthisisang, S. Morakul, C. Karnjanarachata, V. Tangsujaritvijit P370 - Agitation in trauma ICU, prevention and outcome S. Mahmood, H. Al Thani, A. Almenyar P371 Correlation between percentages of ventilated patients developed vap and use of sedative agents in icu patients. A. Vakalos , V. Avramidis P372 - Improving recording of sedation events in the Emergency Department: The implementation of the SIVA International Taskforce adverse event reporting tool for procedural sedation R. Sharvill, J. Penketh P373 - Impact of sedative drug use on the length of mechanical ventilation S. E. Morton, Y. S. Chiew, C. Pretty, J. G. Chase, G. M. Shaw P374 - Co-administration of nitric oxide and sevoflurane using anaconda R. Knafelj, P. Kordis P375 - A retrospective study of the use of Dexmedetomidine in an oncological critical care setting S. Patel, V. Grover P376 - Dexmedetomidine and posttraumatic stress disorder incidence in alcohol withdrawal icu patients I. Kuchyn, K. Bielka P377 - Hemodynamic effects of dexmedetomidine in a porcine model of septic shock Z. Aidoni, V. Grosomanidis, K. Kotzampassi, G. Stavrou, B. Fyntanidou, S. Patsatzakis, C. Skourtis P378 - Ketamine for analgosedation in severe hypoxic respiratory failure S. D. Lee, K. Williams, I. D. Weltes P379 - Madness from the moon? lunar cycle and the incidence of delirium on the intensive care unit S. Berhane, C. Arrowsmith, C. Peters, S. Robert P380 - Impaired dynamic cerebral autoregulation after coronary artery bypass grafting and association with postoperative delirium J. Caldas, R. B. Panerai, T. G. Robinson, L. Camara, G. Ferreira, E. Borg-Seng-Shu, M. De Lima Oliveira, N. C. Mian, L. Santos, R. Nogueira, S. P. Zeferino, M. Jacobsen Teixeira, F. Galas, L. A. Hajjar P381 - Risk factors predicting prolonged intensive care unit length of stay after major elective surgery. P. Killeen, M. McPhail, W. Bernal, J. Maggs, J. Wendon, T. Hughes P382 - Systemic inflammatory response syndrome criteria and hospital mortality prediction in a brazilian cohort of critically ill patients L. U. Taniguchi, E. M. Siqueira, J. M. Vieira Jr, L. C. Azevedo P383 - Evaluating the efficacy of a risk predictor panel in identifying patients at elevated risk of morbidity following emergency admission A. N. Ahmad, M. Abu-Habsa, R. Bahl, E. Helme, S. Hadfield, R. Loveridge P384 - A retrospective comparison of outcomes for elective surgical patients admitted post-operatively to the critical care unit or general ward J. Shak, C. Senver, R. Howard-Griffin P385 - Effect of obesity on mortality in surgical critically ill patients. P. Wacharasint, P. Fuengfoo, N. Sukcharoen, R. Rangsin P386 - The national early warning score (news) reliably improves adverse clinical outcome prediction in community-acquired pneumonia - results from a 6 year follow-up D. Sbiti-Rohr, P. Schuetz P387 - Clinical usefulness of the charlson{!'}¯s weighted index of comorbidities _as prognostic factor in patients with prolonged acute mechanical ventilation H. Na, S. Song, S. Lee, E. Jeong, K. Lee P388 - Comparison of mortality prediction scoring systems in patients with cirrhosis admitted to general intensive care unit M. Cooper, K. Milinis, G. Williams, E. McCarron, S. Simants, I. Patanwala, I. D. Welters P389 - Impact of admission source and time of admission on outcome of pediatric intensive care patients: retrospective 15 years study E. Zoumpelouli, EA Volakli, V. Chrysohoidou, S. Georgiou, K. Charisopoulou, E. Kotzapanagiotou, V. Panagiotidou, K. Manavidou, Z. Stathi, M. Sdougka P390 - Heart rate variability and outcomes prediction in critical illness N. Salahuddin, B. AlGhamdi, Q. Marashly, K. Zaza, M. Sharshir, M. Khurshid, Z. Ali, M. Malgapo, M. Jamil, A. Shafquat, M. Shoukri, M. Hijazi P391 - The incidence and outcome of hyperlactatemia in the post anaesthesia care unit T. Abe, S. Uchino, M. Takinami P392 - Correlation between arterial blood gas disturbances and arterial lactate levels during hospitalization and outcome in critically septic patients N. R. Rangel Neto, S. Oliveira, F. Q. Reis, F. A. Rocha P393 - External validation of saps 3 and mpm iii scores in 48,816 patients from 72 brazilian icus G. Moralez, K. Ebecken, L. S. Rabello, M. F. Lima, R. Hatum, F. V. De Marco, A. Alves, J. E. Pinto, M. Godoy, P. E. Brasil, F. A. Bozza, J. I. Salluh, M. Soares P394 - The frailty penalty: pre-admission functional status confounds mortality prediction models in critically ill patients J. Krinsley, G. Kang P395 - `sooner rather than later'': how delayed discharge from critical care leads to increased out of hours discharges and subsequent increase in in-hospital mortality. J. Perry, H. Hines P396 - Identifying poor outcome patient groups in a resource-constrained critical care unit K. M. Wilkinson, C. Tordoff, B. Sloan, M. C. Bellamy P397 - Effects of icu weekend admission and discharge on mortality. E. Moreira, F. Verga, M. Barbato, G. Burghi P398 - Organizational factors, outcomes and resource use in 9,946 cancer patients admitted to 70 ICUs M Soares, U. V. Silva, L. C. Azevedo, A. P. Torelly, J. M. Kahn, D. C. Angus, M. F. Knibel, P. E. Brasil, F. A. Bozza, J. I. Salluh P399 - Evaluation of oncological critically ill patients, severity score and outcome compared to not oncological in a particular hospital cti. M. B. Velasco, D. M. Dalcomune P400 - Outcomes of patients admitted to a large uk critical care department with palliative oncological diagnoses R. Marshall, T. Gilpin, A. Tridente, A. Raithatha P401 - Predictors of mortality in febrile neutropenic patients with haematological malignancies admitted to an intensive care unit of a cancer center D. Mota, B. Loureiro, J. Dias, O. Afonso, F. Coelho, A. Martins, F. Faria P402 - Patients with hematologic malignancies requiring invasive mechanical ventilation: characteristics and predictors of mortality H. Al-Dorzi, H. Al Orainni , F. AlEid, H. Tlaygeh, A. Itani, A. Hejazi, Y. Arabi P403 - Patient-important outcomes in randomized controlled trials in critically ill patients: a systematic review S. Gaudry, J. Messika, J. D. Ricard, S. Guillo, B. Pasquet, E. Dubief, D. Dreyfuss, F. Tubach P404 - Alopecia in survivors of critical illness: a qualitative study C . Battle, K. James, P. Temblett P405 - The impact of mental health on icu admission L. Davies, C. Battle, C. Lynch P406 - Cognitive impairment 5 years after ICU discharge S. Pereira, S. Cavaco, J. Fernandes, I. Moreira, E. Almeida, F. Seabra Pereira, M. Malheiro, F. Cardoso, I. Arag{\~a}o, T. Cardoso P407 - Apache ii versus apache iv for octagenerians in medical icu M. Fister, R. Knafelj P408 - Outcomes of octagenarians in an indian icu P. Muraray Govind, N. Brahmananda Reddy, R. Pratheema, E. D. Arul, J. Devachandran P409 - Mortality and outcomes in elderly patients 80 years of age or older admitted to the icu M. B. Velasco , D. M. Dalcomune P410 - Octagenerians in medical icu - adding days to life or life to days? R. Knafelj, M. Fister P411 - The very elderly admitted to intensive care unit: outcomes and economic evaluation N. Chin-Yee, G. D'Egidio, K. Thavorn, D. Heyland, K. Kyeremanteng P412 - The very elderly in intensive care: relationship between acuity of illness and long-term mortality A. G. Murchison, K. Swalwell, J. Mandeville, D. Stott P413 - Acquired weakness in an oncological intensive care unit I. Guerreiro P414 - Musculoskeletal problems in intensive care unit (ICU) patients post-discharge H. Devine, P. MacTavish, J. McPeake, T. Quasim, J. Kinsella, M. Daniel P415 - Premorbid obesity, but not nutrition, prevents critical illness-induced muscle wasting and weakness C. Goossens M. B. Marques, S. Derde, S. Vander Perre, T. Dufour, S. E. Thiessen, F. G{\"u}iza, T. Janssens, G. Hermans, I. Vanhorebeek, K. De Bock, G. Van den Berghe, L. Langouche P416 - Physical outcome measures for critical care patients following intensive care unit (icu) discharge H. Devine, P. MacTavish, T. Quasim, J. Kinsella, M. Daniel, J. McPeake P417 - Improving active mobilisation in a general intensive care unit B. Miles , S. Madden, H. Devine P418 - Mobilization in patients on vasoactive drugs use -- a pilot study. M. Weiler, P. Marques, C. Rodrigues, M. Boeira, K. Brenner, C. Le{\~a}es, A. Machado, R. Townsend, J. Andrade P419 - Pharmacy intervention at an intensive care rehabilitation clinic P. MacTavish, J. McPeake, H. Devine, J. Kinsella, M. Daniel, R. Kishore, C. Fenlon, T. Quasim P420 - Interactive gaming is feasible and potentially increases icu patients' motivation to be engaged in rehabilitation programs T. Fiks, A. Ruijter, M. Te Raa, P. Spronk P421 - Simulation-based design of a robust stopping rule to ensure patient safety Y. S. Chiew, P. Docherty, J. Dickson, E. Moltchanova, C. Scarrot, C. Pretty, G. M. Shaw, J. G. Chase P422 - Are daily blood tests on the intensive care unit necessary? T. Hall, W. C. Ngu, J. M. Jack, P. Morgan P423 - Measuring urine output in ward patients: is it helpful? B. Avard, A. Pavli, X. Gee P424 - The incidence of pressure ulcers in an adult mixed intensive care unit in turkey C . Bor, E. Akin Korhan, K. Demirag, M. Uyar P425 - Intensivist/patient ratios in closed ICUs in Alexandria, Egypt; an overview M. Shirazy, A. Fayed P426 - Eicu (electronic intensive care unit): impact on ALOS (average length of stay) in a developing country like India S. Gupta, A. Kaushal, S. Dewan, A. Varma P427 - Predicting deterioration in general ward using early deterioration indicator E. Ghosh, L. Yang, L. Eshelman, B. Lord, E. Carlson P428 - High impact enhanced critical care outreach - the imobile service: making a difference E. Helme, R. Broderick, S. Hadfield, R. Loveridge P429 - Impact of bed availability and cognitive load on intensive care unit (ICU) bed allocation: a vignette-based trial J. Ramos, D. Forte P430 - Characteristics of critically ill patients admitted through the emergency department F. Yang, P. Hou P431 - Admission to critical care: the quantification of functional reserve J. Dudziak, J. Feeney, K. Wilkinson, K. Bauchmuller, K. Shuker, M. Faulds, A. Raithatha, D. Bryden, L. England, N. Bolton, A. Tridente P432 - Admission to critical care: the importance of frailty K. Bauchmuller, K Shuker, A Tridente, M Faulds, A Matheson, J. Gaynor, D Bryden, S South Yorkshire Hospitals Research Collaboration P433 - Development of an instrument to aid triage decisions for intensive care unit admission J. Ramos, B. Peroni, R. Daglius-Dias, L. Miranda, C. Cohen, C. Carvalho, I . Velasco, D. Forte P434 - Using selective serotonin re-uptake inhibitors and serotonin-norepinephrine re-uptake inhibitors in critical care: a systematic review of the evidence for benefit or harm J. M. Kelly, A. Neill, G. Rubenfeld, N. Masson, A. Min P435 - Measuring adaptive coping of hospitalized patients with a severe medical condition:the sickness insight in coping questionnaire (sicq) E. Boezeman, J. Hofhuis , A. Hovingh, R. De Vries, P. Spronk P436 - Results of a national survey regarding intensive care medicine training G. Cabral-Campello, I. Arag{\~a}o, T. Cardoso P437 - Work engagement among healthcare professionals in the intensive care unit M. Van Mol, M. Nijkamp, E . Kompanje P438 - Empowering the intensive care practitioners. is it a burnout ameliorating intervention? P. Ostrowski, A. Omar P439 - Icu patients suffer from circadian rhythm desynchronisation K. Kiss , B. K{\"o}ves, V. Csernus, Z. Moln{\'a}r P440 - Noise reduction in the ICU: feasible ? Y. Hoydonckx, S. Vanwing, B. Stessel, A. Van Assche, L. Jamaer, J. Dubois P441 - Accidental removal of invasive devices in the critical patient into the bed-washing. does the presence of professional nurse modify his incidence? V. Medo, R. Galvez, J. P. Miranda P442 - Deprivation of liberty safeguards (dols): audit of compliance in a of a 16-bed specialist cancer critical care unit. C. Stone, T. Wigmore P443 - Use of a modified cristal score to predict futility of critical care in the elderly Y. Arunan, A. Wheeler, K. Bauchmuller, D. Bryden P444 - Improvement of Referral Rate to Palliative Care for Patients with Poor Prognosis in Neurosurgical Intensive Care Unit Y. Wong, C. Poi, C. Gu P445 - Factors associated with limitation of life supporting care (lsc) in a medico-surgical intermediate care unit, and outcome of patients with lsc limitation: a monocentric, six-month study. P. Molmy, N. Van Grunderbeeck, O. Nigeon, M. Lemyze, D. Thevenin, J. Mallat P446 - Palliative care consultation and intensive care unit admission request: a cohort study J. Ramos, M. Correa, R. T. Carvalho, D. Forte P447 - Nursing and medicine together in postsurgical intensive care unit: situations of prognostic conflict at the end of life. our critical care nurses suffer with our medical activism? A. Fernandez, C. McBride P448 - End of life who may decide E. Koonthalloor, C. Walsh P449 - Correctly diagnosing death A. Webber, M. Ashe, K. Smith, P. Jeanrenaud P450 - Skin procurement performed by intensive care physicians: yes, we can. A. Marudi , S. Baroni, F. Ragusa, E. Bertellini P451 - Death analysis in pediatric intensive care patients E. A. Volakli , E. Chochliourou, M. Dimitriadou, A. Violaki, P. Mantzafleri, E. Samkinidou, O. Vrani, A. Arbouti, T. Varsami, M. Sdougka P452 - The potential impact of euthanasia on organ donation: analysis of data from belgium J. A. Bollen, T. C. Van Smaalen, W. C. De Jongh, M. M. Ten Hoopen, D. Ysebaert, L. W. Van Heurn, W. N. Van Mook P453 - Communication within an intensive care setting K. Sim, A. Fuller P454 - Development and implementation of a longitudinal communication curriculum for critical care medicine fellows A. Roze des Ordons, P. Couillard, C. Doig P455 - Staff-family conflict in a multi-ethnic intensive care unit R. V. Van Keer, R. D. Deschepper, A. F. Francke, L. H. Huyghens, J. B. Bilsen P456 - Does the source of admission to critical care affect family satisfaction? B. Nyamaizi, C. Dalrymple, A. Molokhia, A. Dobru P457 - A simple alternative to the family satisfaction survey (fs-icu) E. Marrinan, A. Ankuli, A. Molokhia P458 - A study to explore the experiences of patient and family volunteers in a critical care environment: a phenomenological analysis J. McPeake, R. Struthers, R. Crawford , H. Devine , P. Mactavish , T. Quasim P459 - Prevalence and risk factors of anxiety and depression in relatives of burn patients. P. Morelli, M. Degiovanangelo, F. Lemos, V. MArtinez, F. Verga, J. Cabrera, G. Burghi P460 - Guidance of visiting children at an adult intensive care unit (icu) A. Rutten , S. Van Ieperen, S. De Geer, M. Van Vugt, E. Der Kinderen P461 - Visiting policies in Italian pediatric ICUs: an update A. Giannini, G Miccinesi, T Marchesi, E Prandi},
	address = {University of Western Ontario, London, Canada. ISNI: 0000 0004 1936 8884. GRID: grid.39381.30; University of Western Ontario, London, Canada. ISNI: 0000 0004 1936 8884. GRID: grid.39381.30; University of Western Ontario, London, Canada. ISNI: 0000 0004 1936 8884. GRID: grid.39381.30; Hospital Dr Negr{\'\i}n, Las Palmas de GC, Spain; Hospital Dr Negr{\'\i}n, Las Palmas de GC, Spain; Hospital Dr Negr{\'\i}n, Las Palmas de GC, Spain; Hospital Dr Negr{\'\i}n, Las Palmas de GC, Spain; Hospital San Jorge, Huesca, Spain. ISNI: 0000 0004 1765 5935. GRID: grid.415076.1; Hospital Universitari del Mar, Barcelona, Spain. ISNI: 0000 0004 1767 8811. GRID: grid.411142.3; Hospital Dr Negr{\'\i}n, Las Palmas de GC, Spain; Hospital Universitario de la Princesa, Madrid, Spain. ISNI: 0000 0004 1767 647X. GRID: grid.411251.2; Hospital Cl{\'\i}nico y Universitario de Valencia, Valencia, Spain. GRID: grid.411308.f; Hospital Dr Negr{\'\i}n, Las Palmas de GC, Spain; Hospital Universitari Son Espases, Palma de Mallorca, Spain. ISNI: 0000 0004 1796 5984. GRID: grid.411164.7; Medical Faculty of Istanbul, Istanbul University, Anesthesiology and Intensive Care, Istanbul, Turkey. ISNI: 0000 0001 2166 6619. GRID: grid.9601.e; Medical Faculty of Istanbul, Istanbul University, Anesthesiology and Intensive Care, Istanbul, Turkey. ISNI: 0000 0001 2166 6619. GRID: grid.9601.e; Medical Faculty of Istanbul, Istanbul University, Anesthesiology and Intensive Care, Istanbul, Turkey. ISNI: 0000 0001 2166 6619. GRID: grid.9601.e; Medical Faculty of Istanbul, Istanbul University, Anesthesiology and Intensive Care, Istanbul, Turkey. ISNI: 0000 0001 2166 6619. GRID: grid.9601.e; Medical Faculty of Istanbul, Physiology, Istanbul University, Istanbul, Turkey. ISNI: 0000 0001 2166 6619. GRID: grid.9601.e; Institute of Experimental Medicine, Istanbul University, Neuroscience, Istanbul, Turkey. ISNI: 0000 0001 2166 6619. GRID: grid.9601.e; Medical Faculty of Istanbul, Forensic Medicine, Istanbul University, Istanbul, Turkey. ISNI: 0000 0001 2166 6619. GRID: grid.9601.e; Medical Faculty of Istanbul, Physiology, Istanbul University, Istanbul, Turkey. ISNI: 0000 0001 2166 6619. GRID: grid.9601.e; Institute of Experimental Medicine, Istanbul University, Neuroscience, Istanbul, Turkey. ISNI: 0000 0001 2166 6619. GRID: grid.9601.e; Institute of Experimental Medicine, Istanbul University, Neuroscience, Istanbul, Turkey. ISNI: 0000 0001 2166 6619. GRID: grid.9601.e; Institute of Experimental Medicine, Istanbul University, Neuroscience, Istanbul, Turkey. ISNI: 0000 0001 2166 6619. GRID: grid.9601.e; Institute of Experimental Medicine, Immunology, Istanbul University, Istanbul, Turkey. ISNI: 0000 0001 2166 6619. GRID: grid.9601.e; Institute of Experimental Medicine, Istanbul University, Neuroscience, Istanbul, Turkey. ISNI: 0000 0001 2166 6619. GRID: grid.9601.e; Ben-Gurion University of the Negev, Beer-Sheva, Israel. ISNI: 0000 0004 1937 0511. GRID: grid.7489.2; Ben-Gurion University of the Negev, Beer-Sheva, Israel. ISNI: 0000 0004 1937 0511. GRID: grid.7489.2; Soroka Medical Center, Beer-Sheva, Israel. ISNI: 0000 0004 0470 8989. GRID: grid.412686.f; Osaka University Graduate School of Medicine, Suita, Japan. ISNI: 0000 0004 0373 3971. GRID: grid.136593.b; Osaka University Graduate School of Medicine, Suita, Japan. ISNI: 0000 0004 0373 3971. GRID: grid.136593.b; Osaka University Graduate School of Medicine, Suita, Japan. ISNI: 0000 0004 0373 3971. GRID: grid.136593.b; Osaka University Graduate School of Medicine, Suita, Japan. ISNI: 0000 0004 0373 3971. GRID: grid.136593.b; Osaka University Graduate School of Medicine, Suita, Japan. ISNI: 0000 0004 0373 3971. GRID: grid.136593.b; Osaka University Graduate School of Medicine, Suita, Japan. ISNI: 0000 0004 0373 3971. GRID: grid.136593.b; Osaka University Graduate School of Medicine, Suita, Japan. ISNI: 0000 0004 0373 3971. GRID: grid.136593.b; Nagasaki University Graduate School of Biomedical Sciences, Nagasaki, Japan. ISNI: 0000 0000 8902 2273. GRID: grid.174567.6; Osaka University Graduate School of Medicine, Suita, Japan. ISNI: 0000 0004 0373 3971. GRID: grid.136593.b; Osaka University Graduate School of Medicine, Suita, Japan. ISNI: 0000 0004 0373 3971. GRID: grid.136593.b; Tokyo Medical University Hachioji Medical Center, Hachioji, Tokyo Japan. GRID: grid.411909.4; National Defense Medical College, Tokorozawa, Saitama Japan. ISNI: 0000 0004 0374 0880. GRID: grid.416614.0; Tokyo Medical University Hachioji Medical Center, Hachioji, Tokyo Japan. GRID: grid.411909.4; Tokyo Medical University Hachioji Medical Center, Hachioji, Tokyo Japan. GRID: grid.411909.4; Tokyo Medical University Hachioji Medical Center, Hachioji, Tokyo Japan. GRID: grid.411909.4; Osaka University Graduate School of Medicine, Suita, Japan. ISNI: 0000 0004 0373 3971. GRID: grid.136593.b; Osaka University Graduate School of Medicine, Suita, Japan. ISNI: 0000 0004 0373 3971. GRID: grid.136593.b; Osaka University Graduate School of Medicine, Suita, Japan. ISNI: 0000 0004 0373 3971. GRID: grid.136593.b; Osaka University Graduate School of Medicine, Suita, Japan. ISNI: 0000 0004 0373 3971. GRID: grid.136593.b; Osaka University Graduate School of Medicine, Suita, Japan. ISNI: 0000 0004 0373 3971. GRID: grid.136593.b; Osaka University Graduate School of Medicine, Suita, Japan. ISNI: 0000 0004 0373 3971. GRID: grid.136593.b; Osaka University Graduate School of Medicine, Suita, Japan. ISNI: 0000 0004 0373 3971. GRID: grid.136593.b; Osaka University Graduate School of Medicine, Suita, Japan. ISNI: 0000 0004 0373 3971. GRID: grid.136593.b; Hachiouji medical center, Tokyo medical university, Tokyo, Japan. ISNI: 0000 0001 0663 3325. GRID: grid.410793.8; Hachiouji medical center, Tokyo medical university, Tokyo, Japan. ISNI: 0000 0001 0663 3325. GRID: grid.410793.8; Hachiouji medical center, Tokyo medical university, Tokyo, Japan. ISNI: 0000 0001 0663 3325. GRID: grid.410793.8; Hachiouji medical center, Tokyo medical university, Tokyo, Japan. ISNI: 0000 0001 0663 3325. GRID: grid.410793.8; Hachiouji medical center, Tokyo medical university, Tokyo, Japan. ISNI: 0000 0001 0663 3325. GRID: grid.410793.8; Kanazawa University, Kanazawa, Japan. ISNI: 0000 0001 2308 3329. GRID: grid.9707.9; Kanazawa University Hospital, Kanazawa, Japan. ISNI: 0000 0004 0615 9100. GRID: grid.412002.5; ThermoFisher, Hennigsdorf, Germany; Institut f{\"u}r Klinische Chemie und Laboratoriumsmedizin, Mainz, Germany; MVZ Labor Limbach Gruppe, Berlin, Germany; ThermoFisher, Hennigsdorf, Germany; Institut f{\"u}r Klinische Chemie und Laboratoriumsmedizin, Mainz, Germany; Kantonsspital Aarau, Aarau, Switzerland. ISNI: 0000 0000 8704 3732. GRID: grid.413357.7; Kantonsspital Aarau, Aarau, Switzerland. ISNI: 0000 0000 8704 3732. GRID: grid.413357.7; King Faisal Specialist Hospital \& Research Center, Riyadh, Saudi Arabia. ISNI: 0000 0001 2191 4301. GRID: grid.415310.2; King Faisal Specialist Hospital \& Research Center, Riyadh, Saudi Arabia. ISNI: 0000 0001 2191 4301. GRID: grid.415310.2; King Faisal Specialist Hospital \& Research Center, Riyadh, Saudi Arabia. ISNI: 0000 0001 2191 4301. GRID: grid.415310.2; King Faisal Specialist Hospital \& Research Center, Riyadh, Saudi Arabia. ISNI: 0000 0001 2191 4301. GRID: grid.415310.2; Saint Savvas Hospital, Athens, Greece. GRID: grid.416564.4; Saint Savvas Hospital, Athens, Greece. GRID: grid.416564.4; Saint Savvas Hospital, Athens, Greece. GRID: grid.416564.4; Saint Savvas Hospital, Athens, Greece. GRID: grid.416564.4; Saint Savvas Hospital, Athens, Greece. GRID: grid.416564.4; Saint Savvas Hospital, Athens, Greece. GRID: grid.416564.4; Saint Savvas Hospital, Athens, Greece. GRID: grid.416564.4; Saint Savvas Hospital, Athens, Greece. GRID: grid.416564.4; Saint Savvas Hospital, Athens, Greece. GRID: grid.416564.4; Saint Savvas Hospital, Athens, Greece. GRID: grid.416564.4; Tokyo Medical University, Tokyo, Japan. ISNI: 0000 0001 0663 3325. GRID: grid.410793.8; Tokyo Medical University, Hachioji Medical Center, Tokyo, Japan. GRID: grid.411909.4; Tokyo Medical University, Hachioji Medical Center, Tokyo, Japan. GRID: grid.411909.4; Tokyo Medical University, Hachioji Medical Center, Tokyo, Japan. GRID: grid.411909.4; Tokyo Medical University, Hachioji Medical Center, Tokyo, Japan. GRID: grid.411909.4; Tokyo Medical University, Hachioji Medical Center, Tokyo, Japan. GRID: grid.411909.4; Tokyo Medical University, Tokyo, Japan. ISNI: 0000 0001 0663 3325. GRID: grid.410793.8; Hospital Virgen de la Victoria, M{\'a}laga, Spain. ISNI: 0000 0000 9788 2492. GRID: grid.411062.0; Hospital Virgen de la Victoria, M{\'a}laga, Spain. ISNI: 0000 0000 9788 2492. GRID: grid.411062.0; Hospital Virgen de la Victoria, M{\'a}laga, Spain. ISNI: 0000 0000 9788 2492. GRID: grid.411062.0; Hospital Virgen de la Victoria, M{\'a}laga, Spain. ISNI: 0000 0000 9788 2492. GRID: grid.411062.0; Hospital Virgen de la Victoria, M{\'a}laga, Spain. ISNI: 0000 0000 9788 2492. GRID: grid.411062.0; Hospital Virgen de la Victoria, M{\'a}laga, Spain. ISNI: 0000 0000 9788 2492. GRID: grid.411062.0; St Helens and Knowsley NHS Trust, Merseyside, UK; St Helens and Knowsley NHS Trust, Merseyside, UK; St Helens and Knowsley NHS Trust, Merseyside, UK; St Helens and Knowsley NHS Trust, Merseyside, UK; St Helens and Knowsley NHS Trust, Merseyside, UK; Maastricht University, Maastricht, Netherlands. ISNI: 0000 0001 0481 6099. GRID: grid.5012.6; Center for Experimental and Molecular medicine, Amsterdam, Netherlands; Academic Medical Center, Amsterdam, Netherlands. ISNI: 0000000404654431. GRID: grid.5650.6; Maastricht University, Maastricht, Netherlands. ISNI: 0000 0001 0481 6099. GRID: grid.5012.6; Academic Medical Center, Amsterdam, Netherlands. ISNI: 0000000404654431. GRID: grid.5650.6; Maastricht University, Maastricht, Netherlands. ISNI: 0000 0001 0481 6099. GRID: grid.5012.6; Center for Experimental and Molecular medicine, Amsterdam, Netherlands; Maastricht University, Maastricht, Netherlands. ISNI: 0000 0001 0481 6099. GRID: grid.5012.6; NISCHR Haemostasis Biomarker Research Unit, Swansea, UK; NISCHR Haemostasis Biomarker Research Unit, Swansea, UK; NISCHR Haemostasis Biomarker Research Unit, Swansea, UK; NISCHR Haemostasis Biomarker Research Unit, Swansea, UK; NISCHR Haemostasis Biomarker Research Unit, Swansea, UK; NISCHR Haemostasis Biomarker Research Unit, Swansea, UK; NISCHR Haemostasis Biomarker Research Unit, Swansea, UK; H{\^o}pital Lariboisi{\`e}re, Paris, France. ISNI: 0000 0000 9725 279X. GRID: grid.411296.9; Sphingotec, Berlin, Germany; H{\^o}pital Cochin, Paris, France. ISNI: 0000 0001 0274 3893. GRID: grid.411784.f; H{\^o}pital Lariboisi{\`e}re, Paris, France. ISNI: 0000 0000 9725 279X. GRID: grid.411296.9; H{\^o}pital Saint-Antoine, Paris, France. ISNI: 0000 0004 1937 1100. GRID: grid.412370.3; CHRU de Montpellier, Montpellier, France. ISNI: 0000 0000 9961 060X. GRID: grid.157868.5; H{\^o}pital Lariboisi{\`e}re, Paris, France. ISNI: 0000 0000 9725 279X. GRID: grid.411296.9; H{\^o}pital Saint-Louis, Paris, France. ISNI: 0000 0001 2300 6614. GRID: grid.413328.f; AP-HM, Marseille, France. ISNI: 0000 0001 0407 1584. GRID: grid.414336.7; H{\^o}pital Saint-Louis, Paris, France. ISNI: 0000 0001 2300 6614. GRID: grid.413328.f; H{\^o}pital Lariboisi{\`e}re, Paris, France. ISNI: 0000 0000 9725 279X. GRID: grid.411296.9; H{\^o}pital Ambroise Par{\'e}, Paris, France. ISNI: 0000 0000 9982 5352. GRID: grid.413756.2; H{\^o}pital Lariboisi{\`e}re, Paris, France. ISNI: 0000 0000 9725 279X. GRID: grid.411296.9; Christiana Care Health System, Newark, USA. ISNI: 0000 0004 0444 1241. GRID: grid.414316.5; Christiana Care Health System, Newark, USA. ISNI: 0000 0004 0444 1241. GRID: grid.414316.5; Skane University Hospital, Lund University, Lund, Sweden. ISNI: 0000 0001 0930 2361. GRID: grid.4514.4; Skane University Hospital, Lund University, Lund, Sweden. ISNI: 0000 0001 0930 2361. GRID: grid.4514.4; Carol Davila University of Medicine and Pharmacy, Bucharest, Romania. ISNI: 0000 0000 9828 7548. GRID: grid.8194.4; Carol Davila University of Medicine and Pharmacy, Bucharest, Romania. ISNI: 0000 0000 9828 7548. GRID: grid.8194.4; Hadassah-Hebrew University Medical Center, Jerusalem, Israel. ISNI: 0000 0001 2221 2926. GRID: grid.17788.31; Hadassah-Hebrew University Medical Center, Jerusalem, Israel. ISNI: 0000 0001 2221 2926. GRID: grid.17788.31; Hadassah-Hebrew University Medical Center, Jerusalem, Israel. ISNI: 0000 0001 2221 2926. GRID: grid.17788.31; Hadassah-Hebrew University Medical Center, Jerusalem, Israel. ISNI: 0000 0001 2221 2926. GRID: grid.17788.31; Hadassah-Hebrew University Medical Center, Jerusalem, Israel. ISNI: 0000 0001 2221 2926. GRID: grid.17788.31; LeukoDx, Jerusalem, Israel; LeukoDx, Jerusalem, Israel; LeukoDx, Jerusalem, Israel; LeukoDx, Jerusalem, Israel; LeukoDx, Jerusalem, Israel; LeukoDx, Jerusalem, Israel; Abionic SA, Lausanne, Switzerland; Abionic SA, Lausanne, Switzerland; Swiss Federal Laboratories (Empa), St. Gallen, Switzerland; Pathophysiology of injury induced immunosuppression (PI3) Lab, Lyon 1 University / Hospices Civils de Lyon / bioM{\'e}rieux, Lyon, France; Pathophysiology of injury induced immunosuppression (PI3) Lab, Lyon 1 University / Hospices Civils de Lyon / bioM{\'e}rieux, Lyon, France; Pathophysiology of injury induced immunosuppression (PI3) Lab, Lyon 1 University / Hospices Civils de Lyon / bioM{\'e}rieux, Lyon, France; Pathophysiology of injury induced immunosuppression (PI3) Lab, Lyon 1 University / Hospices Civils de Lyon / bioM{\'e}rieux, Lyon, France; Pathophysiology of injury induced immunosuppression (PI3) Lab, Lyon 1 University / Hospices Civils de Lyon / bioM{\'e}rieux, Lyon, France; Pathophysiology of injury induced immunosuppression (PI3) Lab, Lyon 1 University / Hospices Civils de Lyon / bioM{\'e}rieux, Lyon, France; Pathophysiology of injury induced immunosuppression (PI3) Lab, Lyon 1 University / Hospices Civils de Lyon / bioM{\'e}rieux, Lyon, France; Pathophysiology of injury induced immunosuppression (PI3) Lab, Lyon 1 University / Hospices Civils de Lyon / bioM{\'e}rieux, Lyon, France; Negovsky V.A. Research Institute of General Reanimatology, Moscow, Russia; Negovsky V.A. Research Institute of General Reanimatology, Moscow, Russia; Negovsky V.A. Research Institute of General Reanimatology, Moscow, Russia; Negovsky V.A. Research Institute of General Reanimatology, Moscow, Russia; Negovsky V.A. Research Institute of General Reanimatology, Moscow, Russia; Negovsky V.A. Research Institute of General Reanimatology, Moscow, Russia; Negovsky V.A. Research Institute of General Reanimatology, Moscow, Russia; Negovsky V.A. Research Institute of General Reanimatology, Moscow, Russia; Kantonsspital Aarau, Aarau, Switzerland. ISNI: 0000 0000 8704 3732. GRID: grid.413357.7; Kantonsspital Aarau, Aarau, Switzerland. ISNI: 0000 0000 8704 3732. GRID: grid.413357.7; Kantonsspital Aarau, Aarau, Switzerland. ISNI: 0000 0000 8704 3732. GRID: grid.413357.7; Kantonsspital Aarau, Aarau, Switzerland. ISNI: 0000 0000 8704 3732. GRID: grid.413357.7; University Hospital Basel, Basel, Switzerland. GRID: grid.410567.1; Kantonsspital Aarau, Aarau, Switzerland. ISNI: 0000 0000 8704 3732. GRID: grid.413357.7; Kantonsspital Aarau, Aarau, Switzerland. ISNI: 0000 0000 8704 3732. GRID: grid.413357.7; UNIFESP, Sao Paulo, Brazil. ISNI: 0000 0001 0514 7202. GRID: grid.411249.b; UNIFESP, Sao Paulo, Brazil. ISNI: 0000 0001 0514 7202. GRID: grid.411249.b; UNIFESP, Sao Paulo, Brazil. ISNI: 0000 0001 0514 7202. GRID: grid.411249.b; UNIFESP, Sao Paulo, Brazil. ISNI: 0000 0001 0514 7202. GRID: grid.411249.b; Albert Einstein Hospital, Sao Paulo, Brazil. ISNI: 0000 0001 0385 1941. GRID: grid.413562.7; S{\'\i}rio Liban{\^e}s Hospital, Sao Paulo, Brazil; UNIFESP, Sao Paulo, Brazil. ISNI: 0000 0001 0514 7202. GRID: grid.411249.b; Faculty of Medicine and Health {\"O}rebro University, {\"O}rebro, Sweden. ISNI: 0000 0001 0738 8966. GRID: grid.15895.30; Faculty of Medicine and Health {\"O}rebro University, {\"O}rebro, Sweden. ISNI: 0000 0001 0738 8966. GRID: grid.15895.30; Faculty of Medicine and Health {\"O}rebro University, {\"O}rebro, Sweden. ISNI: 0000 0001 0738 8966. GRID: grid.15895.30; Faculty of Medicine and Health {\"O}rebro University, {\"O}rebro, Sweden. ISNI: 0000 0001 0738 8966. GRID: grid.15895.30; Faculty of Medicine and Health {\"O}rebro University, {\"O}rebro, Sweden. ISNI: 0000 0001 0738 8966. GRID: grid.15895.30; Department of Infectious Diseases, Karolinska University Hospital, Stockholm, Sweden. ISNI: 0000 0000 9241 5705. GRID: grid.24381.3c; Faculty of Medicine and Health, {\"O}rebro, Sweden; Center for Infectious Medicine, Karolinska Institutet, Karolinska University Hospital, Stockholm, Sweden. ISNI: 0000 0000 9241 5705. GRID: grid.24381.3c; Faculty of Medicine and Health, {\"O}rebro, Sweden; Faculty of Medicine and Health, {\"O}rebro, Sweden; NISCHR Haemostasis Biomarker Research Unit, Swansea, UK; NISCHR Haemostasis Biomarker Research Unit, Swansea, UK; NISCHR Haemostasis Biomarker Research Unit, Swansea, UK; NISCHR Haemostasis Biomarker Research Unit, Swansea, UK; NISCHR Haemostasis Biomarker Research Unit, Swansea, UK; NISCHR Haemostasis Biomarker Research Unit, Swansea, UK; NISCHR Haemostasis Biomarker Research Unit, Swansea, UK; NISCHR Haemostasis Biomarker Research Unit, Swansea, UK; NISCHR Haemostasis Biomarker Research Unit, Swansea, UK; NISCHR Haemostasis Biomarker Research Unit, Swansea, UK; NISCHR Haemostasis Biomarker Research Unit, Swansea, UK; NISCHR Haemostasis Biomarker Research Unit, Swansea, UK; NISCHR Haemostasis Biomarker Research Unit, Swansea, UK; NISCHR Haemostasis Biomarker Research Unit, Swansea, UK; NISCHR Haemostasis Biomarker Research Unit, Swansea, UK; NISCHR Haemostasis Biomarker Research Unit, Swansea, UK; NISCHR Haemostasis Biomarker Research Unit, Swansea, UK; NISCHR Haemostasis Biomarker Research Unit, Swansea, UK; NISCHR Haemostasis Biomarker Research Unit, Swansea, UK; NISCHR Haemostasis Biomarker Research Unit, Swansea, UK; NISCHR Haemostasis Biomarker Research Unit, Swansea, UK; Erasmus Medical Center, Rotterdam, Netherlands. ISNI: 000000040459992X. GRID: grid.5645.2; Erasmus Medical Center, Rotterdam, Netherlands. ISNI: 000000040459992X. GRID: grid.5645.2; University Witten/Herdecke, Witten, Germany. ISNI: 0000 0000 9024 6397. GRID: grid.412581.b; Erasmus Medical Center, Rotterdam, Netherlands. ISNI: 000000040459992X. GRID: grid.5645.2; Maasstad Ziekenhuis, Rotterdam, Netherlands. ISNI: 0000 0004 0460 0556. GRID: grid.416213.3; Erasmus Medical Center, Rotterdam, Netherlands. ISNI: 000000040459992X. GRID: grid.5645.2; Intermountain Healthcare, Salt Lake City, USA. ISNI: 0000 0004 0460 774X. GRID: grid.420884.2; Intermountain Healthcare, Salt Lake City, USA. ISNI: 0000 0004 0460 774X. GRID: grid.420884.2; Immunexpress, Seattle, USA; Immunexpress, Seattle, USA; Intermountain Healthcare, Salt Lake City, USA. ISNI: 0000 0004 0460 774X. GRID: grid.420884.2; Lewisham and Greenwich NHS Trust, London, UK. GRID: grid.429537.e; Lewisham and Greenwich NHS Trust, London, UK. GRID: grid.429537.e; Lewisham and Greenwich NHS Trust, London, UK. GRID: grid.429537.e; Lewisham and Greenwich NHS Trust, London, UK. GRID: grid.429537.e; Wirral trust, Merseyside, UK; RLBUHT, Liverpool, UK; Department of Emergency Medicine, Odense University Hospital, Odense C, Denmark. ISNI: 0000 0004 0512 5013. GRID: grid.7143.1; Department of Respiratory Medicine, Odense University Hospital, Odense C, Denmark. ISNI: 0000 0004 0512 5013. GRID: grid.7143.1; Department of Anaesthesiology and Intensive Care Medicine, Odense University Hospital, Odense C, Denmark. ISNI: 0000 0004 0512 5013. GRID: grid.7143.1; Wirral trust, Merseyside, UK; Bucharest Clinical Emergency Hospital, Bucharest, Romania; Bucharest Clinical Emergency Hospital, Bucharest, Romania; Fundeni Clinical Institute, Bucharest, Romania. ISNI: 0000 0004 0540 9980. GRID: grid.415180.9; Bucharest Clinical Emergency Hospital, Bucharest, Romania; Bucharest Clinical Emergency Hospital, Bucharest, Romania; Amsterdam Medical Center, Amsterdam, Netherlands. ISNI: 0000000404654431. GRID: grid.5650.6; Amsterdam Medical Center, Amsterdam, Netherlands. ISNI: 0000000404654431. GRID: grid.5650.6; Amsterdam Medical Center, Amsterdam, Netherlands. ISNI: 0000000404654431. GRID: grid.5650.6; Amsterdam Medical Center, Amsterdam, Netherlands. ISNI: 0000000404654431. GRID: grid.5650.6; Amsterdam Medical Center, Amsterdam, Netherlands. ISNI: 0000000404654431. GRID: grid.5650.6; Amsterdam Medical Center, Amsterdam, Netherlands. ISNI: 0000000404654431. GRID: grid.5650.6; Amsterdam Medical Center, Amsterdam, Netherlands. ISNI: 0000000404654431. GRID: grid.5650.6; University Medical Center Utrecht, Utrecht, Netherlands. ISNI: 0000000090126352. GRID: grid.7692.a; University Medical Center Utrecht, Utrecht, Netherlands. ISNI: 0000000090126352. GRID: grid.7692.a; Amsterdam Medical Center, Amsterdam, Netherlands. ISNI: 0000000404654431. GRID: grid.5650.6; Amsterdam Medical Center, Amsterdam, Netherlands. ISNI: 0000000404654431. GRID: grid.5650.6; Amsterdam Medical Center, Amsterdam, Netherlands. ISNI: 0000000404654431. GRID: grid.5650.6; Amsterdam Medical Center, Amsterdam, Netherlands. ISNI: 0000000404654431. GRID: grid.5650.6; Bakirkoy Dr.Sadi Konuk Training and Research Hospital, Istanbul, Turkey. ISNI: 0000 0004 0419 1043. GRID: grid.414177.0; Bakirkoy Dr.Sadi Konuk Training and Research Hospital, Istanbul, Turkey. ISNI: 0000 0004 0419 1043. GRID: grid.414177.0; Bakirkoy Dr.Sadi Konuk Training and Research Hospital, Istanbul, Turkey. ISNI: 0000 0004 0419 1043. GRID: grid.414177.0; Bakirkoy Dr.Sadi Konuk Training and Research Hospital, Istanbul, Turkey. ISNI: 0000 0004 0419 1043. GRID: grid.414177.0; Bakirkoy Dr.Sadi Konuk Training and Research Hospital, Istanbul, Turkey. ISNI: 0000 0004 0419 1043. GRID: grid.414177.0; Bakirkoy Dr.Sadi Konuk Training and Research Hospital, Istanbul, Turkey. ISNI: 0000 0004 0419 1043. GRID: grid.414177.0; King Saud bin Abdulaziz University for Health Sciences and King Abdullah International Medical Research Center, Riyadh, Saudi Arabia. ISNI: 0000 0004 0608 0662. GRID: grid.412149.b; King Saud bin Abdulaziz University for Health Sciences and King Abdullah International Medical Research Center, Riyadh, Saudi Arabia. ISNI: 0000 0004 0608 0662. GRID: grid.412149.b; King Saud bin Abdulaziz University for Health Sciences and King Abdullah International Medical Research Center, Riyadh, Saudi Arabia. ISNI: 0000 0004 0608 0662. GRID: grid.412149.b; King Saud bin Abdulaziz University for Health Sciences and King Abdullah International Medical Research Center, Riyadh, Saudi Arabia. ISNI: 0000 0004 0608 0662. GRID: grid.412149.b; King Saud bin Abdulaziz University for Health Sciences and King Abdullah International Medical Research Center, Riyadh, Saudi Arabia. ISNI: 0000 0004 0608 0662. GRID: grid.412149.b; King Saud bin Abdulaziz University for Health Sciences and King Abdullah International Medical Research Center, Riyadh, Saudi Arabia. ISNI: 0000 0004 0608 0662. GRID: grid.412149.b; Lewisham and Greenwich NHS Trust, London, UK. GRID: grid.429537.e; Lewisham and Greenwich NHS Trust, London, UK. GRID: grid.429537.e; Lewisham and Greenwich NHS Trust, London, UK. GRID: grid.429537.e; Lewisham and Greenwich NHS Trust, London, UK. GRID: grid.429537.e; Lewisham and Greenwich NHS Trust, London, UK. GRID: grid.429537.e; Lewisham and Greenwich NHS Trust, London, UK. GRID: grid.429537.e; Lewisham and Greenwich NHS Trust, London, UK. GRID: grid.429537.e; Assaf Harofeh MC, Beer Yaakov, Israel; Jena University Hopital, Jena, Germany. ISNI: 0000 0001 1939 2794. GRID: grid.9613.d; Jena University Hopital, Jena, Germany. ISNI: 0000 0001 1939 2794. GRID: grid.9613.d; Jena University Hopital, Jena, Germany. ISNI: 0000 0001 1939 2794. GRID: grid.9613.d; Jena University Hopital, Jena, Germany. ISNI: 0000 0001 1939 2794. GRID: grid.9613.d; Jena University Hopital, Jena, Germany. ISNI: 0000 0001 1939 2794. GRID: grid.9613.d; Prince of Songkla University, Hat Yai, Thailand. ISNI: 0000 0004 0470 1162. GRID: grid.7130.5; Division of Critical Care Medicine, Hat Yai, Thailand; Glasgow Royal Infirmary, Glasgow, UK. ISNI: 0000 0000 9825 7840. GRID: grid.411714.6; Glasgow Royal Infirmary, Glasgow, UK. ISNI: 0000 0000 9825 7840. GRID: grid.411714.6; University Hospital and Faculty of Medicine Ostrava University, Ostrava, Czech Republic. ISNI: 0000 0004 0609 0692. GRID: grid.412727.5; University Hospital and Faculty of Medicine Ostrava University, Ostrava, Czech Republic. ISNI: 0000 0004 0609 0692. GRID: grid.412727.5; Institute of Biostatistics and analyses, Masaryk University, Brno, Czech Republic. ISNI: 0000 0001 2194 0956. GRID: grid.10267.32; University Hospital and Faculty of Medicine Ostrava University, Ostrava, Czech Republic. ISNI: 0000 0004 0609 0692. GRID: grid.412727.5; University Hospital and Faculty of Medicine Ostrava University, Ostrava, Czech Republic. ISNI: 0000 0004 0609 0692. GRID: grid.412727.5; Universit{\`a}degli studi di Pavia, scuola di specialit{\`a}: Anestesia e Rianimazione, Pavia, Italy. ISNI: 0000 0004 1762 5736. GRID: grid.8982.b; UOC Anestesia e Rianimazione Ospedale Civile di Vigevano, AO Pavia, Vigevano, Italy; UOC Anestesia e Rianimazione Ospedale Civile di Vigevano, AO Pavia, Vigevano, Italy; Universit{\`a}degli studi di Pavia, Pavia, Italy. ISNI: 0000 0004 1762 5736. GRID: grid.8982.b; Universit{\`a}degli studi di Pavia, Pavia, Italy. ISNI: 0000 0004 1762 5736. GRID: grid.8982.b; UOC Anestesia e Rianimazione Ospedale Civile di Vigevano, AO Pavia, Vigevano, Italy; UOC Anestesia e Rianimazione Ospedale Civile di Vigevano, AO Pavia, Vigevano, Italy; UOC Anestesia e Rianimazione Ospedale Civile di Vigevano, AO Pavia, Vigevano, Italy; UOC Anestesia e Rianimazione Ospedale Civile di Vigevano, AO Pavia, Vigevano, Italy; UOC Anestesia e Rianimazione Ospedale Civile di Vigevano, AO Pavia, Vigevano, Italy; UOC Anestesia e Rianimazione Ospedale Civile di Vigevano, AO Pavia, Vigevano, Italy; Hospital O'horan, M{\'e}rida, Mexico; Hospital O'horan, M{\'e}rida, Mexico; Hospital O'horan, M{\'e}rida, Mexico; Hospital O'horan, M{\'e}rida, Mexico; Hospital O'horan, M{\'e}rida, Mexico; Hospital O'horan, M{\'e}rida, Mexico; Department of Anaesthesiology and Intensive Therapy, Medical University, Wroclaw, Poland. ISNI: 0000 0001 1090 049X. GRID: grid.4495.c; Department of Anaesthesiology and Intensive Therapy, Medical University, Wroclaw, Poland. ISNI: 0000 0001 1090 049X. GRID: grid.4495.c; Department of Anaesthesiology and Intensive Therapy, Medical University, Wroclaw, Poland. ISNI: 0000 0001 1090 049X. GRID: grid.4495.c; AKPA, Waltham, USA; St. Paul's Hospital, Vancouver, Canada. ISNI: 0000 0000 8589 2327. GRID: grid.416553.0; St. Paul's Hospital, Vancouver, Canada. ISNI: 0000 0000 8589 2327. GRID: grid.416553.0; St. Paul's Hospital, Vancouver, Canada. ISNI: 0000 0000 8589 2327. GRID: grid.416553.0; AKPA, Waltham, USA; AKPA, Waltham, USA; St. Paul's Hospital, Vancouver, Canada. ISNI: 0000 0000 8589 2327. GRID: grid.416553.0; Fundeni Clinical Institute, Bucharest, Romania. ISNI: 0000 0004 0540 9980. GRID: grid.415180.9; Fundeni Clinical Institute, Bucharest, Romania. ISNI: 0000 0004 0540 9980. GRID: grid.415180.9; Fundeni Clinical Institute, Bucharest, Romania. ISNI: 0000 0004 0540 9980. GRID: grid.415180.9; University of Medicine and Pharmacy ``Carol Davila'', Bucharest, Romania. ISNI: 0000 0000 9828 7548. GRID: grid.8194.4; Acedemisch Medisch Centrum, Amsterdam, Netherlands; Acedemisch Medisch Centrum, Amsterdam, Netherlands; Acedemisch Medisch Centrum, Amsterdam, Netherlands; Acedemisch Medisch Centrum, Amsterdam, Netherlands; University Hospital of Greifswald, Greifswald, Germany. ISNI: 0000 0000 9116 8976. GRID: grid.412469.c; University Hospital of Greifswald, Greifswald, Germany. ISNI: 0000 0000 9116 8976. GRID: grid.412469.c; University Hospital of Greifswald, Greifswald, Germany. ISNI: 0000 0000 9116 8976. GRID: grid.412469.c; University Hospital of Greifswald, Greifswald, Germany. ISNI: 0000 0000 9116 8976. GRID: grid.412469.c; University Hospital of Greifswald, Greifswald, Germany. ISNI: 0000 0000 9116 8976. GRID: grid.412469.c; University Hospital of Greifswald, Greifswald, Germany. ISNI: 0000 0000 9116 8976. GRID: grid.412469.c; University Hospital of Greifswald, Greifswald, Germany. ISNI: 0000 0000 9116 8976. GRID: grid.412469.c; University Hospital of Greifswald, Greifswald, Germany. ISNI: 0000 0000 9116 8976. GRID: grid.412469.c; University Hospital of Greifswald, Greifswald, Germany. ISNI: 0000 0000 9116 8976. GRID: grid.412469.c; Division of Infection Control and Prevention, Osaka University Graduate School of Medicine, Suita, Japan. ISNI: 0000 0004 0373 3971. GRID: grid.136593.b; Department of Traumatology and Acute Critical Medicine, Osaka University Graduate School of Medicine, Suita, Japan. ISNI: 0000 0004 0373 3971. GRID: grid.136593.b; Division of Infection Control and Prevention, Osaka University Graduate School of Medicine, Suita, Japan. ISNI: 0000 0004 0373 3971. GRID: grid.136593.b; Department of Traumatology and Acute Critical Medicine, Osaka University Graduate School of Medicine, Suita, Japan. ISNI: 0000 0004 0373 3971. GRID: grid.136593.b; Division of Infection Control and Prevention, Osaka University Graduate School of Medicine, Suita, Japan. ISNI: 0000 0004 0373 3971. GRID: grid.136593.b; Department of Traumatology and Acute Critical Medicine, Osaka University Graduate School of Medicine, Suita, Japan. ISNI: 0000 0004 0373 3971. GRID: grid.136593.b; Department of Emergency Medicine, Nagasaki University Graduate School of Biomedical Sciences, Nagasaki, Japan. ISNI: 0000 0000 8902 2273. GRID: grid.174567.6; Department of Traumatology and Acute Critical Medicine, Osaka University Graduate School of Medicine, Suita, Japan. ISNI: 0000 0004 0373 3971. GRID: grid.136593.b; Division of Infection Control and Prevention, Osaka University Graduate School of Medicine, Suita, Japan. ISNI: 0000 0004 0373 3971. GRID: grid.136593.b; Hospital Cl{\'\i}nico Universitario de Valladolid, Valladolid, Spain. ISNI: 0000 0000 9274 367X. GRID: grid.411057.6; Hospital Cl{\'\i}nico Universitario de Valladolid, Valladolid, Spain. ISNI: 0000 0000 9274 367X. GRID: grid.411057.6; Hospital Cl{\'\i}nico Universitario de Valladolid, Valladolid, Spain. ISNI: 0000 0000 9274 367X. GRID: grid.411057.6; Hospital Cl{\'\i}nico Universitario de Valladolid, Valladolid, Spain. ISNI: 0000 0000 9274 367X. GRID: grid.411057.6; Hospital Cl{\'\i}nico Universitario de Valladolid, Valladolid, Spain. ISNI: 0000 0000 9274 367X. GRID: grid.411057.6; Hospital Cl{\'\i}nico Universitario de Valladolid, Valladolid, Spain. ISNI: 0000 0000 9274 367X. GRID: grid.411057.6; Hospital Cl{\'\i}nico Universitario de Valladolid, Valladolid, Spain. ISNI: 0000 0000 9274 367X. GRID: grid.411057.6; Hospital Cl{\'\i}nico Universitario de Valladolid, Valladolid, Spain. ISNI: 0000 0000 9274 367X. GRID: grid.411057.6; Hospital Cl{\'\i}nico Universitario de Valladolid, Valladolid, Spain. ISNI: 0000 0000 9274 367X. GRID: grid.411057.6; Hospital Cl{\'\i}nico Universitario de Valladolid, Valladolid, Spain. ISNI: 0000 0000 9274 367X. GRID: grid.411057.6; Hospital Cl{\'\i}nico Universitario de Valladolid, Valladolid, Spain. ISNI: 0000 0000 9274 367X. GRID: grid.411057.6; Jena University Hospital, Jena, Germany. ISNI: 0000 0000 8517 6224. GRID: grid.275559.9; Jena University Hospital, Jena, Germany. ISNI: 0000 0000 8517 6224. GRID: grid.275559.9; Jena University Hospital, Jena, Germany. ISNI: 0000 0000 8517 6224. GRID: grid.275559.9; Jena University Hospital, Jena, Germany. ISNI: 0000 0000 8517 6224. GRID: grid.275559.9; Jena University Hospital, Jena, Germany. ISNI: 0000 0000 8517 6224. GRID: grid.275559.9; Medica Superspecialty Hospital, Kolkata, West Bengal India; Medica Superspecialty Hospital, Kolkata, West Bengal India; Medica Superspecialty Hospital, Kolkata, West Bengal India; Medica Superspecialty Hospital, Kolkata, West Bengal India; Medica Superspecialty Hospital, Kolkata, West Bengal India; Medica Superspecialty Hospital, Kolkata, West Bengal India; Assaf Harofeh MC, Beer Yaakov, Israel; Assaf Harofeh MC, Beer Yaakov, Israel; DMC, Detroit, USA. ISNI: 0000 0001 0088 6903. GRID: grid.413184.b; DMC, Detroit, USA. ISNI: 0000 0001 0088 6903. GRID: grid.413184.b; DMC, Detroit, USA. ISNI: 0000 0001 0088 6903. GRID: grid.413184.b; DMC, Detroit, USA. ISNI: 0000 0001 0088 6903. GRID: grid.413184.b; DMC, Detroit, USA. ISNI: 0000 0001 0088 6903. GRID: grid.413184.b; Wayne State University, Detroit, USA. ISNI: 0000 0001 1456 7807. GRID: grid.254444.7; Scientific Institute of Public Health (WIV-ISP), Brussels, Belgium. ISNI: 0000 0004 0635 3376. GRID: grid.418170.b; Scientific Institute of Public Health (WIV-ISP), Brussels, Belgium. ISNI: 0000 0004 0635 3376. GRID: grid.418170.b; Ghent University, Ghent, Belgium. ISNI: 0000 0001 2069 7798. GRID: grid.5342.0; Erasme University, Brussels, Belgium; Scientific Institute of Public Health (WIV-ISP), Brussels, Belgium. ISNI: 0000 0004 0635 3376. GRID: grid.418170.b; QualityLabs Bt GmbH, Nuremberg, Germany; B.Braun Melsungen AG, Melsungen, Germany. ISNI: 0000 0001 0699 8877. GRID: grid.462046.2; Dr. Roschke medical marketing GmbH, Cologne, Germany; Bucharest Clinical Emergency Hospital, Bucharest, Romania; Bucharest Clinical Emergency Hospital, Bucharest, Romania; Fundeni Clinical Institute, Bucharest, Romania. ISNI: 0000 0004 0540 9980. GRID: grid.415180.9; Bucharest Clinical Emergency Hospital, Bucharest, Romania; Bucharest Clinical Emergency Hospital, Bucharest, Romania; Nakhonpathom hospital, Nakhonpathom, Thailand; Nakhonpathom hospital, Nakhonpathom, Thailand; Nakhonpathom hospital, Nakhonpathom, Thailand; Lithuanian University of Health Sciences, Kaunas,, Lithuania. ISNI: 0000 0004 0432 6841. GRID: grid.45083.3a; Lithuanian University of Health Sciences, Kaunas,, Lithuania. ISNI: 0000 0004 0432 6841. GRID: grid.45083.3a; University Hospital North Midlands, Stoke-on-Trent, UK; University Hospital North Midlands, Stoke-on-Trent, UK; University Hospital North Midlands, Stoke-on-Trent, UK; EPS Charles-Nicolle, Bab Saadoun, Tunisia; EPS Charles-Nicolle, Bab Saadoun, Tunisia; EPS Charles-Nicolle, Bab Saadoun, Tunisia; EPS Charles-Nicolle, Bab Saadoun, Tunisia; Dalin Tzu Chi Hospital, Buddhist Tzu Chi Medical Foundation, Chiayi County, Taiwan; Academic Medical Center, University of Amsterdam, Amsterdam, Netherlands. ISNI: 0000000084992262. GRID: grid.7177.6; Academic Medical Center, University of Amsterdam, Center for Experimental and Molecular Medicine, Amsterdam, Netherlands; Academic Medical Center, University of Amsterdam, Center for Experimental and Molecular Medicine, Amsterdam, Netherlands; Department of Intensive Care Medicine, University Medical Center Utrecht, Utrecht, Netherlands. ISNI: 0000000090126352. GRID: grid.7692.a; Department of Intensive Care Medicine, Academic Medical Center, University of Amsterdam, Amsterdam, Netherlands. ISNI: 0000000404654431. GRID: grid.5650.6; Department of Medical Microbiology, University Medical Center Utrecht, Utrecht, Netherlands. ISNI: 0000000090126352. GRID: grid.7692.a; Department of Intensive Care Medicine, Academic Medical Center, University of Amsterdam, Amsterdam, Netherlands. ISNI: 0000000404654431. GRID: grid.5650.6; Academic Medical Center, University of Amsterdam, Center for Experimental and Molecular Medicine, Amsterdam, Netherlands; Academic Medical Center, University of Amsterdam, Center for Experimental and Molecular Medicine, Amsterdam, Netherlands; Glasgow Royal Infirmary, Glasgow, UK. ISNI: 0000 0000 9825 7840. GRID: grid.411714.6; NHS Greater Glasgow and Clyde, Glasgow, UK. ISNI: 0000 0001 0523 9342. GRID: grid.413301.4; Health Protection Scotland, Glasgow, UK. ISNI: 0000 0001 2232 4338. GRID: grid.413893.4; Glasgow Royal Infirmary, Glasgow, UK. ISNI: 0000 0000 9825 7840. GRID: grid.411714.6; Public Health England, London, UK. ISNI: 0000 0001 2196 8713. GRID: grid.9004.d; Glasgow Royal Infirmary, Glasgow, UK. ISNI: 0000 0000 9825 7840. GRID: grid.411714.6; Glasgow Royal Infirmary, Glasgow, UK. ISNI: 0000 0000 9825 7840. GRID: grid.411714.6; Glasgow Royal Infirmary, Glasgow, UK. ISNI: 0000 0000 9825 7840. GRID: grid.411714.6; Fukuoka University Hospital, Fukuoka, Japan. ISNI: 0000 0004 0594 9821. GRID: grid.411556.2; Fukuoka University Hospital, Fukuoka, Japan. ISNI: 0000 0004 0594 9821. GRID: grid.411556.2; King Saud bin Abdulaziz University for Health Sciences, Riyadh, Saudi Arabia. ISNI: 0000 0004 0608 0662. GRID: grid.412149.b; King Saud bin Abdulaziz University for Health Sciences, Riyadh, Saudi Arabia. ISNI: 0000 0004 0608 0662. GRID: grid.412149.b; King Saud bin Abdulaziz University for Health Sciences, Riyadh, Saudi Arabia. ISNI: 0000 0004 0608 0662. GRID: grid.412149.b; King Saud bin Abdulaziz University for Health Sciences, Riyadh, Saudi Arabia. ISNI: 0000 0004 0608 0662. GRID: grid.412149.b; King Saud bin Abdulaziz University for Health Sciences, Riyadh, Saudi Arabia. ISNI: 0000 0004 0608 0662. GRID: grid.412149.b; King Saud bin Abdulaziz University for Health Sciences, Riyadh, Saudi Arabia. ISNI: 0000 0004 0608 0662. GRID: grid.412149.b; King Saud bin Abdulaziz University for Health Sciences, Riyadh, Saudi Arabia. ISNI: 0000 0004 0608 0662. GRID: grid.412149.b; Toxicological Research Center, Department of Clinical Toxicology, Loghman-Hakim Hospital, Shahid Beheshti University of Medical Sciences, Tehran, Iran. GRID: grid.411600.2; St. Elisabeth Hospital, Tilburg, Netherlands. GRID: grid.416373.4; St. Elisabeth Hospital, Tilburg, Netherlands. GRID: grid.416373.4; St. Elisabeth Hospital, Tilburg, Netherlands. GRID: grid.416373.4; St. Elisabeth Hospital, Tilburg, Netherlands. GRID: grid.416373.4; Mongi Slim University Hospital, La Marsa, Tunisia; Mongi Slim University Hospital, La Marsa, Tunisia; Mongi Slim University Hospital, La Marsa, Tunisia; Mongi Slim University Hospital, La Marsa, Tunisia; Mongi Slim University Hospital, La Marsa, Tunisia; Mongi Slim University Hospital, La Marsa, Tunisia; Mongi Slim University Hospital, La Marsa, Tunisia; Mongi Slim University Hospital, La Marsa, Tunisia; University of Athens, Medical School, Athens, Greece. ISNI: 0000 0001 2155 0800. GRID: grid.5216.0; University of Athens, Medical School, Athens, Greece. ISNI: 0000 0001 2155 0800. GRID: grid.5216.0; University of Athens, Medical School, Athens, Greece. ISNI: 0000 0001 2155 0800. GRID: grid.5216.0; Korgialeneion Benakeion Hospital, Athens, Greece; University of Athens, Medical School, Athens, Greece. ISNI: 0000 0001 2155 0800. GRID: grid.5216.0; University of Thrace, Alexandroupolis, Greece. ISNI: 0000 0001 2170 8022. GRID: grid.12284.3d; Aghios Dimitrios Hospital, Thessaloniki, Greece; University of Thrace, Alexandroupolis, Greece. ISNI: 0000 0001 2170 8022. GRID: grid.12284.3d; Tzaneion Hospital, Piraeus, Greece; G.Gennimatas General Hospital, Thessaloniki, Greece. GRID: grid.414012.2; University of Ioannina, Ioannina, Greece. ISNI: 0000 0001 2108 7481. GRID: grid.9594.1; G.Papanikolaou General Hospital, Thessaloniki, Greece. ISNI: 0000 0004 0576 574X. GRID: grid.415248.e; University of Patras, Patras, Greece. ISNI: 0000 0004 0576 5395. GRID: grid.11047.33; G.Gennimatas General Hospital, Thessaloniki, Greece. GRID: grid.414012.2; Korgialeneion Benakeion Hospital, Athens, Greece; University of Athens, Medical School, Athens, Greece. ISNI: 0000 0001 2155 0800. GRID: grid.5216.0; Hospital Universitario La Paz, Madrid, Spain. ISNI: 0000 0000 8970 9163. GRID: grid.81821.32; Hospital Universitario La Paz, Madrid, Spain. ISNI: 0000 0000 8970 9163. GRID: grid.81821.32; Hospital Universitario La Paz, Madrid, Spain. ISNI: 0000 0000 8970 9163. GRID: grid.81821.32; Hospital Universitario La Paz, Madrid, Spain. ISNI: 0000 0000 8970 9163. GRID: grid.81821.32; Centro Hospitalar S{\~a}o Jo{\~a}o, Porto, Portugal. ISNI: 0000 0000 9375 4688. GRID: grid.414556.7; Centro Hospitalar S{\~a}o Jo{\~a}o, Porto, Portugal. ISNI: 0000 0000 9375 4688. GRID: grid.414556.7; Centro Hospitalar S{\~a}o Jo{\~a}o, Porto, Portugal. ISNI: 0000 0000 9375 4688. GRID: grid.414556.7; Centro Hospitalar S{\~a}o Jo{\~a}o, Porto, Portugal. ISNI: 0000 0000 9375 4688. GRID: grid.414556.7; PSMMC, Riyadh, Saudi Arabia; UNIKLINIKUM JENA, JENA, Germany; King Saud bin Abdulaziz University for Health Sciences, Riyadh, Saudi Arabia. ISNI: 0000 0004 0608 0662. GRID: grid.412149.b; King Saud bin Abdulaziz University for Health Sciences, Riyadh, Saudi Arabia. ISNI: 0000 0004 0608 0662. GRID: grid.412149.b; King Saud bin Abdulaziz University for Health Sciences, Riyadh, Saudi Arabia. ISNI: 0000 0004 0608 0662. GRID: grid.412149.b; King Saud bin Abdulaziz University for Health Sciences, Riyadh, Saudi Arabia. ISNI: 0000 0004 0608 0662. GRID: grid.412149.b; King Saud bin Abdulaziz University for Health Sciences, Riyadh, Saudi Arabia. ISNI: 0000 0004 0608 0662. GRID: grid.412149.b; King Saud bin Abdulaziz University for Health Sciences, Riyadh, Saudi Arabia. ISNI: 0000 0004 0608 0662. GRID: grid.412149.b; King Saud bin Abdulaziz University for Health Sciences, Riyadh, Saudi Arabia. ISNI: 0000 0004 0608 0662. GRID: grid.412149.b; King Saud bin Abdulaziz University for Health Sciences, Riyadh, Saudi Arabia. ISNI: 0000 0004 0608 0662. GRID: grid.412149.b; King Saud bin Abdulaziz University for Health Sciences, Riyadh, Saudi Arabia. ISNI: 0000 0004 0608 0662. GRID: grid.412149.b; King Saud bin Abdulaziz University for Health Sciences and King Abdullah International Medical Research Center, Riyadh, Saudi Arabia. ISNI: 0000 0004 0608 0662. GRID: grid.412149.b; King Saud bin Abdulaziz University for Health Sciences and King Abdullah International Medical Research Center, Riyadh, Saudi Arabia. ISNI: 0000 0004 0608 0662. GRID: grid.412149.b; King Fahad Medical City, Riyadh, Saudi Arabia. ISNI: 0000 0004 0593 1832. GRID: grid.415277.2; King Saud bin Abdulaziz University for Health Sciences and King Abdullah International Medical Research Center, Riyadh, Saudi Arabia. ISNI: 0000 0004 0608 0662. GRID: grid.412149.b; Addenbrooke's Hospital, Cambridge, UK. ISNI: 0000 0004 0622 5016. GRID: grid.120073.7; Addenbrooke's Hospital, Cambridge, UK. ISNI: 0000 0004 0622 5016. GRID: grid.120073.7; Addenbrooke's Hospital, Cambridge, UK. ISNI: 0000 0004 0622 5016. GRID: grid.120073.7; Addenbrooke's Hospital, Cambridge, UK. ISNI: 0000 0004 0622 5016. GRID: grid.120073.7; University of Cambridge, Cambridge, UK. ISNI: 0000000121885934. GRID: grid.5335.0; Royal United Hospital, Bath, UK. ISNI: 0000 0004 0417 0728. GRID: grid.416091.b; Royal United Hospital, Bath, UK. ISNI: 0000 0004 0417 0728. GRID: grid.416091.b; Hospital Cl{\'\i}nico Universitario de Valladolid, Valladolid, Spain. ISNI: 0000 0000 9274 367X. GRID: grid.411057.6; Hospital Cl{\'\i}nico Universitario de Valladolid, Valladolid, Spain. ISNI: 0000 0000 9274 367X. GRID: grid.411057.6; Hospital Cl{\'\i}nico Universitario de Valladolid, Valladolid, Spain. ISNI: 0000 0000 9274 367X. GRID: grid.411057.6; Hospital Cl{\'\i}nico Universitario de Valladolid, Valladolid, Spain. ISNI: 0000 0000 9274 367X. GRID: grid.411057.6; Hospital Cl{\'\i}nico Universitario de Valladolid, Valladolid, Spain. ISNI: 0000 0000 9274 367X. GRID: grid.411057.6; Hospital Cl{\'\i}nico Universitario de Valladolid, Valladolid, Spain. ISNI: 0000 0000 9274 367X. GRID: grid.411057.6; Hospital Cl{\'\i}nico Universitario de Valladolid, Valladolid, Spain. ISNI: 0000 0000 9274 367X. GRID: grid.411057.6; Hospital Cl{\'\i}nico Universitario de Valladolid, Valladolid, Spain. ISNI: 0000 0000 9274 367X. GRID: grid.411057.6; Hospital Cl{\'\i}nico Universitario de Valladolid, Valladolid, Spain. ISNI: 0000 0000 9274 367X. GRID: grid.411057.6; Hospital Cl{\'\i}nico Universitario de Valladolid, Valladolid, Spain. ISNI: 0000 0000 9274 367X. GRID: grid.411057.6; Hospital Cl{\'\i}nico Universitario de Valladolid, Valladolid, Spain. ISNI: 0000 0000 9274 367X. GRID: grid.411057.6; Salford Royal Hospital, London, UK. ISNI: 0000 0000 8535 2371. GRID: grid.415721.4; Salford Royal Hospital, London, UK. ISNI: 0000 0000 8535 2371. GRID: grid.415721.4; Hennepin County Medical Center, Minneapolis, USA. ISNI: 0000 0000 9206 4546. GRID: grid.414021.2; Hennepin County Medical Center, Minneapolis, USA. ISNI: 0000 0000 9206 4546. GRID: grid.414021.2; Hennepin County Medical Center, Minneapolis, USA. ISNI: 0000 0000 9206 4546. GRID: grid.414021.2; CHU Dupuytren, Limoges, France. ISNI: 0000 0001 1481 5225. GRID: grid.412212.6; St Luc University Hospital, Brussels, Belgium. ISNI: 0000 0004 0461 6320. GRID: grid.48769.34; CHUV, Lausanne, Switzerland. ISNI: 0000 0001 0423 4662. GRID: grid.8515.9; Hospital Clinic of Barcelona, Barcelona, Spain. ISNI: 0000 0000 9635 9413. GRID: grid.410458.c; Hospital Cl{\'\i}nico San Carlos, Madrid, Spain. ISNI: 0000 0001 0671 5785. GRID: grid.411068.a; Universit{\'e}Fran{\c c}ois Rabelais and CHU Bretonneau, Tours, France. ISNI: 0000 0001 2182 6141. GRID: grid.12366.30; Hospital Clinic of Barcelona, Barcelona, Spain. ISNI: 0000 0000 9635 9413. GRID: grid.410458.c; Groupe Hospitalier Piti{\'e}-Salp{\^e}tri{\`e}re, Paris, France. ISNI: 0000 0001 2150 9058. GRID: grid.411439.a; MedImmune, Gaithersburg, USA. GRID: grid.418152.b; Mongi Slim University Hospital, La Marsa, Tunisia; Mongi Slim University Hospital, La Marsa, Tunisia; Mongi Slim University Hospital, La Marsa, Tunisia; Mongi Slim University Hospital, La Marsa, Tunisia; Mongi Slim University Hospital, La Marsa, Tunisia; Mongi Slim University Hospital, La Marsa, Tunisia; Mongi Slim University Hospital, La Marsa, Tunisia; Mongi Slim University Hospital, La Marsa, Tunisia; Xanthi General Hospital, Xanthi, Greece; Xanthi General Hospital, Xanthi, Greece; Royal Infirmary of Edinburgh, Edinburgh, UK. ISNI: 0000 0001 0709 1919. GRID: grid.418716.d; Royal Infirmary of Edinburgh, Edinburgh, UK. ISNI: 0000 0001 0709 1919. GRID: grid.418716.d; Royal Infirmary of Edinburgh, Edinburgh, UK. ISNI: 0000 0001 0709 1919. GRID: grid.418716.d; Royal Infirmary of Edinburgh, Edinburgh, UK. ISNI: 0000 0001 0709 1919. GRID: grid.418716.d; Health Protection Scotland, Glasgow, UK. ISNI: 0000 0001 2232 4338. GRID: grid.413893.4; Western General Hospital, Edinburgh, UK. ISNI: 0000 0004 0624 9907. GRID: grid.417068.c; Royal Infirmary of Edinburgh, Edinburgh, UK. ISNI: 0000 0001 0709 1919. GRID: grid.418716.d; Royal Infirmary of Edinburgh, Edinburgh, UK. ISNI: 0000 0001 0709 1919. GRID: grid.418716.d; Royal Infirmary of Edinburgh, Edinburgh, UK. ISNI: 0000 0001 0709 1919. GRID: grid.418716.d; Fondazione IRCCS Policlinico S. Matteo, University of Pavia, Pavia, Italy. ISNI: 0000 0004 1762 5736. GRID: grid.8982.b; Centre Hospitalier Universitaire Dijon, Dijon, France. GRID: grid.31151.37; Fondazione IRCCS Policlinico S. Matteo, University of Pavia, Pavia, Italy. ISNI: 0000 0004 1762 5736. GRID: grid.8982.b; Fondazione IRCCS Policlinico S. Matteo, University of Pavia, Pavia, Italy. ISNI: 0000 0004 1762 5736. GRID: grid.8982.b; Fondazione IRCCS Policlinico S. Matteo, University of Pavia, Pavia, Italy. ISNI: 0000 0004 1762 5736. GRID: grid.8982.b; Fondazione IRCCS Policlinico S. Matteo, University of Pavia, Pavia, Italy. ISNI: 0000 0004 1762 5736. GRID: grid.8982.b; Fondazione IRCCS Policlinico S. Matteo, University of Pavia, Pavia, Italy. ISNI: 0000 0004 1762 5736. GRID: grid.8982.b; Fondazione IRCCS Policlinico S. Matteo, University of Pavia, Pavia, Italy. ISNI: 0000 0004 1762 5736. GRID: grid.8982.b; Marmara University Pendik Teaching and Research Hospital, Istanbul, Turkey. ISNI: 0000 0001 0668 8422. GRID: grid.16477.33; Marmara University Pendik Teaching and Research Hospital, Istanbul, Turkey. ISNI: 0000 0001 0668 8422. GRID: grid.16477.33; Marmara University Pendik Teaching and Research Hospital, Istanbul, Turkey. ISNI: 0000 0001 0668 8422. GRID: grid.16477.33; Marmara University Pendik Teaching and Research Hospital, Istanbul, Turkey. ISNI: 0000 0001 0668 8422. GRID: grid.16477.33; Marmara University Pendik Teaching and Research Hospital, Istanbul, Turkey. ISNI: 0000 0001 0668 8422. GRID: grid.16477.33; Marmara University Pendik Teaching and Research Hospital, Istanbul, Turkey. ISNI: 0000 0001 0668 8422. GRID: grid.16477.33; Marmara University Pendik Teaching and Research Hospital, Istanbul, Turkey. ISNI: 0000 0001 0668 8422. GRID: grid.16477.33; Xanthi General Hospital, Xanthi, Greece; Xanthi General Hospital, Xanthi, Greece; Sheffield Teaching Hospital NHS Foundation Trust, Sheffield, UK. GRID: grid.419135.b; Sheffield Teaching Hospital NHS Foundation Trust, Sheffield, UK. GRID: grid.419135.b; Sheffield Teaching Hospital NHS Foundation Trust, Sheffield, UK. GRID: grid.419135.b; Sheffield Teaching Hospital NHS Foundation Trust, Sheffield, UK. GRID: grid.419135.b; Groupe Hospitalier Piti{\'e}-Salp{\^e}tri{\`e}re, Paris, France. ISNI: 0000 0001 2150 9058. GRID: grid.411439.a; CHU Dupuytren, Limoges, France. ISNI: 0000 0001 1481 5225. GRID: grid.412212.6; Hospital Clinic of Barcelona, Barcelona, Spain. ISNI: 0000 0000 9635 9413. GRID: grid.410458.c; Groupe Hospitalier Piti{\'e}-Salp{\^e}tri{\`e}re, Paris, France. ISNI: 0000 0001 2150 9058. GRID: grid.411439.a; Hospital Cl{\'\i}nico San Carlos, Madrid, Spain. ISNI: 0000 0001 0671 5785. GRID: grid.411068.a; University College, London, UK; MedImmune, Gaithersburg, USA. GRID: grid.418152.b; Cairo University, Giza, Egypt. ISNI: 0000 0004 0639 9286. GRID: grid.7776.1; Cairo University, Giza, Egypt. ISNI: 0000 0004 0639 9286. GRID: grid.7776.1; University hospital Center of La Rabta, Tunis, Tunisia; University hospital Center of La Rabta, Tunis, Tunisia; University hospital Center of La Rabta, Tunis, Tunisia; University hospital Center of La Rabta, Tunis, Tunisia; University hospital Center of La Rabta, Tunis, Tunisia; Marmara University Pendik Teaching and Research Hospital, Istanbul, Turkey. ISNI: 0000 0001 0668 8422. GRID: grid.16477.33; Marmara University Pendik Teaching and Research Hospital, Istanbul, Turkey. ISNI: 0000 0001 0668 8422. GRID: grid.16477.33; Marmara University Pendik Teaching and Research Hospital, Istanbul, Turkey. ISNI: 0000 0001 0668 8422. GRID: grid.16477.33; Marmara University Pendik Teaching and Research Hospital, Istanbul, Turkey. ISNI: 0000 0001 0668 8422. GRID: grid.16477.33; V.A. Negovsky Research Institute of General Reanimatology, Moscow, Russia; N.V. Sklifosofsky Institute of Emergency Medicine, Moscow, Russia; NN Burdenko Main Military Hospital, Moscow, Russia; V.A. Negovsky Research Institute of General Reanimatology, Moscow, Russia; Novartis Pharmaceuticals, San Carlos, USA. ISNI: 0000 0004 0439 2056. GRID: grid.418424.f; Novartis Pharmaceuticals, San Carlos, USA. ISNI: 0000 0004 0439 2056. GRID: grid.418424.f; Novartis Pharmaceuticals, San Carlos, USA. ISNI: 0000 0004 0439 2056. GRID: grid.418424.f; Nektar Therapeutics, San Francisco, CA USA. ISNI: 0000 0004 0410 3955. GRID: grid.476522.0; Hospital Clinic, Barcelona, Spain. ISNI: 0000 0000 9635 9413. GRID: grid.410458.c; Hospital Clinic, Barcelona, Spain. ISNI: 0000 0000 9635 9413. GRID: grid.410458.c; Hospital Clinic, Barcelona, Spain. ISNI: 0000 0000 9635 9413. GRID: grid.410458.c; Hospital Clinic, Barcelona, Spain. ISNI: 0000 0000 9635 9413. GRID: grid.410458.c; Hospital Clinic, Barcelona, Spain. ISNI: 0000 0000 9635 9413. GRID: grid.410458.c; Hospital Clinic, Barcelona, Spain. ISNI: 0000 0000 9635 9413. GRID: grid.410458.c; Hospital Clinic, Barcelona, Spain. ISNI: 0000 0000 9635 9413. GRID: grid.410458.c; Hospital Clinic, Barcelona, Spain. ISNI: 0000 0000 9635 9413. GRID: grid.410458.c; Hospital Clinic, Barcelona, Spain. ISNI: 0000 0000 9635 9413. GRID: grid.410458.c; Hospital Clinic, Barcelona, Spain. ISNI: 0000 0000 9635 9413. GRID: grid.410458.c; Hospital Clinic, Barcelona, Spain. ISNI: 0000 0000 9635 9413. GRID: grid.410458.c; Hospital Clinic, Barcelona, Spain. ISNI: 0000 0000 9635 9413. GRID: grid.410458.c; Academic Medical Center, Amsterdam, Netherlands. ISNI: 0000000404654431. GRID: grid.5650.6; Academic Medical Center, Amsterdam, Netherlands. ISNI: 0000000404654431. GRID: grid.5650.6; Academic Medical Center, Amsterdam, Netherlands. ISNI: 0000000404654431. GRID: grid.5650.6; Academic Medical Center, Amsterdam, Netherlands. ISNI: 0000000404654431. GRID: grid.5650.6; Academic Medical Center, Amsterdam, Netherlands. ISNI: 0000000404654431. GRID: grid.5650.6; Academic Medical Center, Amsterdam, Netherlands. ISNI: 0000000404654431. GRID: grid.5650.6; Academic Medical Center, Amsterdam, Netherlands. ISNI: 0000000404654431. GRID: grid.5650.6; Maine Medical Center, Portland, USA. GRID: grid.240160.1; Maine Medical Center, Portland, USA. GRID: grid.240160.1; Medical University of Vienna, Vienna, Austria. ISNI: 0000 0000 9259 8492. GRID: grid.22937.3d; Medical University of Vienna, Vienna, Austria. ISNI: 0000 0000 9259 8492. GRID: grid.22937.3d; Medical University of Vienna, Vienna, Austria. ISNI: 0000 0000 9259 8492. GRID: grid.22937.3d; Medical University of Vienna, Vienna, Austria. ISNI: 0000 0000 9259 8492. GRID: grid.22937.3d; Toxicological Research Center, Department of Clinical Toxicology, Loghman-Hakim Hospital, Shahid Beheshti University of Medical Sciences, Tehran, Iran. GRID: grid.411600.2; HIA Percy, Clamart, France. ISNI: 0000 0004 1795 3756. GRID: grid.414028.b; Pherecydes Pharma, Romainville, France; HIA Percy, Clamart, France. ISNI: 0000 0004 1795 3756. GRID: grid.414028.b; H{\^o}pital Reine Astrid, Brussels, Belgium; CHUV, Lausanne, Switzerland. ISNI: 0000 0001 0423 4662. GRID: grid.8515.9; CHU Liege, Liege, Belgium. ISNI: 0000 0000 8607 6858. GRID: grid.411374.4; CH Saint Jospeh Saint Luc, Lyon, France; King Saud bin Abdulaziz University for Health Sciences, Riyadh, Saudi Arabia. ISNI: 0000 0004 0608 0662. GRID: grid.412149.b; King Saud bin Abdulaziz University for Health Sciences, Riyadh, Saudi Arabia. ISNI: 0000 0004 0608 0662. GRID: grid.412149.b; King Saud bin Abdulaziz University for Health Sciences, Riyadh, Saudi Arabia. ISNI: 0000 0004 0608 0662. GRID: grid.412149.b; King Saud bin Abdulaziz University for Health Sciences, Riyadh, Saudi Arabia. ISNI: 0000 0004 0608 0662. GRID: grid.412149.b; King Saud bin Abdulaziz University for Health Sciences, Riyadh, Saudi Arabia. ISNI: 0000 0004 0608 0662. GRID: grid.412149.b; King Saud bin Abdulaziz University for Health Sciences, Riyadh, Saudi Arabia. ISNI: 0000 0004 0608 0662. GRID: grid.412149.b; University hospital center of La Rabta, Tunis, Tunisia; University hospital center of La Rabta, Tunis, Tunisia; University hospital center of La Rabta, Tunis, Tunisia; University hospital center of La Rabta, Tunis, Tunisia; University hospital center of La Rabta, Tunis, Tunisia; Hamad Medical Corporation, Doha, Qatar. ISNI: 0000 0004 0571 546X. GRID: grid.413548.f; Hamad Medical Corporation, Doha, Qatar. ISNI: 0000 0004 0571 546X. GRID: grid.413548.f; Hamad Medical Corporation, Doha, Qatar. ISNI: 0000 0004 0571 546X. GRID: grid.413548.f; Hamad Medical Corporation, Doha, Qatar. ISNI: 0000 0004 0571 546X. GRID: grid.413548.f; Hamad Medical Corporation, Doha, Qatar. ISNI: 0000 0004 0571 546X. GRID: grid.413548.f; Hamad Medical Corporation, Doha, Qatar. ISNI: 0000 0004 0571 546X. GRID: grid.413548.f; MUI, Innsbruck, Austria. ISNI: 0000 0000 8853 2677. GRID: grid.5361.1; Academic Medical Centre, Amsterdam, Netherlands. ISNI: 0000000404654431. GRID: grid.5650.6; Academic Medical Centre, Amsterdam, Netherlands. ISNI: 0000000404654431. GRID: grid.5650.6; Academic Medical Centre, Amsterdam, Netherlands. ISNI: 0000000404654431. GRID: grid.5650.6; Academic Medical Centre, Amsterdam, Netherlands. ISNI: 0000000404654431. GRID: grid.5650.6; Academic Medical Centre, Amsterdam, Netherlands. ISNI: 0000000404654431. GRID: grid.5650.6; Academic Medical Center Amsterdam, Amsterdam, Netherlands. ISNI: 0000000404654431. GRID: grid.5650.6; Academic Medical Center Amsterdam, Amsterdam, Netherlands. ISNI: 0000000404654431. GRID: grid.5650.6; Academic Medical Center Amsterdam, Amsterdam, Netherlands. ISNI: 0000000404654431. GRID: grid.5650.6; Sanquin, Amsterdam, Netherlands. ISNI: 0000 0001 2234 6887. GRID: grid.417732.4; Academic Medical Center Amsterdam, Amsterdam, Netherlands. ISNI: 0000000404654431. GRID: grid.5650.6; KAT Hospital Athens, Kifisia, Greece. ISNI: 0000 0004 0622 8129. GRID: grid.415070.7; KAT Hospital Athens, Kifisia, Greece. ISNI: 0000 0004 0622 8129. GRID: grid.415070.7; KAT Hospital Athens, Kifisia, Greece. ISNI: 0000 0004 0622 8129. GRID: grid.415070.7; KAT Hospital Athens, Kifisia, Greece. ISNI: 0000 0004 0622 8129. GRID: grid.415070.7; KAT Hospital Athens, Kifisia, Greece. ISNI: 0000 0004 0622 8129. GRID: grid.415070.7; ICU-B, KAT Hospital Kifisia, Athens, Greece; Hennepin County Medical Center, Minneapolis, USA. ISNI: 0000 0000 9206 4546. GRID: grid.414021.2; Hennepin County Medical Center, Minneapolis, USA. ISNI: 0000 0000 9206 4546. GRID: grid.414021.2; Hennepin County Medical Center, Minneapolis, USA. ISNI: 0000 0000 9206 4546. GRID: grid.414021.2; Hennepin County Medical Center, Minneapolis, USA. ISNI: 0000 0000 9206 4546. GRID: grid.414021.2; Hokkaido University Hospital, Sapporo, Japan. ISNI: 0000 0004 0378 6088. GRID: grid.412167.7; Hokkaido University Hospital, Sapporo, Japan. ISNI: 0000 0004 0378 6088. GRID: grid.412167.7; Tohoku University Graduate School of Medicine, Sendai, Japan. ISNI: 0000 0001 2248 6943. GRID: grid.69566.3a; Tokyo Medical and Dental University Hospital of Medicine, Tokyo, Japan. GRID: grid.474906.8; National Hospital Organization Disaster Medical Center, Tokyo, Japan. ISNI: 0000 0004 0569 9594. GRID: grid.416797.a; Keio University School of Medicine, Tokyo, Japan. ISNI: 0000 0004 1936 9959. GRID: grid.26091.3c; Osaka University Graduate School of Medicine, Osaka, Japan. ISNI: 0000 0004 0373 3971. GRID: grid.136593.b; Rinku General Medical Center, Osaka, Japan; Kinki University Faculty of Medicine, Osaka, Japan. ISNI: 0000 0004 1936 9967. GRID: grid.258622.9; Yokohama City University Graduate School of Medicine, Yokohama, Japan. ISNI: 0000 0001 1033 6139. GRID: grid.268441.d; Faculty of Medicine, Fukuoka University, Fukuoka, Japan. ISNI: 0000 0001 0672 2176. GRID: grid.411497.e; National Center For Global Health and Medicine, Tokyo, Japan. ISNI: 0000 0004 0489 0290. GRID: grid.45203.30; Tokyo Women's Medical University, Tokyo, Japan. ISNI: 0000 0001 0720 6587. GRID: grid.410818.4; Odessa National Medical University, Odessa, Ukraine. GRID: grid.445907.b; Odessa National Medical University, Odessa, Ukraine. GRID: grid.445907.b; Odessa National Medical University, Odessa, Ukraine. GRID: grid.445907.b; Odessa National Medical University, Odessa, Ukraine. GRID: grid.445907.b; Odessa National Medical University, Odessa, Ukraine. GRID: grid.445907.b; Odessa National Medical University, Odessa, Ukraine. GRID: grid.445907.b; Hopital Sacr{\'e}-Coeur de Montr{\'e}al, Montreal, Canada. ISNI: 0000 0001 2160 7387. GRID: grid.414056.2; Hopital Sacr{\'e}-Coeur de Montr{\'e}al, Montreal, Canada. ISNI: 0000 0001 2160 7387. GRID: grid.414056.2; Hopital Sacr{\'e}-Coeur de Montr{\'e}al, Montreal, Canada. ISNI: 0000 0001 2160 7387. GRID: grid.414056.2; Odessa National Medical University, Odessa, Ukraine. GRID: grid.445907.b; Odessa National Medical University, Odessa, Ukraine. GRID: grid.445907.b; Odessa National Medical University, Odessa, Ukraine. GRID: grid.445907.b; Odessa National Medical University, Odessa, Ukraine. GRID: grid.445907.b; Odessa National Medical University, Odessa, Ukraine. GRID: grid.445907.b; Xanthi General Hospital, Xanth, Greece. GRID: grid.414012.2; Xanthi General Hospital, Xanth, Greece. GRID: grid.414012.2; Maastricht UMC, Maastricht, Netherlands. GRID: grid.412966.e; Maastricht UMC, Maastricht, Netherlands. GRID: grid.412966.e; Maastricht UMC, Maastricht, Netherlands. GRID: grid.412966.e; Maastricht UMC, Maastricht, Netherlands. GRID: grid.412966.e; Maastricht UMC, Maastricht, Netherlands. GRID: grid.412966.e; Maastricht UMC, Maastricht, Netherlands. GRID: grid.412966.e; Maastricht UMC, Maastricht, Netherlands. GRID: grid.412966.e; Maastricht UMC, Maastricht, Netherlands. GRID: grid.412966.e; Second Faculty of Medicine, Charles University and University Hospital Motol, Prague, Czech Republic. ISNI: 0000 0004 0611 0905. GRID: grid.412826.b; Second Faculty of Medicine, Charles University and University Hospital Motol, Prague, Czech Republic. ISNI: 0000 0004 0611 0905. GRID: grid.412826.b; Second Faculty of Medicine, Charles University and University Hospital Motol, Prague, Czech Republic. ISNI: 0000 0004 0611 0905. GRID: grid.412826.b; Second Faculty of Medicine, Charles University and University Hospital Motol, Prague, Czech Republic. ISNI: 0000 0004 0611 0905. GRID: grid.412826.b; Sechenov First Moscow Stat Medical University, Moscow, Russia; Sheba Medical Center, Tel-Hashomer, Israel. ISNI: 0000 0001 2107 2845. GRID: grid.413795.d; Yokohama Municipal Citizen's Hospital, Yokohama, Japan. ISNI: 0000 0004 0377 5418. GRID: grid.417366.1; Hayama Heart Center, Hayama, Japan; Yokohama City University Hospital, Yokohama, Japan. ISNI: 0000 0004 1767 0473. GRID: grid.470126.6; Institute of Ageing and Chronic Disease, Liverpool, UK; Institute of Infection and Global Health, Liverpool, UK; Institute of Ageing and Chronic Disease, Liverpool, UK; Institute of Infection and Global Health, Liverpool, UK; Department of Haematology, Royal Liverpool University Hospital (RLUH), Liverpool, UK. ISNI: 0000 0004 0417 2395. GRID: grid.415970.e; Institute of Infection and Global Health, Liverpool, UK; Institute of Ageing and Chronic Disease, Liverpool, UK; H{\^o}pital du Sacr{\'e}-Coeur de Montr{\'e}al, Montreal, Canada. ISNI: 0000 0001 2160 7387. GRID: grid.414056.2; H{\^o}pital du Sacr{\'e}-Coeur de Montr{\'e}al, Montreal, Canada. ISNI: 0000 0001 2160 7387. GRID: grid.414056.2; H{\^o}pital du Sacr{\'e}-Coeur de Montr{\'e}al, Montreal, Canada. ISNI: 0000 0001 2160 7387. GRID: grid.414056.2; H{\^o}pital du Sacr{\'e}-Coeur de Montr{\'e}al, Montreal, Canada. ISNI: 0000 0001 2160 7387. GRID: grid.414056.2; H{\^o}pital du Sacr{\'e}-Coeur de Montr{\'e}al, Montreal, Canada. ISNI: 0000 0001 2160 7387. GRID: grid.414056.2; H{\^o}pital du Sacr{\'e}-Coeur de Montr{\'e}al, Montreal, Canada. ISNI: 0000 0001 2160 7387. GRID: grid.414056.2; Evelina London Children's Hospital, London, UK; Evelina London Children's Hospital, London, UK; St Thomas Hospital, London, UK. GRID: grid.425213.3; Evelina London Children's Hospital, London, UK; Evelina London Children's Hospital, London, UK; Evelina London Children's Hospital, London, UK; Evelina London Children's Hospital, London, UK; G.Papanikolaou General Hospital, Thessaloniki, Greece. ISNI: 0000 0004 0576 574X. GRID: grid.415248.e; G.Papanikolaou General Hospital, Thessaloniki, Greece. ISNI: 0000 0004 0576 574X. GRID: grid.415248.e; G.Papanikolaou General Hospital, Thessaloniki, Greece. ISNI: 0000 0004 0576 574X. GRID: grid.415248.e; G.Papanikolaou General Hospital, Thessaloniki, Greece. ISNI: 0000 0004 0576 574X. GRID: grid.415248.e; G.Papanikolaou General Hospital, Thessaloniki, Greece. ISNI: 0000 0004 0576 574X. GRID: grid.415248.e; G.Papanikolaou General Hospital, Thessaloniki, Greece. ISNI: 0000 0004 0576 574X. GRID: grid.415248.e; G.Papanikolaou General Hospital, Thessaloniki, Greece. ISNI: 0000 0004 0576 574X. GRID: grid.415248.e; G.Papanikolaou General Hospital, Thessaloniki, Greece. ISNI: 0000 0004 0576 574X. GRID: grid.415248.e; Intensive Care Unit, University of Ferrara, Italy, Ferrara, Italy. ISNI: 0000 0004 1757 2064. GRID: grid.8484.0; Intensive Care Unit, University of Ferrara, Italy, Ferrara, Italy. ISNI: 0000 0004 1757 2064. GRID: grid.8484.0; Intensive Care Unit, University of Ferrara, Italy, Ferrara, Italy. ISNI: 0000 0004 1757 2064. GRID: grid.8484.0; Intensive Care Unit, University of Ferrara, Italy, Ferrara, Italy. ISNI: 0000 0004 1757 2064. GRID: grid.8484.0; Intensive Care Unit, University of Ferrara, Italy, Ferrara, Italy. ISNI: 0000 0004 1757 2064. GRID: grid.8484.0; Department of Intensive Care, Erasme Hospital, Universit{\'e}Libre de Bruxelles, Bruxelles, Belgium; Intensive Care Unit, University of Ferrara, Italy, Ferrara, Italy. ISNI: 0000 0004 1757 2064. GRID: grid.8484.0; Hippokration General Hospital Thessaloniki, Thessaloniki, Greece. ISNI: 0000 0004 0621 2899. GRID: grid.414122.0; Hippokration General Hospital Thessaloniki, Thessaloniki, Greece. ISNI: 0000 0004 0621 2899. GRID: grid.414122.0; Hippokration General Hospital Thessaloniki, Thessaloniki, Greece. ISNI: 0000 0004 0621 2899. GRID: grid.414122.0; Hippokration General Hospital Thessaloniki, Thessaloniki, Greece. ISNI: 0000 0004 0621 2899. GRID: grid.414122.0; Hippokration General Hospital Thessaloniki, Thessaloniki, Greece. ISNI: 0000 0004 0621 2899. GRID: grid.414122.0; Hippokration General Hospital Thessaloniki, Thessaloniki, Greece. ISNI: 0000 0004 0621 2899. GRID: grid.414122.0; Hippokration General Hospital Thessaloniki, Thessaloniki, Greece. ISNI: 0000 0004 0621 2899. GRID: grid.414122.0; Morriston Hospital, Swansea, UK. ISNI: 0000 0004 0649 0266. GRID: grid.416122.2; Morriston Hospital, Swansea, UK. ISNI: 0000 0004 0649 0266. GRID: grid.416122.2; Morriston Hospital, Swansea, UK. ISNI: 0000 0004 0649 0266. GRID: grid.416122.2; Morriston Hospital, Swansea, UK. ISNI: 0000 0004 0649 0266. GRID: grid.416122.2; Morriston Hospital, Swansea, UK. ISNI: 0000 0004 0649 0266. GRID: grid.416122.2; Central London School of Anaesthesia and Intensive Care Medicine, London, UK; University of the Sunshine Coast, Maroochydore, Australia. ISNI: 0000 0001 1555 3415. GRID: grid.1034.6; University of Edinburgh, Edinburgh, UK. ISNI: 0000 0004 1936 7988. GRID: grid.4305.2; University of Edinburgh, Edinburgh, UK. ISNI: 0000 0004 1936 7988. GRID: grid.4305.2; John Radcliffe Hospital, Oxford, UK. ISNI: 0000 0001 2306 7492. GRID: grid.8348.7; John Radcliffe Hospital, Oxford, UK. ISNI: 0000 0001 2306 7492. GRID: grid.8348.7; John Radcliffe Hospital, Oxford, UK. ISNI: 0000 0001 2306 7492. GRID: grid.8348.7; Copenhagen University Hospital, Copenhagen, Denmark. ISNI: 0000 0004 0646 7373. GRID: grid.4973.9; Peterborough NHS Trust, Peterborough, UK; Aarhus University, Aarhus, Denmark. ISNI: 0000 0001 1956 2722. GRID: grid.7048.b; Hospital de Sao Paulo, Sao Paulo, Brazil. GRID: grid.413463.7; University of Edinburgh, Edinburgh, UK. ISNI: 0000 0004 1936 7988. GRID: grid.4305.2; John Radcliffe Hospital, Oxford, UK. ISNI: 0000 0001 2306 7492. GRID: grid.8348.7; Royal Brompton \& Harefield NHS Trust, London, UK. ISNI: 0000 0004 0581 2008. GRID: grid.451052.7; Barts Heart Centre, London, UK; Barts Heart Centre, London, UK; Barts Heart Centre, London, UK; Barts Heart Centre, London, UK; Hamad medical corporation, Doha, Qatar. ISNI: 0000 0004 0571 546X. GRID: grid.413548.f; Hamad medical corporation, Doha, Qatar. ISNI: 0000 0004 0571 546X. GRID: grid.413548.f; Hamad medical corporation, Doha, Qatar. ISNI: 0000 0004 0571 546X. GRID: grid.413548.f; Hamad medical corporation, Doha, Qatar. ISNI: 0000 0004 0571 546X. GRID: grid.413548.f; Hamad medical corporation, Doha, Qatar. ISNI: 0000 0004 0571 546X. GRID: grid.413548.f; G.Papanikolaou General Hospital, Thessaloniki, Greece. ISNI: 0000 0004 0576 574X. GRID: grid.415248.e; G.Papanikolaou General Hospital, Thessaloniki, Greece. ISNI: 0000 0004 0576 574X. GRID: grid.415248.e; G.Papanikolaou General Hospital, Thessaloniki, Greece. ISNI: 0000 0004 0576 574X. GRID: grid.415248.e; G.Papanikolaou General Hospital, Thessaloniki, Greece. ISNI: 0000 0004 0576 574X. GRID: grid.415248.e; G.Papanikolaou General Hospital, Thessaloniki, Greece. ISNI: 0000 0004 0576 574X. GRID: grid.415248.e; G.Papanikolaou General Hospital, Thessaloniki, Greece. ISNI: 0000 0004 0576 574X. GRID: grid.415248.e; G.Papanikolaou General Hospital, Thessaloniki, Greece. ISNI: 0000 0004 0576 574X. GRID: grid.415248.e; University of Sao Paulo, Brazi, Sao Paulo, Brazil. ISNI: 0000 0004 1937 0722. GRID: grid.11899.38; University of Sao Paulo, Brazi, Sao Paulo, Brazil. ISNI: 0000 0004 1937 0722. GRID: grid.11899.38; University of Sao Paulo, Brazi, Sao Paulo, Brazil. ISNI: 0000 0004 1937 0722. GRID: grid.11899.38; University of Sao Paulo, Brazi, Sao Paulo, Brazil. ISNI: 0000 0004 1937 0722. GRID: grid.11899.38; University of Sao Paulo, Brazi, Sao Paulo, Brazil. ISNI: 0000 0004 1937 0722. GRID: grid.11899.38; University of Sao Paulo, Brazi, Sao Paulo, Brazil. ISNI: 0000 0004 1937 0722. GRID: grid.11899.38; University of Sao Paulo, Brazi, Sao Paulo, Brazil. ISNI: 0000 0004 1937 0722. GRID: grid.11899.38; University of Sao Paulo, Brazi, Sao Paulo, Brazil. ISNI: 0000 0004 1937 0722. GRID: grid.11899.38; University of Sao Paulo, Brazi, Sao Paulo, Brazil. ISNI: 0000 0004 1937 0722. GRID: grid.11899.38; University of Sao Paulo, Brazi, Sao Paulo, Brazil. ISNI: 0000 0004 1937 0722. GRID: grid.11899.38; University of Sao Paulo, Brazi, Sao Paulo, Brazil. ISNI: 0000 0004 1937 0722. GRID: grid.11899.38; University of Sao Paulo, Brazi, Sao Paulo, Brazil. ISNI: 0000 0004 1937 0722. GRID: grid.11899.38; University of Sao Paulo, Brazi, Sao Paulo, Brazil. ISNI: 0000 0004 1937 0722. GRID: grid.11899.38; University of Sao Paulo, Brazi, Sao Paulo, Brazil. ISNI: 0000 0004 1937 0722. GRID: grid.11899.38; Juntendo University Hospital, Tokyo, Japan. GRID: grid.411966.d; Saitama Medical Center, Jichi Medical University, Saitama, Japan. ISNI: 0000000123090000. GRID: grid.410804.9; Gunma University Hospital, Maebashi, Japan. ISNI: 0000 0004 0595 7039. GRID: grid.411887.3; Yokohama City Minato Red Cross Hospital, Yokohama, Japan; Yokohama City Minato Red Cross Hospital, Yokohama, Japan; Tokyo Medical and Dental University Hospital of Medicine, Tokyo, Japan. GRID: grid.474906.8; Hamad medical corporation, Doha, Qatar. ISNI: 0000 0004 0571 546X. GRID: grid.413548.f; Hamad medical corporation, Doha, Qatar. ISNI: 0000 0004 0571 546X. GRID: grid.413548.f; Hamad medical corporation, Doha, Qatar. ISNI: 0000 0004 0571 546X. GRID: grid.413548.f; Hamad medical corporation, Doha, Qatar. ISNI: 0000 0004 0571 546X. GRID: grid.413548.f; Hamad medical corporation, Doha, Qatar. ISNI: 0000 0004 0571 546X. GRID: grid.413548.f; Hamad medical corporation, Doha, Qatar. ISNI: 0000 0004 0571 546X. GRID: grid.413548.f; Hamad medical corporation, Doha, Qatar. ISNI: 0000 0004 0571 546X. GRID: grid.413548.f; Hamad medical corporation, Doha, Qatar. ISNI: 0000 0004 0571 546X. GRID: grid.413548.f; Hamad medical corporation, Doha, Qatar. ISNI: 0000 0004 0571 546X. GRID: grid.413548.f; Research Institution for Cardiology, Tomsk, Russia; Research Institution for Cardiology, Tomsk, Russia; Siberian State Medical University, Tomsk, Russia. ISNI: 0000 0001 0027 1685. GRID: grid.412593.8; Research Institution for Cardiology, Tomsk, Russia; Research Institution for Cardiology, Tomsk, Russia; Research Institution for Cardiology, Tomsk, Russia; The Hillingdon Hospitals NHS Foundation Trust, Middlesex, UK. ISNI: 0000 0004 0476 7073. GRID: grid.440199.1; The Hillingdon Hospitals NHS Foundation Trust, Middlesex, UK. ISNI: 0000 0004 0476 7073. GRID: grid.440199.1; University Hospital Rio Hortega, Valladolid, Spain. ISNI: 0000 0001 1842 3755. GRID: grid.411280.e; Erasmus MC, Rotterdam, Netherlands. ISNI: 000000040459992X. GRID: grid.5645.2; University Hospital Rio Hortega, Valladolid, Spain. ISNI: 0000 0001 1842 3755. GRID: grid.411280.e; Erasmus MC, Rotterdam, Netherlands. ISNI: 000000040459992X. GRID: grid.5645.2; Sheikh Khalifa Medical City, Abu Dhabi, United Arab Emirates. ISNI: 0000 0004 1773 3278. GRID: grid.415670.1; Sheikh Khalifa Medical City, Abu Dhabi, United Arab Emirates. ISNI: 0000 0004 1773 3278. GRID: grid.415670.1; Sheikh Khalifa Medical City, Abu Dhabi, United Arab Emirates. ISNI: 0000 0004 1773 3278. GRID: grid.415670.1; Sheikh Khalifa Medical City, Abu Dhabi, United Arab Emirates. ISNI: 0000 0004 1773 3278. GRID: grid.415670.1; Sheikh Khalifa Medical City, Abu Dhabi, United Arab Emirates. ISNI: 0000 0004 1773 3278. GRID: grid.415670.1; Intensive Care Unit, St. Boniface Hospital, Verona, Italy; Intensive Care Unit, St. Boniface Hospital, Verona, Italy; Intensive Care Unit, St. Boniface Hospital, Verona, Italy; Intensive Care Unit, St. Boniface Hospital, Verona, Italy; Intensive Care Unit, St. Boniface Hospital, Verona, Italy; University of Pittsburgh, Pittsburgh, USA. ISNI: 0000 0004 1936 9000. GRID: grid.21925.3d; Carnegie Mellon University, Pittsburgh, USA. ISNI: 0000 0001 2097 0344. GRID: grid.147455.6; Carnegie Mellon University, Pittsburgh, USA. ISNI: 0000 0001 2097 0344. GRID: grid.147455.6; University of Pittsburgh, Pittsburgh, USA. ISNI: 0000 0004 1936 9000. GRID: grid.21925.3d; University of Pittsburgh, Pittsburgh, USA. ISNI: 0000 0004 1936 9000. GRID: grid.21925.3d; Valme University Hospital, Seville, Spain. ISNI: 0000 0004 1768 1690. GRID: grid.412800.f; Valme University Hospital, Seville, Spain. ISNI: 0000 0004 1768 1690. GRID: grid.412800.f; Valme University Hospital, Seville, Spain. ISNI: 0000 0004 1768 1690. GRID: grid.412800.f; Valme University Hospital, Seville, Spain. ISNI: 0000 0004 1768 1690. GRID: grid.412800.f; Valme University Hospital, Seville, Spain. ISNI: 0000 0004 1768 1690. GRID: grid.412800.f; Valme University Hospital, Seville, Spain. ISNI: 0000 0004 1768 1690. GRID: grid.412800.f; Valme University Hospital, Seville, Spain. ISNI: 0000 0004 1768 1690. GRID: grid.412800.f; Valme University Hospital, Seville, Spain. ISNI: 0000 0004 1768 1690. GRID: grid.412800.f; University Hospital Rio Hortega, Valladolid, Spain. ISNI: 0000 0001 1842 3755. GRID: grid.411280.e; Erasmus MC, Rotterdam, Netherlands. ISNI: 000000040459992X. GRID: grid.5645.2; University Hospital Rio Hortega, Valladolid, Spain. ISNI: 0000 0001 1842 3755. GRID: grid.411280.e; Erasmus MC, Rotterdam, Netherlands. ISNI: 000000040459992X. GRID: grid.5645.2; CHU Amiens, Amiens, France. ISNI: 0000 0004 0593 702X. GRID: grid.134996.0; CH Beauvais, Beauvais, France; R{\'e}animation polyvalente, Le Havre, France; CH Roubaix, Roubaix, France. ISNI: 0000 0004 0608 7784. GRID: grid.477297.8; CH Cotentin, Cherbourg, France; CHU Rouen, Rouen, France. GRID: grid.41724.34; CHU Lille, Lille, France. ISNI: 0000 0004 0471 8845. GRID: grid.410463.4; CHU Caen, Caen, France. ISNI: 0000 0004 0472 0160. GRID: grid.411149.8; CHU Amiens, Amiens, France. ISNI: 0000 0004 0593 702X. GRID: grid.134996.0; CHU Amiens, Amiens, France. ISNI: 0000 0004 0593 702X. GRID: grid.134996.0; King Faisal Specialist Hospital \& Research Center, Riyadh, Saudi Arabia. ISNI: 0000 0001 2191 4301. GRID: grid.415310.2; King Faisal Specialist Hospital \& Research Center, Riyadh, Saudi Arabia. ISNI: 0000 0001 2191 4301. GRID: grid.415310.2; King Faisal Specialist Hospital \& Research Center, Riyadh, Saudi Arabia. ISNI: 0000 0001 2191 4301. GRID: grid.415310.2; King Faisal Specialist Hospital \& Research Center, Riyadh, Saudi Arabia. ISNI: 0000 0001 2191 4301. GRID: grid.415310.2; King Faisal Specialist Hospital \& Research Center, Riyadh, Saudi Arabia. ISNI: 0000 0001 2191 4301. GRID: grid.415310.2; King Faisal Specialist Hospital \& Research Center, Riyadh, Saudi Arabia. ISNI: 0000 0001 2191 4301. GRID: grid.415310.2; CHU Amiens, Amiens, France. ISNI: 0000 0004 0593 702X. GRID: grid.134996.0; CHU Amiens, Amiens, France. ISNI: 0000 0004 0593 702X. GRID: grid.134996.0; CHU Amiens, Amiens, France. ISNI: 0000 0004 0593 702X. GRID: grid.134996.0; CHU Amiens, Amiens, France. ISNI: 0000 0004 0593 702X. GRID: grid.134996.0; CHU Amiens, Amiens, France. ISNI: 0000 0004 0593 702X. GRID: grid.134996.0; CHU Amiens, Amiens, France. ISNI: 0000 0004 0593 702X. GRID: grid.134996.0; CHU Amiens, Amiens, France. ISNI: 0000 0004 0593 702X. GRID: grid.134996.0; CHU Amiens, Amiens, France. ISNI: 0000 0004 0593 702X. GRID: grid.134996.0; CHU Amiens, Amiens, France. ISNI: 0000 0004 0593 702X. GRID: grid.134996.0; CHU Amiens, Amiens, France. ISNI: 0000 0004 0593 702X. GRID: grid.134996.0; University Medical Center Hamburg-Eppendorf, Hamburg, Germany. ISNI: 0000 0001 2180 3484. GRID: grid.13648.38; University Medical Center Hamburg-Eppendorf, Hamburg, Germany. ISNI: 0000 0001 2180 3484. GRID: grid.13648.38; University Medical Center Hamburg-Eppendorf, Hamburg, Germany. ISNI: 0000 0001 2180 3484. GRID: grid.13648.38; University Medical Center Hamburg-Eppendorf, Hamburg, Germany. ISNI: 0000 0001 2180 3484. GRID: grid.13648.38; University Medical Center Hamburg-Eppendorf, Hamburg, Germany. ISNI: 0000 0001 2180 3484. GRID: grid.13648.38; University Medical Center Hamburg-Eppendorf, Hamburg, Germany. ISNI: 0000 0001 2180 3484. GRID: grid.13648.38; Intensive Care Unit, St. Boniface Hospital, Verona, Italy; Intensive Care Unit, St. Boniface Hospital, Verona, Italy; Intensive Care Unit, St. Boniface Hospital, Verona, Italy; Brugmann Hospital, Brussels, Belgium. ISNI: 0000 0004 0469 8354. GRID: grid.411371.1; Brugmann Hospital, Brussels, Belgium. ISNI: 0000 0004 0469 8354. GRID: grid.411371.1; Brugmann Hospital, Brussels, Belgium. ISNI: 0000 0004 0469 8354. GRID: grid.411371.1; Brugmann Hospital, Brussels, Belgium. ISNI: 0000 0004 0469 8354. GRID: grid.411371.1; Brugmann Hospital, Brussels, Belgium. ISNI: 0000 0004 0469 8354. GRID: grid.411371.1; Brugmann Hospital, Brussels, Belgium. ISNI: 0000 0004 0469 8354. GRID: grid.411371.1; Brugmann Hospital, Brussels, Belgium. ISNI: 0000 0004 0469 8354. GRID: grid.411371.1; Hospital Universitario del Tajo, Aranjuez, Spain; Hospital Universitario del Tajo, Aranjuez, Spain; Hospital Universitario Pr{\'\i}ncipe de Asturias, Alcal{\'a}de Henares, Spain. ISNI: 0000 0004 1765 5855. GRID: grid.411338.c; Hospital Universitario del Tajo, Aranjuez, Spain; Hospital Universitario Pr{\'\i}ncipe de Asturias, Alcal{\'a}de Henares, Spain. ISNI: 0000 0004 1765 5855. GRID: grid.411338.c; Hospital Universitario de San Carlos, Madrid, Spain. ISNI: 0000 0001 0671 5785. GRID: grid.411068.a; Hospital Universitario del Tajo, Aranjuez, Spain; Hospital Universitario del Tajo, Aranjuez, Spain; Hospital Universitario del Tajo, Aranjuez, Spain; Hospital Universitario del Tajo, Aranjuez, Spain; Klinikum rechts der Isar, Technical University of Munich, Munich, Germany. ISNI: 0000000123222966. GRID: grid.6936.a; Klinikum rechts der Isar, Technical University of Munich, Munich, Germany. ISNI: 0000000123222966. GRID: grid.6936.a; Klinikum rechts der Isar, Technical University of Munich, Munich, Germany. ISNI: 0000000123222966. GRID: grid.6936.a; Klinikum rechts der Isar, Technical University of Munich, Munich, Germany. ISNI: 0000000123222966. GRID: grid.6936.a; Klinikum rechts der Isar, Technical University of Munich, Munich, Germany. ISNI: 0000000123222966. GRID: grid.6936.a; Klinikum rechts der Isar, Technical University of Munich, Munich, Germany. ISNI: 0000000123222966. GRID: grid.6936.a; Klinikum rechts der Isar, Technical University of Munich, Munich, Germany. ISNI: 0000000123222966. GRID: grid.6936.a; Department of Intensive Care Medicine, University Hospital Bern, Bern, Switzerland. ISNI: 0000 0004 0479 0855. GRID: grid.411656.1; Institute of Clinical Sciences at the Sahlgrenska Academy, University of Gothenburg, Sahlgrenska University Hospital, Gothenburg, Sweden; Department of Intensive Care Medicine, University Hospital Bern, Bern, Switzerland. ISNI: 0000 0004 0479 0855. GRID: grid.411656.1; Department of Intensive Care Medicine, University Hospital Bern, Bern, Switzerland. ISNI: 0000 0004 0479 0855. GRID: grid.411656.1; Department of Intensive Care Medicine, University Hospital Bern, Bern, Switzerland. ISNI: 0000 0004 0479 0855. GRID: grid.411656.1; St George's Healthcare NHS Trust, London, UK. GRID: grid.451349.e; St George's Healthcare NHS Trust, London, UK. GRID: grid.451349.e; St George's Healthcare NHS Trust, London, UK. GRID: grid.451349.e; St George's Healthcare NHS Trust, London, UK. GRID: grid.451349.e; St George's Healthcare NHS Trust, London, UK. GRID: grid.451349.e; St George's Healthcare NHS Trust, London, UK. GRID: grid.451349.e; St George's Healthcare NHS Trust, London, UK. GRID: grid.451349.e; St George's Healthcare NHS Trust, London, UK. GRID: grid.451349.e; St George's Healthcare NHS Trust, London, UK. GRID: grid.451349.e; St George's Healthcare NHS Trust, London, UK. GRID: grid.451349.e; St George's Healthcare NHS Trust, London, UK. GRID: grid.451349.e; St George's Healthcare NHS Trust, London, UK. GRID: grid.451349.e; St George's Healthcare NHS Trust, London, UK. GRID: grid.451349.e; St George's Healthcare NHS Trust, London, UK. GRID: grid.451349.e; Karolinska Institutet, Stockholm, Sweden. ISNI: 0000 0004 1937 0626. GRID: grid.4714.6; Karolinska Institutet, Stockholm, Sweden. ISNI: 0000 0004 1937 0626. GRID: grid.4714.6; Karolinska Institutet, Stockholm, Sweden. ISNI: 0000 0004 1937 0626. GRID: grid.4714.6; Wenzhou Medical University, Wenzhou, Zheijang China. ISNI: 0000 0001 0348 3990. GRID: grid.268099.c; Karolinska Institutet, Stockholm, Sweden. ISNI: 0000 0004 1937 0626. GRID: grid.4714.6; Department of Intensive Care, Austin Hospital, Melbourne, VIC Australia. ISNI: 0000 0001 0162 7225. GRID: grid.414094.c; Karolinska Institutet, Stockholm, Sweden. ISNI: 0000 0004 1937 0626. GRID: grid.4714.6; Hospital O'horan, M{\'e}rida, Mexico; Hospital O'horan, M{\'e}rida, Mexico; Hospital O'horan, M{\'e}rida, Mexico; Hospital O'horan, M{\'e}rida, Mexico; Policlinico Modena, Bologna, Italy. ISNI: 0000 0004 1769 5275. GRID: grid.413363.0; Policlinico Modena, Bologna, Italy. ISNI: 0000 0004 1769 5275. GRID: grid.413363.0; Policlinico Modena, Bologna, Italy. ISNI: 0000 0004 1769 5275. GRID: grid.413363.0; Policlinico Modena, Bologna, Italy. ISNI: 0000 0004 1769 5275. GRID: grid.413363.0; Policlinico Modena, Bologna, Italy. ISNI: 0000 0004 1769 5275. GRID: grid.413363.0; Policlinico Modena, Bologna, Italy. ISNI: 0000 0004 1769 5275. GRID: grid.413363.0; Policlinico Modena, Bologna, Italy. ISNI: 0000 0004 1769 5275. GRID: grid.413363.0; Policlinico Modena, Bologna, Italy. ISNI: 0000 0004 1769 5275. GRID: grid.413363.0; Policlinico Modena, Bologna, Italy. ISNI: 0000 0004 1769 5275. GRID: grid.413363.0; Policlinico Modena, Bologna, Italy. ISNI: 0000 0004 1769 5275. GRID: grid.413363.0; Clinical Hospital Sveti Duh, Zagreb, Croatia; Clinical Hospital Sveti Duh, Zagreb, Croatia; Clinical Hospital Sveti Duh, Zagreb, Croatia; St George's Healthcare NHS Trust, London, UK. GRID: grid.451349.e; St George's Healthcare NHS Trust, London, UK. GRID: grid.451349.e; St George's Healthcare NHS Trust, London, UK. GRID: grid.451349.e; St George's Healthcare NHS Trust, London, UK. GRID: grid.451349.e; St George's Healthcare NHS Trust, London, UK. GRID: grid.451349.e; The Canberra Hospital, Hughes, ACT Australia. ISNI: 0000 0000 9984 5644. GRID: grid.413314.0; Australian National University Medical School, Canberra, Australia. ISNI: 0000 0001 2180 7477. GRID: grid.1001.0; Lapeyronie University Hospital, Montpellier, France. ISNI: 0000 0004 0638 8990. GRID: grid.411572.4; Lapeyronie University Hospital, Montpellier, France. ISNI: 0000 0004 0638 8990. GRID: grid.411572.4; Lapeyronie University Hospital, Montpellier, France. ISNI: 0000 0004 0638 8990. GRID: grid.411572.4; Lapeyronie University Hospital, Montpellier, France. ISNI: 0000 0004 0638 8990. GRID: grid.411572.4; Lapeyronie University Hospital, Montpellier, France. ISNI: 0000 0004 0638 8990. GRID: grid.411572.4; Lapeyronie University Hospital, Montpellier, France. ISNI: 0000 0004 0638 8990. GRID: grid.411572.4; Lapeyronie University Hospital, Montpellier, France. ISNI: 0000 0004 0638 8990. GRID: grid.411572.4; Brigham and Women's Hospital, Boston, USA. ISNI: 0000 0004 0378 8294. GRID: grid.62560.37; Trexin Medical, Chicago, USA; University of Colorado and Denver Health, Denver, USA. ISNI: 0000000107903411. GRID: grid.241116.1; Beth Isreal Deaconess, Boston, USA; Mongi Slim University Hospital, La Marsa, Tunisia; Mongi Slim University Hospital, La Marsa, Tunisia; Mongi Slim University Hospital, La Marsa, Tunisia; Mongi Slim University Hospital, La Marsa, Tunisia; Mongi Slim University Hospital, La Marsa, Tunisia; Mongi Slim University Hospital, La Marsa, Tunisia; Mongi Slim University Hospital, La Marsa, Tunisia; Mongi Slim University Hospital, La Marsa, Tunisia; Centro Hospitalar do Porto, Porto, Portugal. ISNI: 0000 0004 0392 7039. GRID: grid.418340.a; Centro Hospitalar do Porto, Porto, Portugal. ISNI: 0000 0004 0392 7039. GRID: grid.418340.a; Centro Hospitalar do Porto, Porto, Portugal. ISNI: 0000 0004 0392 7039. GRID: grid.418340.a; Centro Hospitalar do Porto, Porto, Portugal. ISNI: 0000 0004 0392 7039. GRID: grid.418340.a; University Hospital, Ghent, Belgium. ISNI: 0000 0004 0626 3303. GRID: grid.410566.0; University Hospital, Ghent, Belgium. ISNI: 0000 0004 0626 3303. GRID: grid.410566.0; University Hospital, Ghent, Belgium. ISNI: 0000 0004 0626 3303. GRID: grid.410566.0; University Hospital, Ghent, Belgium. ISNI: 0000 0004 0626 3303. GRID: grid.410566.0; City Clinical Hospital 40, Yekaterinburg, Russia; City Clinical Hospital 40, Yekaterinburg, Russia; City Clinical Hospital 40, Yekaterinburg, Russia; City Clinical Hospital 40, Yekaterinburg, Russia; City Clinical Hospital 40, Yekaterinburg, Russia; City Clinical Hospital 40, Yekaterinburg, Russia; University Hospital Muenster, Muenster, Germany. ISNI: 0000 0004 0551 4246. GRID: grid.16149.3b; University Hospital Muenster, Muenster, Germany. ISNI: 0000 0004 0551 4246. GRID: grid.16149.3b; University Hospital Muenster, Muenster, Germany. ISNI: 0000 0004 0551 4246. GRID: grid.16149.3b; Marienhospital Osnabr{\"u}ck, Osnabr{\"u}ck, Germany; Charit{\'e}, University of Berlin, Berlin, Germany; Sapienza University of Rome, Rome, Italy. GRID: grid.7841.a; University Hospital Muenster, Muenster, Germany. ISNI: 0000 0004 0551 4246. GRID: grid.16149.3b; University Hospital of Greifswald, Greifswald, Germany. ISNI: 0000 0000 9116 8976. GRID: grid.412469.c; University Hospital Muenster, Muenster, Germany. ISNI: 0000 0004 0551 4246. GRID: grid.16149.3b; University Hospital of Muenster, Muenster, Germany. ISNI: 0000 0004 0551 4246. GRID: grid.16149.3b; University Hospital of Muenster, Muenster, Germany. ISNI: 0000 0004 0551 4246. GRID: grid.16149.3b; University Hospital of Muenster, Muenster, Germany. ISNI: 0000 0004 0551 4246. GRID: grid.16149.3b; University Hospital of Greifswald, Greifswald, Germany. ISNI: 0000 0000 9116 8976. GRID: grid.412469.c; University Hospital of Muenster, Muenster, Germany. ISNI: 0000 0004 0551 4246. GRID: grid.16149.3b; Erasmus MC University Hospital Rotterdam, Rotterdam, Netherlands. ISNI: 000000040459992X. GRID: grid.5645.2; University Hospital of Muenster, Muenster, Germany. ISNI: 0000 0004 0551 4246. GRID: grid.16149.3b; Medical Research Institute of New Zealand, Wellington, New Zealand. ISNI: 0000 0004 0445 6830. GRID: grid.415117.7; Monash University, Melbourne, Australia. ISNI: 0000 0004 1936 7857. GRID: grid.1002.3; Medical Research Institute of New Zealand, Wellington, New Zealand. ISNI: 0000 0004 0445 6830. GRID: grid.415117.7; Austin Hospital, Melbourne, Australia. ISNI: 0000 0001 0162 7225. GRID: grid.414094.c; Medical Research Institute of New Zealand, Wellington, New Zealand. ISNI: 0000 0004 0445 6830. GRID: grid.415117.7; Wellington Regional Hospital, Wellington, New Zealand. ISNI: 0000 0000 8862 6892. GRID: grid.416979.4; Medical Research Institute of New Zealand, Wellington, New Zealand. ISNI: 0000 0004 0445 6830. GRID: grid.415117.7; Medical Research Institute of New Zealand, Wellington, New Zealand. ISNI: 0000 0004 0445 6830. GRID: grid.415117.7; Australian and New Zealand Intensive Care Research Centre, Melbourne, Australia; Medical Research Institute of New Zealand, Wellington, New Zealand. ISNI: 0000 0004 0445 6830. GRID: grid.415117.7; Austin Hospital, Melbourne, Australia. ISNI: 0000 0001 0162 7225. GRID: grid.414094.c; Medical Research Institute of New Zealand, Wellington, New Zealand. ISNI: 0000 0004 0445 6830. GRID: grid.415117.7; Medical Research Institute of New Zealand, Wellington, New Zealand. ISNI: 0000 0004 0445 6830. GRID: grid.415117.7; Princess of Wales Hospital, Bridgend, UK. ISNI: 0000 0004 0648 9337. GRID: grid.415249.f; Imperial College London, London, UK. ISNI: 0000 0001 2113 8111. GRID: grid.7445.2; Glan Clwyd Hospital, Bodelwyddan, UK. ISNI: 0000 0000 9831 5916. GRID: grid.415564.7; Glan Clwyd Hospital, Bodelwyddan, UK. ISNI: 0000 0000 9831 5916. GRID: grid.415564.7; University Hospital Galway, Galway, Ireland. ISNI: 0000 0004 0617 9371. GRID: grid.412440.7; University Hospital Galway, Galway, Ireland. ISNI: 0000 0004 0617 9371. GRID: grid.412440.7; Albert Schweitzer State Hospital, Rio de Janeiro, Brazil; Albert Schweitzer State Hospital, Rio de Janeiro, Brazil; Albert Schweitzer State Hospital, Rio de Janeiro, Brazil; Tan Tock Seng Hospital, Singapore, Singapore. GRID: grid.240988.f; National Neuroscience Institute, Singapore, Singapore. ISNI: 0000 0004 0636 696X. GRID: grid.276809.2; Tan Tock Seng Hospital, Singapore, Singapore. GRID: grid.240988.f; Tan Tock Seng Hospital, Singapore, Singapore. GRID: grid.240988.f; Tan Tock Seng Hospital, Singapore, Singapore. GRID: grid.240988.f; Tan Tock Seng Hospital, Singapore, Singapore. GRID: grid.240988.f; Tan Tock Seng Hospital, Singapore, Singapore. GRID: grid.240988.f; Tan Tock Seng Hospital, Singapore, Singapore. GRID: grid.240988.f; Erasmus Medical Centre, Rotterdam, Netherlands. ISNI: 000000040459992X. GRID: grid.5645.2; Erasmus Medical Centre, Rotterdam, Netherlands. ISNI: 000000040459992X. GRID: grid.5645.2; Centro Hospitalar Tamega e Sousa, Penafiel, Portugal. GRID: grid.466592.a; Centro Hospitalar do Porto, Porto, Portugal. ISNI: 0000 0004 0392 7039. GRID: grid.418340.a; Unidade Local de Saude do Alto Minho, Viana do Castelo, Portugal; Centro Hospitalar do Porto, Porto, Portugal. ISNI: 0000 0004 0392 7039. GRID: grid.418340.a; Centro Hospitalar do Porto, Porto, Portugal. ISNI: 0000 0004 0392 7039. GRID: grid.418340.a; South Tees NHS Trust, Middlesbrough, UK; South Tees NHS Trust, Middlesbrough, UK; South Tees NHS Trust, Middlesbrough, UK; South Tees NHS Trust, Middlesbrough, UK; South Tees NHS Trust, Middlesbrough, UK; Ikazia Hospital, Rotterdam, Netherlands. ISNI: 0000 0004 0568 7120. GRID: grid.414565.7; Erasmus MC, Rotterdam, Netherlands. ISNI: 000000040459992X. GRID: grid.5645.2; Sheffiled Teaching Hospitals, Sheffield, UK; Sheffiled Teaching Hospitals, Sheffield, UK; Whiston Hospital, St Helens \& Knowsley, UK. ISNI: 0000 0004 0417 1894. GRID: grid.417083.9; Sheffiled Teaching Hospitals, Sheffield, UK; University Hospital Duesseldorf, D{\"u}sseldorf, Germany. ISNI: 0000 0000 8922 7789. GRID: grid.14778.3d; University Hospital Duesseldorf, D{\"u}sseldorf, Germany. ISNI: 0000 0000 8922 7789. GRID: grid.14778.3d; University Hospital Duesseldorf, D{\"u}sseldorf, Germany. ISNI: 0000 0000 8922 7789. GRID: grid.14778.3d; University Hospital Duesseldorf, D{\"u}sseldorf, Germany. ISNI: 0000 0000 8922 7789. GRID: grid.14778.3d; Charite University Hospital, Berlin, Germany. ISNI: 0000 0001 2218 4662. GRID: grid.6363.0; University Hospital Duesseldorf, D{\"u}sseldorf, Germany. ISNI: 0000 0000 8922 7789. GRID: grid.14778.3d; Royal London Hospital, London, UK. ISNI: 0000 0001 0738 5466. GRID: grid.416041.6; Aurelia and European Hospital, Rome, Italy. GRID: grid.414645.6; Aurelia and European Hospital, Rome, Italy. GRID: grid.414645.6; Aurelia and European Hospital, Rome, Italy. GRID: grid.414645.6; Aurelia and European Hospital, Rome, Italy. GRID: grid.414645.6; Aurelia and European Hospital, Rome, Italy. GRID: grid.414645.6; Aurelia and European Hospital, Rome, Italy. GRID: grid.414645.6; Aurelia and European Hospital, Rome, Italy. GRID: grid.414645.6; Aurelia and European Hospital, Rome, Italy. GRID: grid.414645.6; Istanbul University Cerrahpasa Medical School, Istanbul, Turkey. ISNI: 0000 0001 2166 6619. GRID: grid.9601.e; Istanbul University Cerrahpasa Medical School, Istanbul, Turkey. ISNI: 0000 0001 2166 6619. GRID: grid.9601.e; Istanbul University Cerrahpasa Medical School, Istanbul, Turkey. ISNI: 0000 0001 2166 6619. GRID: grid.9601.e; Danube University Krems, Krems, Austria. ISNI: 0000 0001 2108 5830. GRID: grid.15462.34; Danube University Krems, Krems, Austria. ISNI: 0000 0001 2108 5830. GRID: grid.15462.34; Danube University Krems, Krems, Austria. ISNI: 0000 0001 2108 5830. GRID: grid.15462.34; Danube University Krems, Krems, Austria. ISNI: 0000 0001 2108 5830. GRID: grid.15462.34; Danube University Krems, Krems, Austria. ISNI: 0000 0001 2108 5830. GRID: grid.15462.34; University Hospital St. Poelten, St. Poelten, Austria; University Hospital St. Poelten, St. Poelten, Austria; University Hospital St. Poelten, St. Poelten, Austria; Teaching Hospital Policlinico S.Orsola-Malpighi, Bologna, Italy. GRID: grid.412311.4; Department of Nephrology, Dialysis, Hypertension, Bologna, Italy; Department of Nephrology, Dialysis, Hypertension, Bologna, Italy; Science and Technology Park for Medicine, Mirandola, Italy; Science and Technology Park for Medicine, Mirandola, Italy; Aferetica, Bologna, Italy; Aferetica, Bologna, Italy; San Marco Hospital, Zingonia, Italy; San Marco Hospital, Zingonia, Italy; San Marco Hospital, Zingonia, Italy; CytoSorbents, Monmouth Junction, USA. GRID: grid.428484.6; CytoSorbents, Monmouth Junction, USA. GRID: grid.428484.6; CytoSorbents, Monmouth Junction, USA. GRID: grid.428484.6; CytoSorbents, Monmouth Junction, USA. GRID: grid.428484.6; CytoSorbents, Monmouth Junction, USA. GRID: grid.428484.6; CytoSorbents, Monmouth Junction, USA. GRID: grid.428484.6; CytoSorbents, Monmouth Junction, USA. GRID: grid.428484.6; CytoSorbents, Monmouth Junction, USA. GRID: grid.428484.6; Klinikum Emden, Emden, Germany; Klinikum Emden, Emden, Germany; University Hospital Eppendorf, Hamburg, Germany. ISNI: 0000 0001 2180 3484. GRID: grid.13648.38; Aurelia Hospital /European Hospital, Rome, Italy. GRID: grid.414077.1; Aurelia Hospital /European Hospital, Rome, Italy. GRID: grid.414077.1; Aurelia Hospital /European Hospital, Rome, Italy. GRID: grid.414077.1; Aurelia Hospital /European Hospital, Rome, Italy. GRID: grid.414077.1; Aurelia Hospital /European Hospital, Rome, Italy. GRID: grid.414077.1; Aurelia Hospital /European Hospital, Rome, Italy. GRID: grid.414077.1; Fukuoka University hospital, Fukuoka, Japan. ISNI: 0000 0004 0594 9821. GRID: grid.411556.2; Fukuoka University hospital, Fukuoka, Japan. ISNI: 0000 0004 0594 9821. GRID: grid.411556.2; King Faisal Specialist Hospital and Research Center, Riyadh, Saudi Arabia. ISNI: 0000 0001 2191 4301. GRID: grid.415310.2; King Faisal Specialist Hospital and Research Center, Riyadh, Saudi Arabia. ISNI: 0000 0001 2191 4301. GRID: grid.415310.2; King Faisal Specialist Hospital and Research Center, Riyadh, Saudi Arabia. ISNI: 0000 0001 2191 4301. GRID: grid.415310.2; King Faisal Specialist Hospital and Research Center, Riyadh, Saudi Arabia. ISNI: 0000 0001 2191 4301. GRID: grid.415310.2; King Faisal Specialist Hospital and Research Center, Riyadh, Saudi Arabia. ISNI: 0000 0001 2191 4301. GRID: grid.415310.2; GPR Klinikum Ruesselsheim, Ruesselsheim, Hessen Germany; GPR Klinikum Ruesselsheim, Ruesselsheim, Hessen Germany; GPR Klinikum Ruesselsheim, Ruesselsheim, Hessen Germany; GPR Klinikum Ruesselsheim, Ruesselsheim, Hessen Germany; GPR Klinikum Ruesselsheim, Ruesselsheim, Hessen Germany; GPR Klinikum Ruesselsheim, Ruesselsheim, Hessen Germany; Hospital O'horan, M{\'e}rida, Mexico; Hospital O'horan, M{\'e}rida, Mexico; Hospital O'horan, M{\'e}rida, Mexico; Hospital O'horan, M{\'e}rida, Mexico; Hospital O'horan, M{\'e}rida, Mexico; Hospital O'horan, M{\'e}rida, Mexico; Jikei University School of Medicine, Tokyo, Japan. ISNI: 0000 0001 0661 2073. GRID: grid.411898.d; Kyoto University, Kyoto, Japan. ISNI: 0000 0004 0372 2033. GRID: grid.258799.8; Jikei University School of Medicine, Tokyo, Japan. ISNI: 0000 0001 0661 2073. GRID: grid.411898.d; Jikei University School of Medicine, Tokyo, Japan. ISNI: 0000 0001 0661 2073. GRID: grid.411898.d; Osaka University, Osaka, Japan. ISNI: 0000 0004 0373 3971. GRID: grid.136593.b; Kyoto University, Kyoto, Japan. ISNI: 0000 0004 0372 2033. GRID: grid.258799.8; Guy's \& St Thomas'NHS Foundation Trust, London, UK. GRID: grid.420545.2; King's College, London, UK. ISNI: 0000 0001 2322 6764. GRID: grid.13097.3c; Hospital de Santa Maria, Lisbon, Portugal. ISNI: 0000 0001 2295 9747. GRID: grid.411265.5; Guy's \& St Thomas'NHS Foundation Trust, London, UK. GRID: grid.420545.2; Guy's \& St Thomas'NHS Foundation Trust, London, UK. GRID: grid.420545.2; Guy's \& St Thomas'NHS Foundation Trust, London, UK. GRID: grid.420545.2; ErasmusMC, Rotterdam, Netherlands. ISNI: 000000040459992X. GRID: grid.5645.2; ErasmusMC, Rotterdam, Netherlands. ISNI: 000000040459992X. GRID: grid.5645.2; ErasmusMC, Rotterdam, Netherlands. ISNI: 000000040459992X. GRID: grid.5645.2; ErasmusMC, Rotterdam, Netherlands. ISNI: 000000040459992X. GRID: grid.5645.2; Gazi University Medical Faculty, Ankara, Turkey. ISNI: 0000 0001 2169 7132. GRID: grid.25769.3f; Gazi University School of Medicine, Critical Care Fellowship Programme, Ankara, Turkey; Gazi University School of Medicine Biochemistry Department, Ankara, Turkey. ISNI: 0000 0001 2169 7132. GRID: grid.25769.3f; Gazi University Medical Faculty, Ankara, Turkey. ISNI: 0000 0001 2169 7132. GRID: grid.25769.3f; Gazi University School of Medicine Biochemistry Department, Ankara, Turkey. ISNI: 0000 0001 2169 7132. GRID: grid.25769.3f; Fundaci{\'o}n Cl{\'\i}nica Medica Sur, Mexico City, Mexico; Fundaci{\'o}n Cl{\'\i}nica Medica Sur, Mexico City, Mexico; Fundaci{\'o}n Cl{\'\i}nica Medica Sur, Mexico City, Mexico; Lund University and Skane University Hospital, Lund, Sweden. GRID: grid.411843.b; Lund University and Skane University Hospital, Lund, Sweden. GRID: grid.411843.b; CHU Amiens, Amiens, France. ISNI: 0000 0004 0593 702X. GRID: grid.134996.0; CHU Amiens, Amiens, France. ISNI: 0000 0004 0593 702X. GRID: grid.134996.0; CHU Amiens, Amiens, France. ISNI: 0000 0004 0593 702X. GRID: grid.134996.0; CHU Amiens, Amiens, France. ISNI: 0000 0004 0593 702X. GRID: grid.134996.0; CHU Amiens, Amiens, France. ISNI: 0000 0004 0593 702X. GRID: grid.134996.0; CHU Amiens, Amiens, France. ISNI: 0000 0004 0593 702X. GRID: grid.134996.0; CHU Amiens, Amiens, France. ISNI: 0000 0004 0593 702X. GRID: grid.134996.0; CHU Amiens, Amiens, France. ISNI: 0000 0004 0593 702X. GRID: grid.134996.0; CHU Amiens, Amiens, France. ISNI: 0000 0004 0593 702X. GRID: grid.134996.0; Radboudumc, Nijmegen, Netherlands. ISNI: 0000 0004 0444 9382. GRID: grid.10417.33; Erasme Hospital, Universit{\'e}Libre de Bruxelles, Brussels, Belgium. ISNI: 0000 0001 2348 0746. GRID: grid.4989.c; Radboudumc, Nijmegen, Netherlands. ISNI: 0000 0004 0444 9382. GRID: grid.10417.33; Erasme Hospital, Universit{\'e}Libre de Bruxelles, Brussels, Belgium. ISNI: 0000 0001 2348 0746. GRID: grid.4989.c; The Royal Surrey County Hospital, Guildford, UK. ISNI: 0000 0004 0417 0648. GRID: grid.416224.7; The Royal Surrey County Hospital, Guildford, UK. ISNI: 0000 0004 0417 0648. GRID: grid.416224.7; The Royal Surrey County Hospital, Guildford, UK. ISNI: 0000 0004 0417 0648. GRID: grid.416224.7; The Royal Surrey County Hospital, Guildford, UK. ISNI: 0000 0004 0417 0648. GRID: grid.416224.7; Royal National Orthopaedic Hospital, Middlesex, UK. ISNI: 0000 0004 0417 7890. GRID: grid.416177.2; Royal National Orthopaedic Hospital, Middlesex, UK. ISNI: 0000 0004 0417 7890. GRID: grid.416177.2; Royal National Orthopaedic Hospital, Middlesex, UK. ISNI: 0000 0004 0417 7890. GRID: grid.416177.2; Royal National Orthopaedic Hospital, Middlesex, UK. ISNI: 0000 0004 0417 7890. GRID: grid.416177.2; Barts Health NHS Trust, London, UK. ISNI: 0000 0001 0372 5777. GRID: grid.139534.9; Queen Mary University of London, London, UK. ISNI: 0000 0001 2171 1133. GRID: grid.4868.2; Queen Mary University of London, London, UK. ISNI: 0000 0001 2171 1133. GRID: grid.4868.2; Barts Health NHS Trust, London, UK. ISNI: 0000 0001 0372 5777. GRID: grid.139534.9; Queen Mary University of London, London, UK. ISNI: 0000 0001 2171 1133. GRID: grid.4868.2; Asan medical center, Seoul, South Korea. ISNI: 0000 0001 0842 2126. GRID: grid.413967.e; Barts Health NHS Trust, London, UK. ISNI: 0000 0001 0372 5777. GRID: grid.139534.9; Barts Health NHS Trust, London, UK. ISNI: 0000 0001 0372 5777. GRID: grid.139534.9; Barts Health NHS Trust, London, UK. ISNI: 0000 0001 0372 5777. GRID: grid.139534.9; Queen Mary University of London, London, UK. ISNI: 0000 0001 2171 1133. GRID: grid.4868.2; Queen Mary University of London, London, UK. ISNI: 0000 0001 2171 1133. GRID: grid.4868.2; Hamad medical corporation, Doha, Qatar. ISNI: 0000 0004 0571 546X. GRID: grid.413548.f; Hamad medical corporation, Doha, Qatar. ISNI: 0000 0004 0571 546X. GRID: grid.413548.f; Hamad medical corporation, Doha, Qatar. ISNI: 0000 0004 0571 546X. GRID: grid.413548.f; Hamad medical corporation, Doha, Qatar. ISNI: 0000 0004 0571 546X. GRID: grid.413548.f; Hamad medical corporation, Doha, Qatar. ISNI: 0000 0004 0571 546X. GRID: grid.413548.f; Hamad medical corporation, Doha, Qatar. ISNI: 0000 0004 0571 546X. GRID: grid.413548.f; Hamad medical corporation, Doha, Qatar. ISNI: 0000 0004 0571 546X. GRID: grid.413548.f; Hamad medical corporation, Doha, Qatar. ISNI: 0000 0004 0571 546X. GRID: grid.413548.f; Barts Health NHS Trust, London, UK. ISNI: 0000 0001 0372 5777. GRID: grid.139534.9; Barts Health NHS Trust, London, UK. ISNI: 0000 0001 0372 5777. GRID: grid.139534.9; Barts Health NHS Trust, London, UK. ISNI: 0000 0001 0372 5777. GRID: grid.139534.9; Queen Mary University of London, London, UK. ISNI: 0000 0001 2171 1133. GRID: grid.4868.2; Queen Mary University of London, London, UK. ISNI: 0000 0001 2171 1133. GRID: grid.4868.2; Trakya Univ, Edirne, Turkey. ISNI: 0000 0001 2342 6459. GRID: grid.411693.8; Trakya Univ, Edirne, Turkey. ISNI: 0000 0001 2342 6459. GRID: grid.411693.8; Trakya Univ, Edirne, Turkey. ISNI: 0000 0001 2342 6459. GRID: grid.411693.8; Trakya Univ, Edirne, Turkey. ISNI: 0000 0001 2342 6459. GRID: grid.411693.8; Trakya Univ, Edirne, Turkey. ISNI: 0000 0001 2342 6459. GRID: grid.411693.8; General Directorate of Health Services, Ministry of Health, Ankara, Turkey. GRID: grid.415700.7; AnkaraNKARA Research and Training Hospital, Ankara, Turkey; General Directorate of Health Services, Ministry of Health, Ankara, Turkey. GRID: grid.415700.7; General Directorate of Health Services, Ministry of Health, Ankara, Turkey. GRID: grid.415700.7; General Directorate of Health Services, Ministry of Health, Ankara, Turkey. GRID: grid.415700.7; General Directorate of Health Services, Ministry of Health, Ankara, Turkey. GRID: grid.415700.7; Department of Biostatistics, Faculty of Medicine, Ankara University, Ankara, Turkey. ISNI: 0000000109409118. GRID: grid.7256.6; Ankara Research and Training Hospital, Ankara, Turkey. ISNI: 0000 0004 0642 6432. GRID: grid.413783.a; AnkaraNKARA Research and Training Hospital, Ankara, Turkey; MC Into-Sana, Odessa, Ukraine; MC Into-Sana, Odessa, Ukraine; Glan Clwyd Hospital, Rhyl, UK. ISNI: 0000 0000 9831 5916. GRID: grid.415564.7; Glan Clwyd Hospital, Rhyl, UK. ISNI: 0000 0000 9831 5916. GRID: grid.415564.7; Fondazione IRCCS Ca'Granda, Maggiore Policlinico Hospital, Milan, Italy; University of Ferrara, Sant'Anna Hospital, Ferrara, Italy; Fondazione IRCCS Ca'Granda, Maggiore Policlinico Hospital, Milan, Italy; Fondazione IRCCS Ca'Granda, Maggiore Policlinico Hospital, Milan, Italy; University of Ferrara, Sant'Anna Hospital, Ferrara, Italy; Fondazione IRCCS Ca'Granda, Maggiore Policlinico Hospital, Milan, Italy; Fondazione IRCCS Ca'Granda, Maggiore Policlinico Hospital, Milan, Italy; Fondazione IRCCS Ca'Granda, Maggiore Policlinico Hospital, Milan, Italy; Aerogen, Galway, Ireland; Aerogen, Galway, Ireland; Aerogen, Galway, Ireland; Aerogen, Galway, Ireland; Aerogen, Galway, Ireland; Kaplan Medical Centre, Rehovot, Israel; West Virginia University, Morgantown, West Virginia USA. ISNI: 0000 0001 2156 6140. GRID: grid.268154.c; Kaplan Medical Centre, Rehovot, Israel; Kaplan Medical Centre, Rehovot, Israel; Kaplan Medical Centre, Rehovot, Israel; Kaplan Medical Centre, Rehovot, Israel; Kaplan Medical Centre, Rehovot, Israel; Rihard Knafelj, Ljubljana, Slovenia; Rihard Knafelj, Ljubljana, Slovenia; Corporaci{\'o}Sanit{\`a}ria i Universit{\`a}ria Parc Taul{\'\i}, Universitat Aut{\`o}noma de Barcelona, CIBER Enfermedades Respiratorias, Sabadell, Barcelona, Spain. GRID: grid.7080.f; Corporaci{\'o}Sanit{\`a}ria i Universit{\`a}ria Parc Taul{\'\i}, Universitat Aut{\`o}noma de Barcelona, CIBER Enfermedades Respiratorias, Sabadell, Barcelona, Spain. GRID: grid.7080.f; Corporaci{\'o}Sanit{\`a}ria i Universit{\`a}ria Parc Taul{\'\i}, Universitat Aut{\`o}noma de Barcelona, CIBER Enfermedades Respiratorias, Sabadell, Barcelona, Spain. GRID: grid.7080.f; Corporaci{\'o}Sanit{\`a}ria i Universit{\`a}ria Parc Taul{\'\i}, Universitat Aut{\`o}noma de Barcelona, CIBER Enfermedades Respiratorias, Sabadell, Barcelona, Spain. GRID: grid.7080.f; Corporaci{\'o}Sanit{\`a}ria i Universit{\`a}ria Parc Taul{\'\i}, Universitat Aut{\`o}noma de Barcelona, CIBER Enfermedades Respiratorias, Sabadell, Barcelona, Spain. GRID: grid.7080.f; Dalhousie University, Halifax, Canada. ISNI: 0000 0004 1936 8200. GRID: grid.55602.34; Ernst-Moritz-Arndt-Universit{\"a}t, Greifswald, Germany. GRID: grid.5603.0; Ernst-Moritz-Arndt-Universit{\"a}t, Greifswald, Germany. GRID: grid.5603.0; Ernst-Moritz-Arndt-Universit{\"a}t, Greifswald, Germany. GRID: grid.5603.0; Ghent University Hospital, Gent, Belgium. ISNI: 0000 0004 0626 3303. GRID: grid.410566.0; Ghent University Hospital, Gent, Belgium. ISNI: 0000 0004 0626 3303. GRID: grid.410566.0; Ghent University Hospital, Gent, Belgium. ISNI: 0000 0004 0626 3303. GRID: grid.410566.0; Ghent University Hospital, Gent, Belgium. ISNI: 0000 0004 0626 3303. GRID: grid.410566.0; Ghent University Hospital, Gent, Belgium. ISNI: 0000 0004 0626 3303. GRID: grid.410566.0; Ghent University Hospital, Gent, Belgium. ISNI: 0000 0004 0626 3303. GRID: grid.410566.0; Ghent University Hospital, Gent, Belgium. ISNI: 0000 0004 0626 3303. GRID: grid.410566.0; Universidade de S{\~a}o Paulo, S{\~a}o Paulo, Brazil. ISNI: 0000 0004 1937 0722. GRID: grid.11899.38; Universidade de S{\~a}o Paulo, S{\~a}o Paulo, Brazil. ISNI: 0000 0004 1937 0722. GRID: grid.11899.38; Universidade de S{\~a}o Paulo, S{\~a}o Paulo, Brazil. ISNI: 0000 0004 1937 0722. GRID: grid.11899.38; Universidade de S{\~a}o Paulo, S{\~a}o Paulo, Brazil. ISNI: 0000 0004 1937 0722. GRID: grid.11899.38; Universidade de S{\~a}o Paulo, S{\~a}o Paulo, Brazil. ISNI: 0000 0004 1937 0722. GRID: grid.11899.38; Universidade de S{\~a}o Paulo, S{\~a}o Paulo, Brazil. ISNI: 0000 0004 1937 0722. GRID: grid.11899.38; Universidade de S{\~a}o Paulo, S{\~a}o Paulo, Brazil. ISNI: 0000 0004 1937 0722. GRID: grid.11899.38; Universidade de S{\~a}o Paulo, S{\~a}o Paulo, Brazil. ISNI: 0000 0004 1937 0722. GRID: grid.11899.38; Hospital La Paz, Madrid, Spain. ISNI: 0000 0000 8970 9163. GRID: grid.81821.32; Hospital La Paz, Madrid, Spain. ISNI: 0000 0000 8970 9163. GRID: grid.81821.32; Hospital La Paz, Madrid, Spain. ISNI: 0000 0000 8970 9163. GRID: grid.81821.32; Hospital La Paz, Madrid, Spain. ISNI: 0000 0000 8970 9163. GRID: grid.81821.32; Hospital La Paz, Madrid, Spain. ISNI: 0000 0000 8970 9163. GRID: grid.81821.32; Hospital La Paz, Madrid, Spain. ISNI: 0000 0000 8970 9163. GRID: grid.81821.32; Institute of Mother and Child, Chisinau mun., Moldova; Institute of Emergency Medicine, Chisinau mun., Moldova; Institute of Mother and Child, Chisinau mun., Moldova; Institute of Mother and Child, Chisinau mun., Moldova; Institute of Mother and Child, Chisinau mun., Moldova; State University of Medicine and Pharmacy, Chisinau mun., Moldova; Aerogen, Galway, Ireland; Aerogen, Galway, Ireland; Aerogen, Galway, Ireland; Aerogen, Galway, Ireland; Aerogen, Galway, Ireland; Aerogen, Galway, Ireland; Aerogen, Galway, Ireland; Aerogen, Galway, Ireland; Aerogen, Galway, Ireland; Aerogen, Galway, Ireland; Cardarelli Hospital, Naples, Italy. GRID: grid.413172.2; San Paolo Hospital, Naples, Italy; Cardarelli Hospital, Naples, Italy. GRID: grid.413172.2; Cardarelli Hospital, Naples, Italy. GRID: grid.413172.2; Cardarelli Hospital, Naples, Italy. GRID: grid.413172.2; San Paolo Hospital, Naples, Italy; Cardarelli Hospital, Naples, Italy. GRID: grid.413172.2; National University of Ireland, Galway, Galway City, Ireland. ISNI: 0000 0004 0488 0789. GRID: grid.6142.1; Mount Sinai Hospital, Toronto, Canada. ISNI: 0000 0004 0473 9881. GRID: grid.416166.2; Mount Sinai Hospital, Toronto, Canada. ISNI: 0000 0004 0473 9881. GRID: grid.416166.2; Mount Sinai Hospital, Toronto, Canada. ISNI: 0000 0004 0473 9881. GRID: grid.416166.2; Mount Sinai Hospital, Toronto, Canada. ISNI: 0000 0004 0473 9881. GRID: grid.416166.2; Mount Sinai Hospital, Toronto, Canada. ISNI: 0000 0004 0473 9881. GRID: grid.416166.2; Mount Sinai Hospital, Toronto, Canada. ISNI: 0000 0004 0473 9881. GRID: grid.416166.2; Centro Hospitalar S{\~a}o Jo{\~a}o, Porto, Portugal. ISNI: 0000 0000 9375 4688. GRID: grid.414556.7; Centro Hospitalar S{\~a}o Jo{\~a}o, Porto, Portugal. ISNI: 0000 0000 9375 4688. GRID: grid.414556.7; Centro Hospitalar S{\~a}o Jo{\~a}o, Porto, Portugal. ISNI: 0000 0000 9375 4688. GRID: grid.414556.7; Gazi University School of Medicine Respiratory Medicine and Critical Care Department, Ankara, Turkey. ISNI: 0000 0001 2169 7132. GRID: grid.25769.3f; Gazi University School of Medicine Respiratory Medicine and Critical Care Department, Ankara, Turkey. ISNI: 0000 0001 2169 7132. GRID: grid.25769.3f; Gazi University School of Medicine, Internal Medicine Critical Care Department, Ankara, Turkey; Gazi University School of Medicine, Internal Medicine Critical Care Department, Ankara, Turkey; Gazi University School of Medicine, Internal Medicine Critical Care Department, Ankara, Turkey; Gazi University School of Medicine Respiratory Medicine and Critical Care Department, Ankara, Turkey. ISNI: 0000 0001 2169 7132. GRID: grid.25769.3f; Gazi University School of Medicine Respiratory Medicine and Critical Care Department, Ankara, Turkey. ISNI: 0000 0001 2169 7132. GRID: grid.25769.3f; Gazi University School of Medicine Respiratory Medicine and Critical Care Department, Ankara, Turkey. ISNI: 0000 0001 2169 7132. GRID: grid.25769.3f; Gazi University School of Medicine, Geriatrics Department, Ankara, Turkey; Gazi University School of Medicine, Internal Medicine Critical Care Department, Ankara, Turkey; Gazi University School of Medicine Respiratory Medicine and Critical Care Department, Ankara, Turkey. ISNI: 0000 0001 2169 7132. GRID: grid.25769.3f; Gazi University School of Medicine, Internal Medicine Critical Care Department, Ankara, Turkey; Gazi University School of Medicine, Geriatrics Department, Ankara, Turkey; Gazi University School of Medicine Respiratory Medicine and Critical Care Department, Ankara, Turkey. ISNI: 0000 0001 2169 7132. GRID: grid.25769.3f; Gazi University School of Medicine Respiratory Medicine and Critical Care Department, Ankara, Turkey. ISNI: 0000 0001 2169 7132. GRID: grid.25769.3f; Gazi University School of Medicine Respiratory Medicine and Critical Care Department, Ankara, Turkey. ISNI: 0000 0001 2169 7132. GRID: grid.25769.3f; Gazi University School of Medicine Respiratory Medicine and Critical Care Department, Ankara, Turkey. ISNI: 0000 0001 2169 7132. GRID: grid.25769.3f; Gazi University School of Medicine Respiratory Medicine and Critical Care Department, Ankara, Turkey. ISNI: 0000 0001 2169 7132. GRID: grid.25769.3f; Gazi University School of Medicine Respiratory Medicine and Critical Care Department, Ankara, Turkey. ISNI: 0000 0001 2169 7132. GRID: grid.25769.3f; Gazi University School of Medicine Respiratory Medicine and Critical Care Department, Ankara, Turkey. ISNI: 0000 0001 2169 7132. GRID: grid.25769.3f; Gazi University School of Medicine Respiratory Medicine and Critical Care Department, Ankara, Turkey. ISNI: 0000 0001 2169 7132. GRID: grid.25769.3f; Gazi University School of Medicine Respiratory Medicine and Critical Care Department, Ankara, Turkey. ISNI: 0000 0001 2169 7132. GRID: grid.25769.3f; Chulalongkorn University, Bangkok, Thailand. ISNI: 0000 0001 0244 7875. GRID: grid.7922.e; Chulalongkorn University, Bangkok, Thailand. ISNI: 0000 0001 0244 7875. GRID: grid.7922.e; Carmel, Lady Davis Medical Center, Haifa, Israel. GRID: grid.471000.2; Carmel, Lady Davis Medical Center, Haifa, Israel. GRID: grid.471000.2; Carmel, Lady Davis Medical Center, Haifa, Israel. GRID: grid.471000.2; Carmel, Lady Davis Medical Center, Haifa, Israel. GRID: grid.471000.2; Duke University, Durham, USA. ISNI: 0000 0004 1936 7961. GRID: grid.26009.3d; Duke University, Durham, USA. ISNI: 0000 0004 1936 7961. GRID: grid.26009.3d; Mayo Clinic, Rochester, USA. ISNI: 0000 0004 0459 167X. GRID: grid.66875.3a; Mayo Clinic, Rochester, USA. ISNI: 0000 0004 0459 167X. GRID: grid.66875.3a; Mayo Clinic, Rochester, USA. ISNI: 0000 0004 0459 167X. GRID: grid.66875.3a; Mayo Clinic, Rochester, USA. ISNI: 0000 0004 0459 167X. GRID: grid.66875.3a; Mayo Clinic, Rochester, USA. ISNI: 0000 0004 0459 167X. GRID: grid.66875.3a; Mayo Clinic, Rochester, USA. ISNI: 0000 0004 0459 167X. GRID: grid.66875.3a; Mayo Clinic, Rochester, USA. ISNI: 0000 0004 0459 167X. GRID: grid.66875.3a; St Helens and Knoowsley, Prescot, UK; Royal Infirmary, Edinburgh, UK. ISNI: 0000 0001 0709 1919. GRID: grid.418716.d; St Helens and Knoowsley, Prescot, UK; Alexandria Universitry General Hospital, Alexandria, Egypt. ISNI: 0000 0001 2260 6941. GRID: grid.7155.6; Alexandria Universitry General Hospital, Alexandria, Egypt. ISNI: 0000 0001 2260 6941. GRID: grid.7155.6; Alexandria Universitry General Hospital, Alexandria, Egypt. ISNI: 0000 0001 2260 6941. GRID: grid.7155.6; University Hospital North Middlands, Stoke On Trent, UK. ISNI: 0000 0004 0641 4263. GRID: grid.415598.4; Alexandria Universitry General Hospital, Alexandria, Egypt. ISNI: 0000 0001 2260 6941. GRID: grid.7155.6; Mongi Slim University Hospital, La Marsa, Tunisia; Mongi Slim University Hospital, La Marsa, Tunisia; Mongi Slim University Hospital, La Marsa, Tunisia; Mongi Slim University Hospital, La Marsa, Tunisia; Mongi Slim University Hospital, La Marsa, Tunisia; Mongi Slim University Hospital, La Marsa, Tunisia; Mongi Slim University Hospital, La Marsa, Tunisia; Mongi Slim University Hospital, La Marsa, Tunisia; Medica Sur, Mexico City, Mexico. GRID: grid.414741.3; Medica Sur, Mexico City, Mexico. GRID: grid.414741.3; Medica Sur, Mexico City, Mexico. GRID: grid.414741.3; Medica Sur, Mexico City, Mexico. GRID: grid.414741.3; Instituto Nacional de Rehabilitacion, Mexico City, Mexico. ISNI: 0000 0004 0633 2911. GRID: grid.419223.f; University of Padua, Padua, Italy. ISNI: 0000 0004 1757 3470. GRID: grid.5608.b; Sant Antony hospital, Padua, Italy; University of Padua, Padua, Italy. ISNI: 0000 0004 1757 3470. GRID: grid.5608.b; Sant Antony hospital, Padua, Italy; Sant Antony hospital, Padua, Italy; HCMC, Minneapolis, USA. ISNI: 0000 0000 9206 4546. GRID: grid.414021.2; HCMC, Minneapolis, USA. ISNI: 0000 0000 9206 4546. GRID: grid.414021.2; University of Minnesota, Minneapolis, USA. ISNI: 0000000419368657. GRID: grid.17635.36; HCMC, Minneapolis, USA. ISNI: 0000 0000 9206 4546. GRID: grid.414021.2; HCMC, Minneapolis, USA. ISNI: 0000 0000 9206 4546. GRID: grid.414021.2; HCMC, Minneapolis, USA. ISNI: 0000 0000 9206 4546. GRID: grid.414021.2; Viecuri Medical Center, Venlo, Netherlands. ISNI: 0000 0004 0477 5022. GRID: grid.416856.8; Viecuri Medical Center, Venlo, Netherlands. ISNI: 0000 0004 0477 5022. GRID: grid.416856.8; Viecuri Medical Center, Venlo, Netherlands. ISNI: 0000 0004 0477 5022. GRID: grid.416856.8; University of Hawaii, John A. Burns School of Medicine, Honolulu, USA. ISNI: 0000 0001 2188 0957. GRID: grid.410445.0; Respiratory Motion Inc., Waltham, USA; University of Hawaii, John A. Burns School of Medicine, Honolulu, USA. ISNI: 0000 0001 2188 0957. GRID: grid.410445.0; Respiratory Motion Inc., Waltham, USA; Massachusetts General Hospital, Boston, USA. ISNI: 0000 0004 0386 9924. GRID: grid.32224.35; University of Hawaii, John A. Burns School of Medicine, Honolulu, USA. ISNI: 0000 0001 2188 0957. GRID: grid.410445.0; Respiratory Motion Inc., Waltham, USA; Respiratory Motion Inc., Waltham, USA; Massachusetts General Hospital, Boston, USA. ISNI: 0000 0004 0386 9924. GRID: grid.32224.35; AO Desio e Vimercate, Vimercate, Italy; AO Desio e Vimercate, Vimercate, Italy; AO Crema, Crema, Italy; University of Milan-Bicocca, Monza, Italy. ISNI: 0000 0001 2174 1754. GRID: grid.7563.7; UT Health Science Center at Houston, Houston, TX USA. ISNI: 0000 0000 9206 2401. GRID: grid.267308.8; University of Hawaii, John A. Burns School of Medicine, Honolulu, HI USA. ISNI: 0000 0001 2188 0957. GRID: grid.410445.0; Respiratory Motion Inc., Waltham, MA USA; Massachusetts General Hospital, Boston, MA USA. ISNI: 0000 0004 0386 9924. GRID: grid.32224.35; Swisstom AG, Landquart, Switzerland; Swisstom AG, Landquart, Switzerland; Kliniken der Stadt K{\"o}ln, Pneumology and Critical Care Medicine, Witten / Herdecke University, Ostmerheimer Str. 200, 51109 Cologne, Germany. ISNI: 0000 0000 9024 6397. GRID: grid.412581.b; Kliniken der Stadt K{\"o}ln, Pneumology and Critical Care Medicine, Witten / Herdecke University, Ostmerheimer Str. 200, 51109 Cologne, Germany. ISNI: 0000 0000 9024 6397. GRID: grid.412581.b; Kliniken der Stadt K{\"o}ln, Pneumology and Critical Care Medicine, Witten / Herdecke University, Ostmerheimer Str. 200, 51109 Cologne, Germany. ISNI: 0000 0000 9024 6397. GRID: grid.412581.b; Swisstom AG, Landquart, Switzerland; Swisstom AG, Landquart, Switzerland; Kliniken der Stadt K{\"o}ln, Pneumology and Critical Care Medicine, Witten/ Herdecke University, Ostmerheimer Str. 200, 51109 Cologne, Germany. ISNI: 0000 0000 9024 6397. GRID: grid.412581.b; Kliniken der Stadt K{\"o}ln, Pneumology and Critical Care Medicine, Witten/ Herdecke University, Ostmerheimer Str. 200, 51109 Cologne, Germany. ISNI: 0000 0000 9024 6397. GRID: grid.412581.b; Kliniken der Stadt K{\"o}ln, Pneumology and Critical Care Medicine, Witten/ Herdecke University, Ostmerheimer Str. 200, 51109 Cologne, Germany. ISNI: 0000 0000 9024 6397. GRID: grid.412581.b; ARDS and ECMO Center K{\"o}ln-Merheim, Cologne, Germany; Swisstom, Chur, Switzerland; Swisstom, Chur, Switzerland; ARDS and ECMO Center K{\"o}ln-Merheim, Cologne, Germany; ARDS and ECMO Center K{\"o}ln-Merheim, Cologne, Germany; Sahlgrenska Univ Hospital, G{\"o}teborg, Sweden. ISNI: 000000009445082X. GRID: grid.1649.a; Sahlgrenska Univ Hospital, G{\"o}teborg, Sweden. ISNI: 000000009445082X. GRID: grid.1649.a; Sahlgrenska Univ Hospital, G{\"o}teborg, Sweden. ISNI: 000000009445082X. GRID: grid.1649.a; Second University of Naples, Naples, Italy. ISNI: 0000 0001 2200 8888. GRID: grid.9841.4; San Paolo Hospital, Naples, Italy; University of Sassari, Sassari, Italy. ISNI: 0000 0001 2097 9138. GRID: grid.11450.31; Cardarelli Hospital, Naples, Italy. GRID: grid.413172.2; University of Saerno, Salerno, Italy; Second University of Naples, Naples, Italy. ISNI: 0000 0001 2200 8888. GRID: grid.9841.4; Second University of Naples, Naples, Italy. ISNI: 0000 0001 2200 8888. GRID: grid.9841.4; Second University of Naples, Naples, Italy. ISNI: 0000 0001 2200 8888. GRID: grid.9841.4; Second University of Naples, Naples, Italy. ISNI: 0000 0001 2200 8888. GRID: grid.9841.4; San Paolo Hospital, Naples, Italy; East Surrey Hospital, Surrey and Sussex NHS Trust, Surrey, UK; East Surrey Hospital, Surrey and Sussex NHS Trust, Surrey, UK; East Surrey Hospital, Surrey and Sussex NHS Trust, Surrey, UK; East Surrey Hospital, Surrey and Sussex NHS Trust, Surrey, UK; Mount Sinai Hospital and University of Toronto, Toronto, Canada. ISNI: 0000 0004 0473 9881. GRID: grid.416166.2; Mount Sinai Hospital and University of Toronto, Toronto, Canada. ISNI: 0000 0004 0473 9881. GRID: grid.416166.2; Mount Sinai Hospital and University of Toronto, Toronto, Canada. ISNI: 0000 0004 0473 9881. GRID: grid.416166.2; Mount Sinai Hospital and University of Toronto, Toronto, Canada. ISNI: 0000 0004 0473 9881. GRID: grid.416166.2; Mount Sinai Hospital and University of Toronto, Toronto, Canada. ISNI: 0000 0004 0473 9881. GRID: grid.416166.2; University Health Network-Toronto General Hospital and Univeristy of Toronto, Toronto, Canada. ISNI: 0000 0001 0661 1177. GRID: grid.417184.f; Mount Sinai Hospital and University of Toronto, Toronto, Canada. ISNI: 0000 0004 0473 9881. GRID: grid.416166.2; University of Cambridge, Cambridge, UK. ISNI: 0000000121885934. GRID: grid.5335.0; Papworth Hospital, Cambridge, UK. ISNI: 0000 0004 0399 2308. GRID: grid.417155.3; Papworth Hospital, Cambridge, UK. ISNI: 0000 0004 0399 2308. GRID: grid.417155.3; Papworth Hospital, Cambridge, UK. ISNI: 0000 0004 0399 2308. GRID: grid.417155.3; Papworth Hospital, Cambridge, UK. ISNI: 0000 0004 0399 2308. GRID: grid.417155.3; King's College Hospital NHS Foundation Trust, London, UK. ISNI: 0000 0004 0489 4320. GRID: grid.429705.d; King's College Hospital NHS Foundation Trust, London, UK. ISNI: 0000 0004 0489 4320. GRID: grid.429705.d; King's College Hospital NHS Foundation Trust, London, UK. ISNI: 0000 0004 0489 4320. GRID: grid.429705.d; King's College Hospital NHS Foundation Trust, London, UK. ISNI: 0000 0004 0489 4320. GRID: grid.429705.d; King's College Hospital NHS Foundation Trust, London, UK. ISNI: 0000 0004 0489 4320. GRID: grid.429705.d; King's College Hospital NHS Foundation Trust, London, UK. ISNI: 0000 0004 0489 4320. GRID: grid.429705.d; King's College Hospital NHS Foundation Trust, London, UK. ISNI: 0000 0004 0489 4320. GRID: grid.429705.d; King's College Hospital NHS Foundation Trust, London, UK. ISNI: 0000 0004 0489 4320. GRID: grid.429705.d; King's College Hospital NHS Foundation Trust, London, UK. ISNI: 0000 0004 0489 4320. GRID: grid.429705.d; King's College Hospital NHS Foundation Trust, London, UK. ISNI: 0000 0004 0489 4320. GRID: grid.429705.d; Meijer Heart \& Vascular Institute, Grand Rapids, USA; Meijer Heart \& Vascular Institute, Grand Rapids, USA; Meijer Heart \& Vascular Institute, Grand Rapids, USA; Meijer Heart \& Vascular Institute, Grand Rapids, USA; Meijer Heart \& Vascular Institute, Grand Rapids, USA; Meijer Heart \& Vascular Institute, Grand Rapids, USA; Meijer Heart \& Vascular Institute, Grand Rapids, USA; Meijer Heart \& Vascular Institute, Grand Rapids, USA; Meijer Heart \& Vascular Institute, Grand Rapids, USA; Meijer Heart \& Vascular Institute, Grand Rapids, USA; Meijer Heart \& Vascular Institute, Grand Rapids, USA; Meijer Heart \& Vascular Institute, Grand Rapids, USA; Glenfield Hospital, UHL, Leicester, UK. ISNI: 0000 0004 0648 9396. GRID: grid.416025.4; Glenfield Hospital, UHL, Leicester, UK. ISNI: 0000 0004 0648 9396. GRID: grid.416025.4; National University Hospital, Singapore, Singapore. ISNI: 0000 0004 0621 9599. GRID: grid.412106.0; National University Singapore, Singapore, Singapore. ISNI: 0000 0001 2180 6431. GRID: grid.4280.e; Mayo Clinic, Phoenix, AZ USA. ISNI: 0000 0000 8875 6339. GRID: grid.417468.8; University of Pittsburgh, Pittsburgh, PA USA. ISNI: 0000 0004 1936 9000. GRID: grid.21925.3d; University of Pittsburgh, Pittsburgh, PA USA. ISNI: 0000 0004 1936 9000. GRID: grid.21925.3d; Vall D'Hebron University Hospital, Barcelona, Spain. ISNI: 0000 0001 0675 8654. GRID: grid.411083.f; Vall D'Hebron University Hospital, Barcelona, Spain. ISNI: 0000 0001 0675 8654. GRID: grid.411083.f; Vall D'Hebron University Hospital, Barcelona, Spain. ISNI: 0000 0001 0675 8654. GRID: grid.411083.f; Vall D'Hebron University Hospital, Barcelona, Spain. ISNI: 0000 0001 0675 8654. GRID: grid.411083.f; Vall D'Hebron University Hospital, Barcelona, Spain. ISNI: 0000 0001 0675 8654. GRID: grid.411083.f; Universitat Autonoma de Barcelona, Barcelona, Spain. GRID: grid.7080.f; V.A. Negovsky Research Institute of General Reanimatology, Moscow, Russia; V.A. Negovsky Research Institute of General Reanimatology, Moscow, Russia; V.A. Negovsky Research Institute of General Reanimatology, Moscow, Russia; NN Burdenko Main Military Hospital, Moscow, Russia; NN Burdenko Main Military Hospital, Moscow, Russia; George P. Livanos and Marianthi Simou Laboratories, Athens, Greece; George P. Livanos and Marianthi Simou Laboratories, Athens, Greece; George P. Livanos and Marianthi Simou Laboratories, Athens, Greece; George P. Livanos and Marianthi Simou Laboratories, Athens, Greece; George P. Livanos and Marianthi Simou Laboratories, Athens, Greece; George P. Livanos and Marianthi Simou Laboratories, Athens, Greece; George P. Livanos and Marianthi Simou Laboratories, Athens, Greece; University of Patras, Rio, Achaia Greece. ISNI: 0000 0004 0576 5395. GRID: grid.11047.33; George P. Livanos and Marianthi Simou Laboratories, Athens, Greece; University of Ferrara, Ferrara, Italy. ISNI: 0000 0004 1757 2064. GRID: grid.8484.0; University of Ferrara, Ferrara, Italy. ISNI: 0000 0004 1757 2064. GRID: grid.8484.0; University of Ferrara, Ferrara, Italy. ISNI: 0000 0004 1757 2064. GRID: grid.8484.0; University of Bari, Bari, Italy. ISNI: 0000 0001 0120 3326. GRID: grid.7644.1; University of Ferrara, Ferrara, Italy. ISNI: 0000 0004 1757 2064. GRID: grid.8484.0; University of Ferrara, Ferrara, Italy. ISNI: 0000 0004 1757 2064. GRID: grid.8484.0; University of Ferrara, Ferrara, Italy. ISNI: 0000 0004 1757 2064. GRID: grid.8484.0; CHU HJRA, Antananarivo, Madagascar; CHU HJRA, Antananarivo, Madagascar; CHU HJRA, Antananarivo, Madagascar; R{\'e}animation m{\'e}dicale, Centre Hospitalier Universitaire, Amiens, France. ISNI: 0000 0004 0593 702X. GRID: grid.134996.0; Cardio-Pulmonary Department, Pulmonary Division, Heart Institute (Incor), University of S{\~a}o Paulo, S{\~a}o Paulo, Brazil. ISNI: 0000 0004 1937 0722. GRID: grid.11899.38; Cardio-Pulmonary Department, Pulmonary Division, Heart Institute (Incor), University of S{\~a}o Paulo, S{\~a}o Paulo, Brazil. ISNI: 0000 0004 1937 0722. GRID: grid.11899.38; R{\'e}animation m{\'e}dicale, Centre Hospitalier Universitaire, Amiens, France. ISNI: 0000 0004 0593 702X. GRID: grid.134996.0; R{\'e}animation m{\'e}dicale, Centre Hospitalier Universitaire, Amiens, France. ISNI: 0000 0004 0593 702X. GRID: grid.134996.0; R{\'e}animation m{\'e}dicale, Centre Hospitalier Universitaire, Amiens, France. ISNI: 0000 0004 0593 702X. GRID: grid.134996.0; R{\'e}animation m{\'e}dicale, Centre Hospitalier Universitaire, Amiens, France. ISNI: 0000 0004 0593 702X. GRID: grid.134996.0; R{\'e}animation m{\'e}dicale, Centre Hospitalier Universitaire, Amiens, France. ISNI: 0000 0004 0593 702X. GRID: grid.134996.0; R{\'e}animation m{\'e}dicale, Centre Hospitalier Universitaire, Amiens, France. ISNI: 0000 0004 0593 702X. GRID: grid.134996.0; R{\'e}animation m{\'e}dicale, Centre Hospitalier Universitaire, Amiens, France. ISNI: 0000 0004 0593 702X. GRID: grid.134996.0; Cardio-Pulmonary Department, Pulmonary Division, Heart Institute (Incor), University of S{\~a}o Paulo, S{\~a}o Paulo, Brazil. ISNI: 0000 0004 1937 0722. GRID: grid.11899.38; R{\'e}animation m{\'e}dicale, Centre Hospitalier Universitaire, Amiens, France. ISNI: 0000 0004 0593 702X. GRID: grid.134996.0; CHU Amiens, Amiens, France. ISNI: 0000 0004 0593 702X. GRID: grid.134996.0; CHU Amiens, Amiens, France. ISNI: 0000 0004 0593 702X. GRID: grid.134996.0; CHU Amiens, Amiens, France. ISNI: 0000 0004 0593 702X. GRID: grid.134996.0; CHU Amiens, Amiens, France. ISNI: 0000 0004 0593 702X. GRID: grid.134996.0; CHU Amiens, Amiens, France. ISNI: 0000 0004 0593 702X. GRID: grid.134996.0; CHU Amiens, Amiens, France. ISNI: 0000 0004 0593 702X. GRID: grid.134996.0; CHU Amiens, Amiens, France. ISNI: 0000 0004 0593 702X. GRID: grid.134996.0; CHU Amiens, Amiens, France. ISNI: 0000 0004 0593 702X. GRID: grid.134996.0; CHU Amiens, Amiens, France. ISNI: 0000 0004 0593 702X. GRID: grid.134996.0; CHU Amiens, Amiens, France. ISNI: 0000 0004 0593 702X. GRID: grid.134996.0; CHU Amiens, Amiens, France. ISNI: 0000 0004 0593 702X. GRID: grid.134996.0; Royal Brompton Hospital, London, UK. GRID: grid.439338.6; Royal Brompton Hospital, London, UK. GRID: grid.439338.6; Royal Brompton Hospital, London, UK. GRID: grid.439338.6; Royal Brompton Hospital, London, UK. GRID: grid.439338.6; Musashino Red Cross Hospital, Tokyo, Japan. ISNI: 0000 0000 9887 307X. GRID: grid.416332.1; Musashino Red Cross Hospital, Tokyo, Japan. ISNI: 0000 0000 9887 307X. GRID: grid.416332.1; Musashino Red Cross Hospital, Tokyo, Japan. ISNI: 0000 0000 9887 307X. GRID: grid.416332.1; Musashino Red Cross Hospital, Tokyo, Japan. ISNI: 0000 0000 9887 307X. GRID: grid.416332.1; JSEPTIC Clinical Trial Group, Tokyo, Japan; JSEPTIC Clinical Trial Group, Tokyo, Japan; JSEPTIC Clinical Trial Group, Tokyo, Japan; Centro Hospitalar do Porto, Porto, Portugal. ISNI: 0000 0004 0392 7039. GRID: grid.418340.a; Centro Hospitalar do Porto, Porto, Portugal. ISNI: 0000 0004 0392 7039. GRID: grid.418340.a; Centro Hospitalar do Porto, Porto, Portugal. ISNI: 0000 0004 0392 7039. GRID: grid.418340.a; University of Liverpool, Liverpool, UK. ISNI: 0000 0004 1936 8470. GRID: grid.10025.36; Royal Liverpool University Hospital, Liverpool, UK. ISNI: 0000 0004 0417 2395. GRID: grid.415970.e; Royal Liverpool University Hospital, Liverpool, UK. ISNI: 0000 0004 0417 2395. GRID: grid.415970.e; Royal Liverpool University Hospital, Liverpool, UK. ISNI: 0000 0004 0417 2395. GRID: grid.415970.e; Royal Liverpool University Hospital, Liverpool, UK. ISNI: 0000 0004 0417 2395. GRID: grid.415970.e; Royal Liverpool University Hospital, Liverpool, UK. ISNI: 0000 0004 0417 2395. GRID: grid.415970.e; University of Liverpool, Liverpool, UK. ISNI: 0000 0004 1936 8470. GRID: grid.10025.36; Dalin Tzu Chi Hospital, Buddhist Tzu Chi Medical Foundation, Chiayi County, Taiwan; Hospital Cl{\'\i}nico Universitario de Santiago de Compostela, Santiago de Compostela, Spain. ISNI: 0000 0000 8816 6945. GRID: grid.411048.8; Hospital Cl{\'\i}nico Universitario de Santiago de Compostela, Santiago de Compostela, Spain. ISNI: 0000 0000 8816 6945. GRID: grid.411048.8; Hospital Cl{\'\i}nico Universitario de Santiago de Compostela, Santiago de Compostela, Spain. ISNI: 0000 0000 8816 6945. GRID: grid.411048.8; Hospital Cl{\'\i}nico Universitario de Santiago de Compostela, Santiago de Compostela, Spain. ISNI: 0000 0000 8816 6945. GRID: grid.411048.8; Hospital Cl{\'\i}nico Universitario de Santiago de Compostela, Santiago de Compostela, Spain. ISNI: 0000 0000 8816 6945. GRID: grid.411048.8; Hospital Cl{\'\i}nico Universitario de Santiago de Compostela, Santiago de Compostela, Spain. ISNI: 0000 0000 8816 6945. GRID: grid.411048.8; Hospital Cl{\'\i}nico Universitario de Santiago de Compostela, Santiago de Compostela, Spain. ISNI: 0000 0000 8816 6945. GRID: grid.411048.8; MUMC, Maastricht, Netherlands. GRID: grid.412966.e; MUMC, Maastricht, Netherlands. GRID: grid.412966.e; MUMC, Maastricht, Netherlands. GRID: grid.412966.e; MUMC, Maastricht, Netherlands. GRID: grid.412966.e; MUMC, Maastricht, Netherlands. GRID: grid.412966.e; Royal Liverpool University Hospital, Liverpool, UK. ISNI: 0000 0004 0417 2395. GRID: grid.415970.e; Royal Liverpool University Hospital, Liverpool, UK. ISNI: 0000 0004 0417 2395. GRID: grid.415970.e; Royal Liverpool University Hospital, Liverpool, UK. ISNI: 0000 0004 0417 2395. GRID: grid.415970.e; Vilnius University Hospital Santariskiu Clinics, Vilnius, Lithuania. ISNI: 0000 0004 0567 3159. GRID: grid.426597.b; Vilnius University, Faculty of Medicine, Vilnius, Lithuania; Vilnius University, Faculty of Medicine, Vilnius, Lithuania; Vilnius University Hospital Santariskiu Clinics, Vilnius, Lithuania. ISNI: 0000 0004 0567 3159. GRID: grid.426597.b; Vilnius University Hospital Santariskiu Clinics, Vilnius, Lithuania. ISNI: 0000 0004 0567 3159. GRID: grid.426597.b; Mercy University Hospital, Cork, Ireland. ISNI: 0000 0004 0575 9497. GRID: grid.411785.e; Mercy University Hospital, Cork, Ireland. ISNI: 0000 0004 0575 9497. GRID: grid.411785.e; Mercy University Hospital, Cork, Ireland. ISNI: 0000 0004 0575 9497. GRID: grid.411785.e; Hospital Meridional S.A., Cariacica, Brazil; Hospital Meridional S.A., Cariacica, Brazil; Hospital Meridional S.A., Cariacica, Brazil; Hospital Meridional S.A., Cariacica, Brazil; Geneva Universtiy Hospital, Geneva, Switzerland. ISNI: 0000 0001 0721 9812. GRID: grid.150338.c; Geneva Universtiy Hospital, Geneva, Switzerland. ISNI: 0000 0001 0721 9812. GRID: grid.150338.c; Geneva Universtiy Hospital, Geneva, Switzerland. ISNI: 0000 0001 0721 9812. GRID: grid.150338.c; Geneva Universtiy Hospital, Geneva, Switzerland. ISNI: 0000 0001 0721 9812. GRID: grid.150338.c; Geneva Universtiy Hospital, Geneva, Switzerland. ISNI: 0000 0001 0721 9812. GRID: grid.150338.c; Geneva Universtiy Hospital, Geneva, Switzerland. ISNI: 0000 0001 0721 9812. GRID: grid.150338.c; Geneva Universtiy Hospital, Geneva, Switzerland. ISNI: 0000 0001 0721 9812. GRID: grid.150338.c; Medical University Department, Kantonsspital Aarau, Aarau, Switzerland. ISNI: 0000 0000 8704 3732. GRID: grid.413357.7; Department of Endocrinology, Diabetes and Clinical Nutrition, University Hospital Bern, Bern, Switzerland. ISNI: 0000 0004 0479 0855. GRID: grid.411656.1; Medical University Department, Kantonsspital Aarau, Aarau, Switzerland. ISNI: 0000 0000 8704 3732. GRID: grid.413357.7; Medical University Department, Kantonsspital Aarau, Aarau, Switzerland. ISNI: 0000 0000 8704 3732. GRID: grid.413357.7; Jessa Ziekenhuis, Hasselt, Belgium. ISNI: 0000 0004 0578 1096. GRID: grid.414977.8; Jessa Ziekenhuis, Hasselt, Belgium. ISNI: 0000 0004 0578 1096. GRID: grid.414977.8; Jessa Ziekenhuis, Hasselt, Belgium. ISNI: 0000 0004 0578 1096. GRID: grid.414977.8; Jessa Ziekenhuis, Hasselt, Belgium. ISNI: 0000 0004 0578 1096. GRID: grid.414977.8; Jessa Ziekenhuis, Hasselt, Belgium. ISNI: 0000 0004 0578 1096. GRID: grid.414977.8; Jessa Ziekenhuis, Hasselt, Belgium. ISNI: 0000 0004 0578 1096. GRID: grid.414977.8; Centro Hospitalar do Porto, Porto, Portugal. ISNI: 0000 0004 0392 7039. GRID: grid.418340.a; Centro Hospitalar do Porto, Porto, Portugal. ISNI: 0000 0004 0392 7039. GRID: grid.418340.a; Unidade Local de Saude do Alto Minho, Viana do Castelo, Portugal; Unidade de Saude Local de Castelo Branco, Castelo Branco, Portugal; Centro Hospitalar e Universitario de Coimbra, Coimbra, Portugal. ISNI: 0000000106861985. GRID: grid.28911.33; Centro Hospitalar de Vila Nova de Gaia, Vila Nova de Gaia, Portugal. ISNI: 0000 0000 8902 4519. GRID: grid.418336.b; Centro Hospitalar do Algarve, Faro, Portugal; Instituto Portugues de Oncologia do Porto, Porto, Portugal. GRID: grid.435544.7; Faculdade de Ciencias da Nutricao e Alimentacao da Universidade do Porto, Porto, Portugal. ISNI: 0000 0001 1503 7226. GRID: grid.5808.5; Faculdade de Ciencias da Nutricao e Alimentacao da Universidade do Porto, Porto, Portugal. ISNI: 0000 0001 1503 7226. GRID: grid.5808.5; Centro Hospitalar e Universitario de Coimbra, Coimbra, Portugal. ISNI: 0000000106861985. GRID: grid.28911.33; Centro Hospitalar do Porto, Porto, Portugal. ISNI: 0000 0004 0392 7039. GRID: grid.418340.a; Centro Hospitalar do Porto, Porto, Portugal. ISNI: 0000 0004 0392 7039. GRID: grid.418340.a; Faculdade de Ciencias da Nutri{\c c}{\~a}o e Alimenta{\c c}{\~a}o da Universidade do Porto, Porto, Portugal. ISNI: 0000 0001 1503 7226. GRID: grid.5808.5; Centro Hospitalar Tamega e Sousa, Penafiel, Portugal. GRID: grid.466592.a; Centro Hospitalar do Porto, Porto, Portugal. ISNI: 0000 0004 0392 7039. GRID: grid.418340.a; Instituto Portugu{\^e}s de Oncologia do Porto, Porto, Portugal. ISNI: 0000 0004 0631 0608. GRID: grid.418711.a; Unidade Local de Saude do Alto Minho, Viana do Castelo, Portugal; Centro Hospitalar e Universit{\'a}rio de Coimbra, Coimbra, Portugal. ISNI: 0000000106861985. GRID: grid.28911.33; Faculdade de Ciencias da Nutri{\c c}{\~a}o e Alimenta{\c c}{\~a}o da Universidade do Porto, Porto, Portugal. ISNI: 0000 0001 1503 7226. GRID: grid.5808.5; Centro Hospitalar e Universit{\'a}rio de Coimbra, Coimbra, Portugal. ISNI: 0000000106861985. GRID: grid.28911.33; Unidade de Saude Local de Castelo Branco, Castelo Branco, Portugal; Centro Hospitalar do Algarve, Faro, Portugal; Centro Hospitalar do Baixo Vouga, Aveiro, Portugal; Centro Hospitalar de Vila Nova de Gaia, Vila Nova de Gaia, Portugal. ISNI: 0000 0000 8902 4519. GRID: grid.418336.b; Centro Hospitalar do Porto, Porto, Portugal. ISNI: 0000 0004 0392 7039. GRID: grid.418340.a; Nottingham University Hospital NHS Trust, Nottingham, UK. ISNI: 0000 0001 0440 1889. GRID: grid.240404.6; Prince of Songkla University, Songkla, Thailand. ISNI: 0000 0004 0470 1162. GRID: grid.7130.5; Prince of Songkla University, Songkla, Thailand. ISNI: 0000 0004 0470 1162. GRID: grid.7130.5; Kantonsspital Aarau, Aarau, Switzerland. ISNI: 0000 0000 8704 3732. GRID: grid.413357.7; Kantonsspital Aarau, Aarau, Switzerland. ISNI: 0000 0000 8704 3732. GRID: grid.413357.7; Universit{\'e}de Sherbrooke, Sherbrooke, Canada. ISNI: 0000 0000 9064 6198. GRID: grid.86715.3d; University Hospital, Montevideo, Uruguay; Bucharest Clinical Emergency Hospital, Bucharest, Romania; Bucharest Clinical Emergency Hospital, Bucharest, Romania; Fundeni Clinical Institute, Bucharest, Romania. ISNI: 0000 0004 0540 9980. GRID: grid.415180.9; Bucharest Clinical Emergency Hospital, Bucharest, Romania; Bucharest Clinical Emergency Hospital, Bucharest, Romania; University Hospital, Montevideo, Uruguay; Universit{\'e}de Sherbrooke, Sherbrooke, Canada. ISNI: 0000 0000 9064 6198. GRID: grid.86715.3d; Queen's University, Kingston, Canada. ISNI: 0000 0004 1936 8331. GRID: grid.410356.5; University Medical Center Schleswig-Holstein, Kiel, Germany. ISNI: 0000 0004 0646 2097. GRID: grid.412468.d; University of Jena, Jena, Germany. ISNI: 0000 0001 1939 2794. GRID: grid.9613.d; University of Jena, Jena, Germany. ISNI: 0000 0001 1939 2794. GRID: grid.9613.d; Queen's University, Kingston, Canada. ISNI: 0000 0004 1936 8331. GRID: grid.410356.5; Universit{\'e}de Sherbrooke, Sherbrooke, Canada. ISNI: 0000 0000 9064 6198. GRID: grid.86715.3d; Queen's University, Kingston, Canada. ISNI: 0000 0004 1936 8331. GRID: grid.410356.5; University Hospital, Montevideo, Uruguay; Queen's University, Kingston, Canada. ISNI: 0000 0004 1936 8331. GRID: grid.410356.5; University Hospital, Montevideo, Uruguay; Dalin Tzu Chi Hospital, Buddhist Tzu Chi Medical Foundation, Chiayi County, Taiwan; Centro Hospitalar do Porto, Porto, Portugal. ISNI: 0000 0004 0392 7039. GRID: grid.418340.a; Centro Hospitalar do Porto, Porto, Portugal. ISNI: 0000 0004 0392 7039. GRID: grid.418340.a; Centro Hospitalar do Porto, Porto, Portugal. ISNI: 0000 0004 0392 7039. GRID: grid.418340.a; Aida Hospital, Fukushima, Japan; Keiyo Hospital, Tokyo, Japan; Aida Hospital, Fukushima, Japan; Shisei Hospital, Saitama, Japan; Keiyo Hospital, Tokyo, Japan; Aida Hospital, Fukushima, Japan; Prince of Songkla University, Hat Yai City, Songkhla Province Thailand. ISNI: 0000 0004 0470 1162. GRID: grid.7130.5; Prince of Songkla University, Hat Yai City, Songkhla Province Thailand. ISNI: 0000 0004 0470 1162. GRID: grid.7130.5; Prince of Songkla University, Hat Yai City, Songkhla Province Thailand. ISNI: 0000 0004 0470 1162. GRID: grid.7130.5; Prince of Songkla University, Hat Yai City, Songkhla Province Thailand. ISNI: 0000 0004 0470 1162. GRID: grid.7130.5; Centro Hospitalar do Porto, Porto, Portugal. ISNI: 0000 0004 0392 7039. GRID: grid.418340.a; Faculdade de Ciencias da Nutri{\c c}{\~a}o e Alimenta{\c c}{\~a}o da Universidade do Porto, Porto, Portugal. ISNI: 0000 0001 1503 7226. GRID: grid.5808.5; Centro Hospitalar do Porto, Porto, Portugal. ISNI: 0000 0004 0392 7039. GRID: grid.418340.a; Centro Hospitalar Tamega e Sousa, Penafiel, Portugal. GRID: grid.466592.a; Centro Hospitalar e Universit{\'a}rio de Coimbra, Coimbra, Portugal. ISNI: 0000000106861985. GRID: grid.28911.33; Instituto Portugu{\^e}s de Oncologia do Porto, Porto, Portugal. ISNI: 0000 0004 0631 0608. GRID: grid.418711.a; Centro Hospitalar e Universit{\'a}rio de Coimbra, Coimbra, Portugal. ISNI: 0000000106861985. GRID: grid.28911.33; Unidade Local de Saude do Alto Minho, Viana do Castelo, Portugal; Faculdade de Ciencias da Nutri{\c c}{\~a}o e Alimenta{\c c}{\~a}o da Universidade do Porto, Porto, Portugal. ISNI: 0000 0001 1503 7226. GRID: grid.5808.5; Centro Hospitalar Baixo Vouga, Aveiro, Portugal; Centro Hospitalar Baixo Vouga, Aveiro, Portugal; Unidade de Saude Local de Castelo Branco, Castelo Branco, Portugal; Centro Hospitalar do Algarve, Faro, Portugal; Centro Hospitalar de Vila Nova de Gaia, Vila Nova de Gaia, Portugal. ISNI: 0000 0000 8902 4519. GRID: grid.418336.b; Centro Hospitalar do Porto, Porto, Portugal. ISNI: 0000 0004 0392 7039. GRID: grid.418340.a; Department of Cardiothoracic Surgery, George Papanikolaou General Hospital, Thessaloniki, Greece. ISNI: 0000 0004 0576 574X. GRID: grid.415248.e; Department of Cardiothoracic Surgery, George Papanikolaou General Hospital, Thessaloniki, Greece. ISNI: 0000 0004 0576 574X. GRID: grid.415248.e; Department of Cardiothoracic Surgery, George Papanikolaou General Hospital, Thessaloniki, Greece. ISNI: 0000 0004 0576 574X. GRID: grid.415248.e; Department of Cardiothoracic Surgery, George Papanikolaou General Hospital, Thessaloniki, Greece. ISNI: 0000 0004 0576 574X. GRID: grid.415248.e; Department of Cardiothoracic Surgery, George Papanikolaou General Hospital, Thessaloniki, Greece. ISNI: 0000 0004 0576 574X. GRID: grid.415248.e; G{\"u}lhane Military Medical Academy, Ankara, Turkey. ISNI: 0000 0001 0720 6034. GRID: grid.413460.4; G{\"u}lhane Military Medical Academy, Ankara, Turkey. ISNI: 0000 0001 0720 6034. GRID: grid.413460.4; G{\"u}lhane Military Medical Academy, Ankara, Turkey. ISNI: 0000 0001 0720 6034. GRID: grid.413460.4; Ankara Mevki Military Hospital, Ankara, Turkey. GRID: grid.461837.f; G{\"u}lhane Military Medical Academy, Ankara, Turkey. ISNI: 0000 0001 0720 6034. GRID: grid.413460.4; G{\"u}lhane Military Medical Academy, Ankara, Turkey. ISNI: 0000 0001 0720 6034. GRID: grid.413460.4; G{\"u}lhane Military Medical Academy, Ankara, Turkey. ISNI: 0000 0001 0720 6034. GRID: grid.413460.4; St Bartholomew's Hospital, London, UK. ISNI: 0000 0000 9244 0345. GRID: grid.416353.6; St Bartholomew's Hospital, London, UK. ISNI: 0000 0000 9244 0345. GRID: grid.416353.6; St Bartholomew's Hospital, London, UK. ISNI: 0000 0000 9244 0345. GRID: grid.416353.6; St Bartholomew's Hospital, London, UK. ISNI: 0000 0000 9244 0345. GRID: grid.416353.6; Aristotle Medical School, Thessaloniki, Greece; Aristotle Medical School, Thessaloniki, Greece; Aristotle Medical School, Thessaloniki, Greece; Aristotle Medical School, Thessaloniki, Greece; Aristotle Medical School, Thessaloniki, Greece; Aristotle Medical School, Thessaloniki, Greece; Aristotle Medical School, Thessaloniki, Greece; Tokyo Medical University Hachiosi Medical Center, Tokyo, Japan. ISNI: 0000 0001 0663 3325. GRID: grid.410793.8; Tokyo Medical University Hachiosi Medical Center, Tokyo, Japan. ISNI: 0000 0001 0663 3325. GRID: grid.410793.8; Tokyo Medical University Hachiosi Medical Center, Tokyo, Japan. ISNI: 0000 0001 0663 3325. GRID: grid.410793.8; Tokyo Medical University Hachiosi Medical Center, Tokyo, Japan. ISNI: 0000 0001 0663 3325. GRID: grid.410793.8; Tokyo Medical University Hachiosi Medical Center, Tokyo, Japan. ISNI: 0000 0001 0663 3325. GRID: grid.410793.8; H{\^o}pital Louis Mourier, Colombes, France. ISNI: 0000 0001 0273 556X. GRID: grid.414205.6; H{\^o}pital Louis Mourier, Colombes, France. ISNI: 0000 0001 0273 556X. GRID: grid.414205.6; Laboratoire ILUMENS, Paris, France; Institut de Hauts de Seine, Nanterre, France; Laboratoire ILUMENS, Paris, France; H{\^o}pital Louis Mourier, Colombes, France. ISNI: 0000 0001 0273 556X. GRID: grid.414205.6; H{\^o}pital Louis Mourier, Colombes, France. ISNI: 0000 0001 0273 556X. GRID: grid.414205.6; Laboratoire ILUMENS, Paris, France; University Hospital Lewisham, London, UK. GRID: grid.439787.6; University Hospital Lewisham, London, UK. GRID: grid.439787.6; Queen Elizabeth Hospital, London, UK. GRID: grid.439484.6; University Hospital Lewisham, London, UK. GRID: grid.439787.6; Minet Green Health Practice, London, UK; Department of Public Health, University of Li{\`e}ge, Li{\`e}ge, Belgium. ISNI: 0000 0001 0805 7253. GRID: grid.4861.b; Department of Public Health, University of Li{\`e}ge, Li{\`e}ge, Belgium. ISNI: 0000 0001 0805 7253. GRID: grid.4861.b; Department of Emergency Medicine, University Hospital of Li{\`e}ge, Li{\`e}ge, Belgium. ISNI: 0000 0000 8607 6858. GRID: grid.411374.4; Department of Medical Biostatistics, University of Li{\`e}ge, Li{\`e}ge, Belgium. ISNI: 0000 0001 0805 7253. GRID: grid.4861.b; Department of Public Health, University of Li{\`e}ge, Li{\`e}ge, Belgium. ISNI: 0000 0001 0805 7253. GRID: grid.4861.b; University Hospital, Philipps University Marburg, Marburg, Germany. ISNI: 0000 0004 1936 9756. GRID: grid.10253.35; University Hospital, Philipps University Marburg, Marburg, Germany. ISNI: 0000 0004 1936 9756. GRID: grid.10253.35; University Hospital, Philipps University Marburg, Marburg, Germany. ISNI: 0000 0004 1936 9756. GRID: grid.10253.35; University Hospital, Philipps University Marburg, Marburg, Germany. ISNI: 0000 0004 1936 9756. GRID: grid.10253.35; University Hospital, Philipps University Marburg, Marburg, Germany. ISNI: 0000 0004 1936 9756. GRID: grid.10253.35; University Hospital, Philipps University Marburg, Marburg, Germany. ISNI: 0000 0004 1936 9756. GRID: grid.10253.35; University Hospital, Philipps University Marburg, Marburg, Germany. ISNI: 0000 0004 1936 9756. GRID: grid.10253.35; University Hospital, Philipps University Marburg, Marburg, Germany. ISNI: 0000 0004 1936 9756. GRID: grid.10253.35; Chulalongkorn University, Bangkok, Thailand. ISNI: 0000 0001 0244 7875. GRID: grid.7922.e; Chulalongkorn University, Bangkok, Thailand. ISNI: 0000 0001 0244 7875. GRID: grid.7922.e; Oslo University Hospital, Oslo, Norway. ISNI: 0000 0004 0389 8485. GRID: grid.55325.34; Oslo University Hospital, Oslo, Norway. ISNI: 0000 0004 0389 8485. GRID: grid.55325.34; Oslo University Hospital, Oslo, Norway. ISNI: 0000 0004 0389 8485. GRID: grid.55325.34; Oslo University Hospital, Oslo, Norway. ISNI: 0000 0004 0389 8485. GRID: grid.55325.34; Oslo University Hospital, Oslo, Norway. ISNI: 0000 0004 0389 8485. GRID: grid.55325.34; Oslo University Hospital, Oslo, Norway. ISNI: 0000 0004 0389 8485. GRID: grid.55325.34; Oslo University Hospital, Oslo, Norway. ISNI: 0000 0004 0389 8485. GRID: grid.55325.34; Oslo University Hospital, Oslo, Norway. ISNI: 0000 0004 0389 8485. GRID: grid.55325.34; Oslo University Hospital, Oslo, Norway. ISNI: 0000 0004 0389 8485. GRID: grid.55325.34; William Harvey Hospital, Ashford, UK. ISNI: 0000 0004 0398 7998. GRID: grid.417122.3; William Harvey Hospital, Ashford, UK. ISNI: 0000 0004 0398 7998. GRID: grid.417122.3; Kansai Medical University Takii Hospital, Moriguchi, Japan. GRID: grid.410783.9; Aristotle Medical School, Thessaloniki, Greece; Aristotle Medical School, Thessaloniki, Greece; Aristotle Medical School, Thessaloniki, Greece; Aristotle Medical School, Thessaloniki, Greece; Aristotle Medical School, Thessaloniki, Greece; Aristotle Medical School, Thessaloniki, Greece; Aristotle Medical School, Thessaloniki, Greece; Japanese Red Cross Musashino Hospital, Tokyo, Japan. ISNI: 0000 0004 1762 2623. GRID: grid.410775.0; Academic Medical Center, Amsterdam, Netherlands. ISNI: 0000000404654431. GRID: grid.5650.6; Academic Medical Center, Amsterdam, Netherlands. ISNI: 0000000404654431. GRID: grid.5650.6; Medisch Spectrum Twente, Enschede, Netherlands. ISNI: 0000 0004 0399 8347. GRID: grid.415214.7; Medisch Spectrum Twente, Enschede, Netherlands. ISNI: 0000 0004 0399 8347. GRID: grid.415214.7; Academic Medical Center, Amsterdam, Netherlands. ISNI: 0000000404654431. GRID: grid.5650.6; Academic Medical Center, Amsterdam, Netherlands. ISNI: 0000000404654431. GRID: grid.5650.6; University Modena, Modena, Italy. ISNI: 0000000121697570. GRID: grid.7548.e; Nuovo Ospedale Civile Sant'Agostino Estense, Modena, Italy; Nuovo Ospedale Civile Sant'Agostino Estense, Modena, Italy; University Modena, Modena, Italy. ISNI: 0000000121697570. GRID: grid.7548.e; Nuovo Ospedale Civile Sant'Agostino Estense, Modena, Italy; Faculty of Medicine Alexandria University, Alexandria, Egypt. ISNI: 0000 0001 2260 6941. GRID: grid.7155.6; Faculty of Medicine Alexandria University, Alexandria, Egypt. ISNI: 0000 0001 2260 6941. GRID: grid.7155.6; Faculty of Medicine Alexandria University, Alexandria, Egypt. ISNI: 0000 0001 2260 6941. GRID: grid.7155.6; Victoria Hospital, Kirkcaldy, UK. ISNI: 0000 0004 0624 9667. GRID: grid.416854.a; Victoria Hospital, Kirkcaldy, UK. ISNI: 0000 0004 0624 9667. GRID: grid.416854.a; Victoria Hospital, Kirkcaldy, UK. ISNI: 0000 0004 0624 9667. GRID: grid.416854.a; Ziekenhuis Oost-Limburg, Genk, Belgium. ISNI: 0000 0004 0612 7379. GRID: grid.470040.7; Ziekenhuis Oost-Limburg, Genk, Belgium. ISNI: 0000 0004 0612 7379. GRID: grid.470040.7; Ziekenhuis Oost-Limburg, Genk, Belgium. ISNI: 0000 0004 0612 7379. GRID: grid.470040.7; Ziekenhuis Oost-Limburg, Genk, Belgium. ISNI: 0000 0004 0612 7379. GRID: grid.470040.7; Ziekenhuis Oost-Limburg, Genk, Belgium. ISNI: 0000 0004 0612 7379. GRID: grid.470040.7; Ziekenhuis Oost-Limburg, Genk, Belgium. ISNI: 0000 0004 0612 7379. GRID: grid.470040.7; Chulalongkorn University, Bangkok, Thailand. ISNI: 0000 0001 0244 7875. GRID: grid.7922.e; Chulalongkorn University, Bangkok, Thailand. ISNI: 0000 0001 0244 7875. GRID: grid.7922.e; The Canberra Hospital, Hughes, ACT Australia. ISNI: 0000 0000 9984 5644. GRID: grid.413314.0; ANU Medical School, Canberra, Australia. ISNI: 0000 0001 2180 7477. GRID: grid.1001.0; ``Spirito Santo''Hospital, Pescara, Italy. GRID: grid.416240.5; ``Spirito Santo''Hospital, Pescara, Italy. GRID: grid.416240.5; St Lukes International Hospital, Akashi-Chou Chuo-Ku, Japan. GRID: grid.430395.8; St Lukes International Hospital, Akashi-Chou Chuo-Ku, Japan. GRID: grid.430395.8; St Lukes International Hospital, Akashi-Chou Chuo-Ku, Japan. GRID: grid.430395.8; St Lukes International Hospital, Akashi-Chou Chuo-Ku, Japan. GRID: grid.430395.8; Kangwon National University, Chuncheonsi, South Korea. ISNI: 0000 0001 0707 9039. GRID: grid.412010.6; Kangwon National University, Chuncheonsi, South Korea. ISNI: 0000 0001 0707 9039. GRID: grid.412010.6; Kangwon National University, Chuncheonsi, South Korea. ISNI: 0000 0001 0707 9039. GRID: grid.412010.6; Kangwon National University, Chuncheonsi, South Korea. ISNI: 0000 0001 0707 9039. GRID: grid.412010.6; Kangwon National University, Chuncheonsi, South Korea. ISNI: 0000 0001 0707 9039. GRID: grid.412010.6; Kangwon National University, Chuncheonsi, South Korea. ISNI: 0000 0001 0707 9039. GRID: grid.412010.6; Military Medical Academy, Sofia, Bulgaria. ISNI: 0000 0004 0621 0228. GRID: grid.413126.3; Military Medical Academy, Sofia, Bulgaria. ISNI: 0000 0004 0621 0228. GRID: grid.413126.3; Military Medical Academy, Sofia, Bulgaria. ISNI: 0000 0004 0621 0228. GRID: grid.413126.3; Kangwon National University, Chuncheonsi, South Korea. ISNI: 0000 0001 0707 9039. GRID: grid.412010.6; Kangwon National University, Chuncheonsi, South Korea. ISNI: 0000 0001 0707 9039. GRID: grid.412010.6; Kangwon National University, Chuncheonsi, South Korea. ISNI: 0000 0001 0707 9039. GRID: grid.412010.6; Kangwon National University, Chuncheonsi, South Korea. ISNI: 0000 0001 0707 9039. GRID: grid.412010.6; Kangwon National University, Chuncheonsi, South Korea. ISNI: 0000 0001 0707 9039. GRID: grid.412010.6; Kangwon National University, Chuncheonsi, South Korea. ISNI: 0000 0001 0707 9039. GRID: grid.412010.6; Kangwon National University, Chuncheonsi, South Korea. ISNI: 0000 0001 0707 9039. GRID: grid.412010.6; Kangwon National University, Chuncheonsi, South Korea. ISNI: 0000 0001 0707 9039. GRID: grid.412010.6; Kangwon National University, Chuncheonsi, South Korea. ISNI: 0000 0001 0707 9039. GRID: grid.412010.6; Kangwon National University, Chuncheonsi, South Korea. ISNI: 0000 0001 0707 9039. GRID: grid.412010.6; Nuovo Ospedale Civile Sant'Agostino Estense, Modena, Italy; Nuovo Ospedale Civile Sant'Agostino Estense, Modena, Italy; University Modena, Modena, Italy. ISNI: 0000000121697570. GRID: grid.7548.e; Nuovo Ospedale Civile Sant'Agostino Estense, Modena, Italy; Istanbul University, Medical Faculty of Istanbul, Anesthesiology and Intensive Care, Istanbul, Turkey; Istanbul University, Medical Faculty of Istanbul, Anesthesiology and Intensive Care, Istanbul, Turkey; Istanbul University, Medical Faculty of Istanbul, Anesthesiology and Intensive Care, Istanbul, Turkey; Istanbul University, Medical Faculty of Istanbul, Department of Neuroradiology, Istanbul, Turkey. ISNI: 0000 0001 2166 6619. GRID: grid.9601.e; Istanbul University, Institute of Experimental Medicine, Neuroscience, Istanbul, Turkey. ISNI: 0000 0001 2166 6619. GRID: grid.9601.e; Istanbul University, Institute of Experimental Medicine, Neuroscience, Istanbul, Turkey. ISNI: 0000 0001 2166 6619. GRID: grid.9601.e; Istanbul University, Medical Faculty of Istanbul, Anesthesiology and Intensive Care, Istanbul, Turkey; Bucharest Clinical Emergency Hospital, Bucharest, Romania; Bucharest Clinical Emergency Hospital, Bucharest, Romania; Fundeni Clinical Institute, Bucharest, Romania. ISNI: 0000 0004 0540 9980. GRID: grid.415180.9; Bucharest Clinical Emergency Hospital, Bucharest, Romania; Bucharest Clinical Emergency Hospital, Bucharest, Romania; Academic Medical Center, Amsterdam, Netherlands. ISNI: 0000000404654431. GRID: grid.5650.6; Academic Medical Center, Amsterdam, Netherlands. ISNI: 0000000404654431. GRID: grid.5650.6; Medisch Spectrum Twente, Enschede, Netherlands. ISNI: 0000 0004 0399 8347. GRID: grid.415214.7; Medisch Spectrum Twente, Enschede, Netherlands. ISNI: 0000 0004 0399 8347. GRID: grid.415214.7; Academic Medical Center, Amsterdam, Netherlands. ISNI: 0000000404654431. GRID: grid.5650.6; Academic Medical Center, Amsterdam, Netherlands. ISNI: 0000000404654431. GRID: grid.5650.6; Helsinki University Hospital, Helsinki, Finland. ISNI: 0000 0000 9950 5666. GRID: grid.15485.3d; Helsinki University Hospital, Helsinki, Finland. ISNI: 0000 0000 9950 5666. GRID: grid.15485.3d; North Karelia Central Hospital, Joensuu, Finland. ISNI: 0000 0004 0368 0478. GRID: grid.416446.5; Kuopio University Hospital, Kuopio, Finland. ISNI: 0000 0004 0628 207X. GRID: grid.410705.7; Helsinki University Hospital, Helsinki, Finland. ISNI: 0000 0000 9950 5666. GRID: grid.15485.3d; King's College Hospital, London, UK. ISNI: 0000 0004 0391 9020. GRID: grid.46699.34; King's College Hospital, London, UK. ISNI: 0000 0004 0391 9020. GRID: grid.46699.34; King's College Hospital, London, UK. ISNI: 0000 0004 0391 9020. GRID: grid.46699.34; King's College Hospital, London, UK. ISNI: 0000 0004 0391 9020. GRID: grid.46699.34; King's College Hospital, London, UK. ISNI: 0000 0004 0391 9020. GRID: grid.46699.34; King's College Hospital, London, UK. ISNI: 0000 0004 0391 9020. GRID: grid.46699.34; Hospital Universitario Puerta del Mar, Cadiz, Spain. ISNI: 0000 0004 1771 1175. GRID: grid.411342.1; Hospital Infanta Cristina, Badajoz, Spain. ISNI: 0000 0004 1771 0842. GRID: grid.411319.f; Hospital Universitario Puerta del Mar, Cadiz, Spain. ISNI: 0000 0004 1771 1175. GRID: grid.411342.1; The Ottawa Hospital, Ottawa, Canada. ISNI: 0000 0000 9606 5108. GRID: grid.412687.e; Ulaval, Quebec City, Canada; Ulaval, Quebec City, Canada; Ulaval, Quebec City, Canada; UBC, Vancouver, Canada. ISNI: 0000 0001 2288 9830. GRID: grid.17091.3e; UManitoba, Winnipeg, Canada; OHRI, Ottawa, Canada; UBC, Vancouver, Canada. ISNI: 0000 0001 2288 9830. GRID: grid.17091.3e; OHRI, Ottawa, Canada; OHRI, Ottawa, Canada; OHRI, Ottawa, Canada; UManitoba, Winnipeg, Canada; Ulaval, Quebec City, Canada; Ulaval, Quebec City, Canada; UBC, Vancouver, Canada. ISNI: 0000 0001 2288 9830. GRID: grid.17091.3e; OHRI, Ottawa, Canada; OHRI, Ottawa, Canada; OHRI, Ottawa, Canada; OHRI, Ottawa, Canada; The Ottawa Hospital, Ottawa, Canada. ISNI: 0000 0000 9606 5108. GRID: grid.412687.e; Ulaval, Quebec City, Canada; Ulaval, Quebec City, Canada; Ulaval, Quebec City, Canada; UBC, Vancouver, Canada. ISNI: 0000 0001 2288 9830. GRID: grid.17091.3e; UManitoba, Winnipeg, Canada; Ottawa Hospital Research Institute, Ottawa, Canada. ISNI: 0000 0000 9606 5108. GRID: grid.412687.e; UManitoba, Winnipeg, Canada; Ottawa Hospital Research Institute, Ottawa, Canada. ISNI: 0000 0000 9606 5108. GRID: grid.412687.e; Ottawa Hospital Research Institute, Ottawa, Canada. ISNI: 0000 0000 9606 5108. GRID: grid.412687.e; Ottawa Hospital Research Institute, Ottawa, Canada. ISNI: 0000 0000 9606 5108. GRID: grid.412687.e; UManitoba, Winnipeg, Canada; Ulaval, Quebec City, Canada; Ulaval, Quebec City, Canada; UBC, Vancouver, Canada. ISNI: 0000 0001 2288 9830. GRID: grid.17091.3e; Ottawa Hospital Research Institute, Ottawa, Canada. ISNI: 0000 0000 9606 5108. GRID: grid.412687.e; Ottawa Hospital Research Institute, Ottawa, Canada. ISNI: 0000 0000 9606 5108. GRID: grid.412687.e; Ottawa Hospital Research Institute, Ottawa, Canada. ISNI: 0000 0000 9606 5108. GRID: grid.412687.e; Ottawa Hospital Research Institute, Ottawa, Canada. ISNI: 0000 0000 9606 5108. GRID: grid.412687.e; Cliniques St Luc, Universit{\'e}catholique de Louvain, Brussels, Belgium. ISNI: 0000 0001 2294 713X. GRID: grid.7942.8; Cliniques St Luc, Universit{\'e}catholique de Louvain, Brussels, Belgium. ISNI: 0000 0001 2294 713X. GRID: grid.7942.8; Cliniques St Luc, Universit{\'e}catholique de Louvain, Brussels, Belgium. ISNI: 0000 0001 2294 713X. GRID: grid.7942.8; Cliniques St Luc, Universit{\'e}catholique de Louvain, Brussels, Belgium. ISNI: 0000 0001 2294 713X. GRID: grid.7942.8; Fondazione IRCCS Ca'Granda Ospedale Maggiore Policlinico, Milan, Italy. ISNI: 0000 0004 1757 8749. GRID: grid.414818.0; Fondazione IRCCS Ca'Granda Ospedale Maggiore Policlinico, Milan, Italy. ISNI: 0000 0004 1757 8749. GRID: grid.414818.0; Fondazione IRCCS Ca'Granda Ospedale Maggiore Policlinico, Milan, Italy. ISNI: 0000 0004 1757 8749. GRID: grid.414818.0; Fondazione IRCCS Ca'Granda Ospedale Maggiore Policlinico, Milan, Italy. ISNI: 0000 0004 1757 8749. GRID: grid.414818.0; Fondazione IRCCS Ca'Granda Ospedale Maggiore Policlinico, Milan, Italy. ISNI: 0000 0004 1757 8749. GRID: grid.414818.0; Fondazione IRCCS Ca'Granda Ospedale Maggiore Policlinico, Milan, Italy. ISNI: 0000 0004 1757 8749. GRID: grid.414818.0; Milan University, Milan, Italy. ISNI: 0000 0004 1757 2822. GRID: grid.4708.b; CHUV, Lausanne, Switzerland. ISNI: 0000 0001 0423 4662. GRID: grid.8515.9; CHUV, Lausanne, Switzerland. ISNI: 0000 0001 0423 4662. GRID: grid.8515.9; CHUV, Lausanne, Switzerland. ISNI: 0000 0001 0423 4662. GRID: grid.8515.9; CHU de Nice, Nice, France. ISNI: 0000 0001 2322 4179. GRID: grid.410528.a; CHUV, Lausanne, Switzerland. ISNI: 0000 0001 0423 4662. GRID: grid.8515.9; Hospital Infanta Cristina, Badajoz, Spain. ISNI: 0000 0004 1771 0842. GRID: grid.411319.f; Hospital Universitario Puerta del Mar, Cadiz, Spain. ISNI: 0000 0004 1771 1175. GRID: grid.411342.1; Hospital Universitario Puerta del Mar, Cadiz, Spain. ISNI: 0000 0004 1771 1175. GRID: grid.411342.1; Regional Hospital, Liberec, Czech Republic. ISNI: 0000 0004 0609 0449. GRID: grid.447961.9; Institute of Experimental Medicine, Prague, Czech Republic. ISNI: 0000 0004 0404 6946. GRID: grid.424967.a; Regional Hospital, Liberec, Czech Republic. ISNI: 0000 0004 0609 0449. GRID: grid.447961.9; Hennepin County Medical Center, Minneapolis, USA. ISNI: 0000 0000 9206 4546. GRID: grid.414021.2; Hennepin County Medical Center, Minneapolis, USA. ISNI: 0000 0000 9206 4546. GRID: grid.414021.2; Hennepin County Medical Center, Minneapolis, USA. ISNI: 0000 0000 9206 4546. GRID: grid.414021.2; University of Glasgow, Glasgow, UK. ISNI: 0000 0001 2193 314X. GRID: grid.8756.c; Institute of Neurological Sciences, NHSGGC, Glasgow, UK. ISNI: 0000 0001 0523 9342. GRID: grid.413301.4; Department of Clinical Physics and Bioengineering, NHSGGC, Glasgow, UK. ISNI: 0000 0001 0523 9342. GRID: grid.413301.4; Department of Clinical Physics and Bioengineering, NHSGGC, Glasgow, UK. ISNI: 0000 0001 0523 9342. GRID: grid.413301.4; Academic Unit of Anaesthesia, Pain and Critical Care Medicine, University of Glasgow, Glasgow, UK. ISNI: 0000 0001 2193 314X. GRID: grid.8756.c; Smartimplant Ltd., Tallinn, Estonia; NEMC, Tallinn, Estonia. ISNI: 0000 0004 0631 377X. GRID: grid.454953.a; Universite Laval, Quebec, Canada. ISNI: 0000 0004 1936 8390. GRID: grid.23856.3a; Universite Laval, Quebec, Canada. ISNI: 0000 0004 1936 8390. GRID: grid.23856.3a; Universite Laval, Quebec, Canada. ISNI: 0000 0004 1936 8390. GRID: grid.23856.3a; University of Manitoba, Winnipeg, Canada. ISNI: 0000 0004 1936 9609. GRID: grid.21613.37; Universite Laval, Quebec, Canada. ISNI: 0000 0004 1936 8390. GRID: grid.23856.3a; Ottawa Hospital Research Institute, Ottawa, Canada. ISNI: 0000 0000 9606 5108. GRID: grid.412687.e; Ottawa Hospital Research Institute, Ottawa, Canada. ISNI: 0000 0000 9606 5108. GRID: grid.412687.e; Universite de Montreal, Montreal, Canada. ISNI: 0000 0001 2292 3357. GRID: grid.14848.31; University of British Columbia, Vancouver, Canada. ISNI: 0000 0001 2288 9830. GRID: grid.17091.3e; Universite Laval, Quebec, Canada. ISNI: 0000 0004 1936 8390. GRID: grid.23856.3a; Universite Laval, Quebec, Canada. ISNI: 0000 0004 1936 8390. GRID: grid.23856.3a; Universite Laval, Quebec, Canada. ISNI: 0000 0004 1936 8390. GRID: grid.23856.3a; Universite Laval, Quebec, Canada. ISNI: 0000 0004 1936 8390. GRID: grid.23856.3a; Dalhousie University, Halifax, Canada. ISNI: 0000 0004 1936 8200. GRID: grid.55602.34; Universite Laval, Quebec, Canada. ISNI: 0000 0004 1936 8390. GRID: grid.23856.3a; Dalhousie University, Halifax, Canada. ISNI: 0000 0004 1936 8200. GRID: grid.55602.34; Dalhousie University, Halifax, Canada. ISNI: 0000 0004 1936 8200. GRID: grid.55602.34; Universite Laval, Quebec, Canada. ISNI: 0000 0004 1936 8390. GRID: grid.23856.3a; Universite Laval, Quebec, Canada. ISNI: 0000 0004 1936 8390. GRID: grid.23856.3a; Ottawa Hospital Research Institute, Ottawa, Canada. ISNI: 0000 0000 9606 5108. GRID: grid.412687.e; Ottawa Hospital Research Institute, Ottawa, Canada. ISNI: 0000 0000 9606 5108. GRID: grid.412687.e; University of Manitoba, Winnipeg, Canada. ISNI: 0000 0004 1936 9609. GRID: grid.21613.37; Universite de Montreal, Montreal, Canada. ISNI: 0000 0001 2292 3357. GRID: grid.14848.31; University of British Columbia, Vancouver, Canada. ISNI: 0000 0001 2288 9830. GRID: grid.17091.3e; Universite Laval, Quebec, Canada. ISNI: 0000 0004 1936 8390. GRID: grid.23856.3a; Ottawa Hospital Research Institute, Ottawa, Canada. ISNI: 0000 0000 9606 5108. GRID: grid.412687.e; Universite Laval, Quebec, Canada. ISNI: 0000 0004 1936 8390. GRID: grid.23856.3a; Hospital Estadual Getulio Vargas, Rio de Janeiro, Brazil; Hospital Estadual Getulio Vargas, Rio de Janeiro, Brazil; Hospital Estadual Getulio Vargas, Rio de Janeiro, Brazil; Hospital Estadual Getulio Vargas, Rio de Janeiro, Brazil; Hospital Estadual Getulio Vargas, Rio de Janeiro, Brazil; Hospital Estadual Getulio Vargas, Rio de Janeiro, Brazil; Yonsei University College of Medicine, Seoul, South Korea. ISNI: 0000 0004 0470 5454. GRID: grid.15444.30; Kantonsspital Aarau, Aarau, Switzerland. ISNI: 0000 0000 8704 3732. GRID: grid.413357.7; Emergency Department, Groupe Hospitalier Piti{\'e}-Salp{\^e}tri{\`e}re, Paris, France. ISNI: 0000 0001 2150 9058. GRID: grid.411439.a; Morton Plant Hospital, Clearwater, USA. ISNI: 0000 0000 8602 0133. GRID: grid.416123.3; Kantonsspital Aarau, Aarau, Switzerland. ISNI: 0000 0000 8704 3732. GRID: grid.413357.7; Kantonsspital Aarau, Aarau, Switzerland. ISNI: 0000 0000 8704 3732. GRID: grid.413357.7; Department of Laboratory Medicine, Kantonsspital Aarau, Aarau, Switzerland. ISNI: 0000 0000 8704 3732. GRID: grid.413357.7; Kantonsspital Aarau, Aarau, Switzerland. ISNI: 0000 0000 8704 3732. GRID: grid.413357.7; Kantonsspital Aarau, Aarau, Switzerland. ISNI: 0000 0000 8704 3732. GRID: grid.413357.7; Royal Cornwall Hospital Trust, Truro, UK. ISNI: 0000 0004 0474 4488. GRID: grid.412944.e; Royal Cornwall Hospital Trust, Truro, UK. ISNI: 0000 0004 0474 4488. GRID: grid.412944.e; Royal Cornwall Hospital Trust, Truro, UK. ISNI: 0000 0004 0474 4488. GRID: grid.412944.e; Royal Cornwall Hospital Trust, Truro, UK. ISNI: 0000 0004 0474 4488. GRID: grid.412944.e; Manchester Royal Infirmary, Manchester, UK. ISNI: 0000 0004 0641 2823. GRID: grid.419319.7; Manchester Royal Infirmary, Manchester, UK. ISNI: 0000 0004 0641 2823. GRID: grid.419319.7; Manchester Royal Infirmary, Manchester, UK. ISNI: 0000 0004 0641 2823. GRID: grid.419319.7; Hamad Medical Corporation, Doha, Qatar. ISNI: 0000 0004 0571 546X. GRID: grid.413548.f; University of Tsukuba, Tsukuba Medical Center Hospital, Tsukuba, Japan. ISNI: 0000 0004 1764 0856. GRID: grid.417324.7; King's College Hospital, London, UK. ISNI: 0000 0004 0391 9020. GRID: grid.46699.34; King's College Hospital, London, UK. ISNI: 0000 0004 0391 9020. GRID: grid.46699.34; King's College Hospital, London, UK. ISNI: 0000 0004 0391 9020. GRID: grid.46699.34; Kent, Surrey \& Sussex Air Ambulance Trust, Kent, UK; Prometheus Delta-Tech, Herefordshire, UK; King's College Hospital, London, UK. ISNI: 0000 0004 0391 9020. GRID: grid.46699.34; Kent, Surrey \& Sussex Air Ambulance Trust, Kent, UK; Stavanger University Hospital, Stavanger, Norway. ISNI: 0000 0004 0627 2891. GRID: grid.412835.9; Royal United Hospital, Bath, UK. ISNI: 0000 0004 0417 0728. GRID: grid.416091.b; Royal United Hospital, Bath, UK. ISNI: 0000 0004 0417 0728. GRID: grid.416091.b; Royal United Hospital, Bath, UK. ISNI: 0000 0004 0417 0728. GRID: grid.416091.b; Aseer Central Hospital, Abha, Saudi Arabia. ISNI: 0000 0004 0607 7156. GRID: grid.413974.c; King Saud bin Abdulaziz University for Health Sciences and King Abdullah International Medical Research Center, Riyadh, Saudi Arabia. ISNI: 0000 0004 0608 0662. GRID: grid.412149.b; King Saud bin Abdulaziz University for Health Sciences and King Abdullah International Medical Research Center, Riyadh, Saudi Arabia. ISNI: 0000 0004 0608 0662. GRID: grid.412149.b; King Fahad Medical City, Riyadh, Saudi Arabia. ISNI: 0000 0004 0593 1832. GRID: grid.415277.2; HagaZiekenhuis, Den Haag, Netherlands. ISNI: 0000 0004 0568 6689. GRID: grid.413591.b; Reinier de Graaf Gasthuis, Delft, Netherlands. ISNI: 0000 0004 0624 5690. GRID: grid.415868.6; Reinier de Graaf Gasthuis, Delft, Netherlands. ISNI: 0000 0004 0624 5690. GRID: grid.415868.6; HagaZiekenhuis, Den Haag, Netherlands. ISNI: 0000 0004 0568 6689. GRID: grid.413591.b; Toxicological Research Center, Department of Clinical Toxicology, Loghman-Hakim Hospital, Shahid Beheshti University of Medical Sciences, Tehran, Iran. GRID: grid.411600.2; Santa Maria University Hospital, Lisboa, Portugal. ISNI: 0000 0001 2295 9747. GRID: grid.411265.5; Santa Maria University Hospital, Lisboa, Portugal. ISNI: 0000 0001 2295 9747. GRID: grid.411265.5; Santa Maria University Hospital, Lisboa, Portugal. ISNI: 0000 0001 2295 9747. GRID: grid.411265.5; Santa Maria University Hospital, Lisboa, Portugal. ISNI: 0000 0001 2295 9747. GRID: grid.411265.5; St. Vincent's University Hospital, Dublin 4, Ireland. ISNI: 0000 0001 0315 8143. GRID: grid.412751.4; St. Vincent's University Hospital, Dublin 4, Ireland. ISNI: 0000 0001 0315 8143. GRID: grid.412751.4; St. Vincent's University Hospital, Dublin 4, Ireland. ISNI: 0000 0001 0315 8143. GRID: grid.412751.4; St. Vincent's University Hospital, Dublin 4, Ireland. ISNI: 0000 0001 0315 8143. GRID: grid.412751.4; St. Vincent's University Hospital, Dublin 4, Ireland. ISNI: 0000 0001 0315 8143. GRID: grid.412751.4; Percy Military Teaching Hospital, Clamart, France; Percy Military Teaching Hospital, Clamart, France; Percy Military Teaching Hospital, Clamart, France; Percy Military Teaching Hospital, Clamart, France; Percy Military Teaching Hospital, Clamart, France; Percy Military Teaching Hospital, Clamart, France; Percy Military Teaching Hospital, Clamart, France; Percy Military Teaching Hospital, Clamart, France; Percy Military Teaching Hospital, Clamart, France; Percy Military Teaching Hospital, Clamart, France; Whiston Hospital, Prescot, UK. ISNI: 0000 0004 0417 1894. GRID: grid.417083.9; Whiston Hospital, Prescot, UK. ISNI: 0000 0004 0417 1894. GRID: grid.417083.9; Whiston Hospital, Prescot, UK. ISNI: 0000 0004 0417 1894. GRID: grid.417083.9; Whiston Hospital, Prescot, UK. ISNI: 0000 0004 0417 1894. GRID: grid.417083.9; Glasgow Royal Infirmary, Glasgow, UK. ISNI: 0000 0000 9825 7840. GRID: grid.411714.6; Glasgow Royal Infirmary, Glasgow, UK. ISNI: 0000 0000 9825 7840. GRID: grid.411714.6; Glasgow Royal Infirmary, Glasgow, UK. ISNI: 0000 0000 9825 7840. GRID: grid.411714.6; Glasgow Royal Infirmary, Glasgow, UK. ISNI: 0000 0000 9825 7840. GRID: grid.411714.6; Glasgow Royal Infirmary, Glasgow, UK. ISNI: 0000 0000 9825 7840. GRID: grid.411714.6; Glasgow Royal Infirmary, Glasgow, UK. ISNI: 0000 0000 9825 7840. GRID: grid.411714.6; King Abdulaziz Medical City, National Guard Hospital, Riyadh, Saudi Arabia. ISNI: 0000 0004 1790 7311. GRID: grid.415254.3; Department of Management, College of Business Administration, King Saud University, Saudi Arabia, Riyadh, Saudi Arabia. ISNI: 0000 0004 1773 5396. GRID: grid.56302.32; King Saud bin Abdulaziz University for Health Sciences and King Abdullah International Medical Research Center, Riyadh, Saudi Arabia. ISNI: 0000 0004 0608 0662. GRID: grid.412149.b; Ege University Hospital, Izmir, Turkey. ISNI: 0000 0004 0535 6364. GRID: grid.412190.f; Ege University Hospital, Izmir, Turkey. ISNI: 0000 0004 0535 6364. GRID: grid.412190.f; Katip Celebi University, Health Sciences Faculty, Izmir, Turkey; Ege University Hospital, Izmir, Turkey. ISNI: 0000 0004 0535 6364. GRID: grid.412190.f; Ege University Hospital, Izmir, Turkey. ISNI: 0000 0004 0535 6364. GRID: grid.412190.f; Milton Keynes University Hospital NHS Foundation Trust, Milton Keynes, UK. GRID: grid.415667.7; Milton Keynes University Hospital NHS Foundation Trust, Milton Keynes, UK. GRID: grid.415667.7; Milton Keynes University Hospital NHS Foundation Trust, Milton Keynes, UK. GRID: grid.415667.7; Faculty of Pharmacy, Mahidol University, Bangkok, Thailand. ISNI: 0000 0004 1937 0490. GRID: grid.10223.32; Faculty of Pharmacy, Mahidol University, Bangkok, Thailand. ISNI: 0000 0004 1937 0490. GRID: grid.10223.32; Faculty of Pharmacy, Mahidol University, Bangkok, Thailand. ISNI: 0000 0004 1937 0490. GRID: grid.10223.32; Faculty of Medicine, Ramathibodi Hospital, Mahidol University, Bangkok, Thailand. ISNI: 0000 0004 1937 0490. GRID: grid.10223.32; Faculty of Medicine, Ramathibodi Hospital, Mahidol University, Bangkok, Thailand. ISNI: 0000 0004 1937 0490. GRID: grid.10223.32; Faculty of Medicine, Ramathibodi Hospital, Mahidol University, Bangkok, Thailand. ISNI: 0000 0004 1937 0490. GRID: grid.10223.32; Specialist Anesthesia, Doha, Qatar; Specialist Anesthesia, Doha, Qatar; Specialist Anesthesia, Doha, Qatar; Xanthi General Hospital, Xanthi, Greece; Xanthi General Hospital, Xanthi, Greece; Royal United Hospital, Bath, UK. ISNI: 0000 0004 0417 0728. GRID: grid.416091.b; Royal United Hospital, Bath, UK. ISNI: 0000 0004 0417 0728. GRID: grid.416091.b; University of Canterbury, Christchurch, New Zealand. ISNI: 0000 0001 2179 1970. GRID: grid.21006.35; University of Canterbury, Christchurch, New Zealand. ISNI: 0000 0001 2179 1970. GRID: grid.21006.35; University of Canterbury, Christchurch, New Zealand. ISNI: 0000 0001 2179 1970. GRID: grid.21006.35; University of Canterbury, Christchurch, New Zealand. ISNI: 0000 0001 2179 1970. GRID: grid.21006.35; Christchurch Hospital, Christchurch, New Zealand. ISNI: 0000 0004 0614 1349. GRID: grid.414299.3; Rihard Knafelj, Ljubljana, Slovenia; Clinical Center Ljubljana, Ljubljana, Slovenia. ISNI: 0000 0004 0571 7705. GRID: grid.29524.38; The Royal Marsden Hospital, London, UK. ISNI: 0000 0004 0417 0461. GRID: grid.424926.f; The Royal Marsden Hospital, London, UK. ISNI: 0000 0004 0417 0461. GRID: grid.424926.f; Bogomolets National Medical University, Kiev, Ukraine. GRID: grid.412081.e; Bogomolets National Medical University, Kiev, Ukraine. GRID: grid.412081.e; Aristotle Medical School, Thessaloniki, Greece; Aristotle Medical School, Thessaloniki, Greece; Aristotle Medical School, Thessaloniki, Greece; Aristotle Medical School, Thessaloniki, Greece; Aristotle Medical School, Thessaloniki, Greece; Aristotle Medical School, Thessaloniki, Greece; Aristotle Medical School, Thessaloniki, Greece; Royal Liverpool Intensive Care Unit, Liverpool, UK; Royal Liverpool Intensive Care Unit, Liverpool, UK; University of Liverpool, Liverpool, UK. ISNI: 0000 0004 1936 8470. GRID: grid.10025.36; Homerton University Hospital, London, UK. GRID: grid.439591.3; Homerton University Hospital, London, UK. GRID: grid.439591.3; Homerton University Hospital, London, UK. GRID: grid.439591.3; Homerton University Hospital, London, UK. GRID: grid.439591.3; University of Sao Paulo, Sao Paulo, Brazil. ISNI: 0000 0004 1937 0722. GRID: grid.11899.38; University of Leicester, Leicester, UK. ISNI: 0000 0004 1936 8411. GRID: grid.9918.9; University of Leicester, Leicester, UK. ISNI: 0000 0004 1936 8411. GRID: grid.9918.9; University of Sao Paulo, Sao Paulo, Brazil. ISNI: 0000 0004 1937 0722. GRID: grid.11899.38; University of Leicester, Leicester, UK. ISNI: 0000 0004 1936 8411. GRID: grid.9918.9; University of Sao Paulo, Sao Paulo, Brazil. ISNI: 0000 0004 1937 0722. GRID: grid.11899.38; University of Sao Paulo, Sao Paulo, Brazil. ISNI: 0000 0004 1937 0722. GRID: grid.11899.38; University of Sao Paulo, Sao Paulo, Brazil. ISNI: 0000 0004 1937 0722. GRID: grid.11899.38; University of Sao Paulo, Sao Paulo, Brazil. ISNI: 0000 0004 1937 0722. GRID: grid.11899.38; University of Sao Paulo, Sao Paulo, Brazil. ISNI: 0000 0004 1937 0722. GRID: grid.11899.38; University of Sao Paulo, Sao Paulo, Brazil. ISNI: 0000 0004 1937 0722. GRID: grid.11899.38; University of Sao Paulo, Sao Paulo, Brazil. ISNI: 0000 0004 1937 0722. GRID: grid.11899.38; University of Sao Paulo, Sao Paulo, Brazil. ISNI: 0000 0004 1937 0722. GRID: grid.11899.38; University of Sao Paulo, Sao Paulo, Brazil. ISNI: 0000 0004 1937 0722. GRID: grid.11899.38; King's College Hospital, London, UK. ISNI: 0000 0004 0391 9020. GRID: grid.46699.34; King's College Hospital, London, UK. ISNI: 0000 0004 0391 9020. GRID: grid.46699.34; King's College Hospital, London, UK. ISNI: 0000 0004 0391 9020. GRID: grid.46699.34; King's College Hospital, London, UK. ISNI: 0000 0004 0391 9020. GRID: grid.46699.34; King's College Hospital, London, UK. ISNI: 0000 0004 0391 9020. GRID: grid.46699.34; King's College Hospital, London, UK. ISNI: 0000 0004 0391 9020. GRID: grid.46699.34; Research and Education Institute, Sao Paulo, Brazil; Research and Education Institute, Sao Paulo, Brazil; Research and Education Institute, Sao Paulo, Brazil; Research and Education Institute, Sao Paulo, Brazil; King's College Hospital, London, UK. ISNI: 0000 0004 0391 9020. GRID: grid.46699.34; King's College Hospital, London, UK. ISNI: 0000 0004 0391 9020. GRID: grid.46699.34; King's College Hospital, London, UK. ISNI: 0000 0004 0391 9020. GRID: grid.46699.34; King's College Hospital, London, UK. ISNI: 0000 0004 0391 9020. GRID: grid.46699.34; King's College Hospital, London, UK. ISNI: 0000 0004 0391 9020. GRID: grid.46699.34; King's College Hospital, London, UK. ISNI: 0000 0004 0391 9020. GRID: grid.46699.34; Ipswich Hospital NHS Trust, England, UK, Ipswich, UK. ISNI: 0000 0004 0413 7370. GRID: grid.412930.d; Ipswich Hospital NHS Trust, England, UK, Ipswich, UK. ISNI: 0000 0004 0413 7370. GRID: grid.412930.d; Ipswich Hospital NHS Trust, England, UK, Ipswich, UK. ISNI: 0000 0004 0413 7370. GRID: grid.412930.d; Phramongkutklao Hospital, Bangkok, Thailand. ISNI: 0000 0004 0576 1212. GRID: grid.414965.b; Phramongkutklao Hospital, Bangkok, Thailand. ISNI: 0000 0004 0576 1212. GRID: grid.414965.b; Phramongkutklao Hospital, Bangkok, Thailand. ISNI: 0000 0004 0576 1212. GRID: grid.414965.b; Phramongkutklao College of Medicine, Bangkok, Thailand. ISNI: 0000 0004 1937 0490. GRID: grid.10223.32; Kantonsspital Aarau, Aarau, Switzerland. ISNI: 0000 0000 8704 3732. GRID: grid.413357.7; Kantonsspital Aarau, Aarau, Switzerland. ISNI: 0000 0000 8704 3732. GRID: grid.413357.7; Pusan National University Hospital, Busan, South Korea. ISNI: 0000 0000 8611 7824. GRID: grid.412588.2; Pusan National University Hospital, Busan, South Korea. ISNI: 0000 0000 8611 7824. GRID: grid.412588.2; Pusan National University Hospital, Busan, South Korea. ISNI: 0000 0000 8611 7824. GRID: grid.412588.2; Pusan National University Hospital, Busan, South Korea. ISNI: 0000 0000 8611 7824. GRID: grid.412588.2; Pusan National University Hospital, Busan, South Korea. ISNI: 0000 0000 8611 7824. GRID: grid.412588.2; Royal Liverpool University Hospital, Liverpool, UK. ISNI: 0000 0004 0417 2395. GRID: grid.415970.e; University of Liverpool, Liverpool, UK. ISNI: 0000 0004 1936 8470. GRID: grid.10025.36; University of Liverpool, Liverpool, UK. ISNI: 0000 0004 1936 8470. GRID: grid.10025.36; Royal Liverpool University Hospital, Liverpool, UK. ISNI: 0000 0004 0417 2395. GRID: grid.415970.e; Royal Liverpool University Hospital, Liverpool, UK. ISNI: 0000 0004 0417 2395. GRID: grid.415970.e; Royal Liverpool University Hospital, Liverpool, UK. ISNI: 0000 0004 0417 2395. GRID: grid.415970.e; University of Liverpool, Liverpool, UK. ISNI: 0000 0004 1936 8470. GRID: grid.10025.36; PICU, Hippokration General Hospital, Thessaloniki, Greece. ISNI: 0000 0004 0621 2899. GRID: grid.414122.0; PICU, Hippokration General Hospital, Thessaloniki, Greece. ISNI: 0000 0004 0621 2899. GRID: grid.414122.0; PICU, Hippokration General Hospital, Thessaloniki, Greece. ISNI: 0000 0004 0621 2899. GRID: grid.414122.0; PICU, Hippokration General Hospital, Thessaloniki, Greece. ISNI: 0000 0004 0621 2899. GRID: grid.414122.0; PICU, Hippokration General Hospital, Thessaloniki, Greece. ISNI: 0000 0004 0621 2899. GRID: grid.414122.0; PICU, Hippokration General Hospital, Thessaloniki, Greece. ISNI: 0000 0004 0621 2899. GRID: grid.414122.0; PICU, Hippokration General Hospital, Thessaloniki, Greece. ISNI: 0000 0004 0621 2899. GRID: grid.414122.0; PICU, Hippokration General Hospital, Thessaloniki, Greece. ISNI: 0000 0004 0621 2899. GRID: grid.414122.0; PICU, Hippokration General Hospital, Thessaloniki, Greece. ISNI: 0000 0004 0621 2899. GRID: grid.414122.0; PICU, Hippokration General Hospital, Thessaloniki, Greece. ISNI: 0000 0004 0621 2899. GRID: grid.414122.0; King Faisal Specialist Hospital \& Research Centre, Riyadh, Saudi Arabia. ISNI: 0000 0001 2191 4301. GRID: grid.415310.2; King Faisal Specialist Hospital \& Research Centre, Riyadh, Saudi Arabia. ISNI: 0000 0001 2191 4301. GRID: grid.415310.2; King Faisal Specialist Hospital \& Research Centre, Riyadh, Saudi Arabia. ISNI: 0000 0001 2191 4301. GRID: grid.415310.2; King Faisal Specialist Hospital \& Research Centre, Riyadh, Saudi Arabia. ISNI: 0000 0001 2191 4301. GRID: grid.415310.2; King Faisal Specialist Hospital \& Research Centre, Riyadh, Saudi Arabia. ISNI: 0000 0001 2191 4301. GRID: grid.415310.2; King Faisal Specialist Hospital \& Research Centre, Riyadh, Saudi Arabia. ISNI: 0000 0001 2191 4301. GRID: grid.415310.2; King Faisal Specialist Hospital \& Research Centre, Riyadh, Saudi Arabia. ISNI: 0000 0001 2191 4301. GRID: grid.415310.2; King Faisal Specialist Hospital \& Research Centre, Riyadh, Saudi Arabia. ISNI: 0000 0001 2191 4301. GRID: grid.415310.2; King Faisal Specialist Hospital \& Research Centre, Riyadh, Saudi Arabia. ISNI: 0000 0001 2191 4301. GRID: grid.415310.2; King Faisal Specialist Hospital \& Research Centre, Riyadh, Saudi Arabia. ISNI: 0000 0001 2191 4301. GRID: grid.415310.2; King Faisal Specialist Hospital \& Research Centre, Riyadh, Saudi Arabia. ISNI: 0000 0001 2191 4301. GRID: grid.415310.2; King Faisal Specialist Hospital \& Research Centre, Riyadh, Saudi Arabia. ISNI: 0000 0001 2191 4301. GRID: grid.415310.2; The Jikei University School of Medicine, Tokyo, Japan. ISNI: 0000 0001 0661 2073. GRID: grid.411898.d; The Jikei University School of Medicine, Tokyo, Japan. ISNI: 0000 0001 0661 2073. GRID: grid.411898.d; The Jikei University School of Medicine, Tokyo, Japan. ISNI: 0000 0001 0661 2073. GRID: grid.411898.d; Albert Schweitzer State Hospital, Rio de Janeiro, Brazil; Albert Schweitzer State Hospital, Rio de Janeiro, Brazil; Albert Schweitzer State Hospital, Rio de Janeiro, Brazil; Albert Schweitzer State Hospital, Rio de Janeiro, Brazil; PPG Internal Medicine, Federal University of Rio de Janeiro, Rio de Janeiro, Brazil. ISNI: 0000 0001 2294 473X. GRID: grid.8536.8; PPG Internal Medicine, Federal University of Rio de Janeiro, Rio de Janeiro, Brazil. ISNI: 0000 0001 2294 473X. GRID: grid.8536.8; PPG Internal Medicine, Federal University of Rio de Janeiro, Rio de Janeiro, Brazil. ISNI: 0000 0001 2294 473X. GRID: grid.8536.8; Hospital Esperanca Recife, Recife, Brazil; Hospital Total Cor, Rio de Janeiro, Brazil; Hospital viValle, S{\~a}o Jos{\'e}dos Campos, Brazil; Hospital Rios DOr, Rio de Janeiro, Brazil; Hospital Norte DOr, Rio de Janeiro, Brazil; Hospital Esperanca Olinda, Olinda, Brazil; DOr Institute for Research and Education - IDOR, Rio de Janeiro, Brazil. GRID: grid.472984.4; DOr Institute for Research and Education - IDOR, Rio de Janeiro, Brazil. GRID: grid.472984.4; DOr Institute for Research and Education - IDOR, Rio de Janeiro, Brazil. GRID: grid.472984.4; DOr Institute for Research and Education - IDOR, Rio de Janeiro, Brazil. GRID: grid.472984.4; Stamford Hospital, Stamford, USA. ISNI: 0000 0004 0377 0318. GRID: grid.416984.6; Stamford Hospital, Stamford, USA. ISNI: 0000 0004 0377 0318. GRID: grid.416984.6; Darent Valley Hospital, Dartford, UK. ISNI: 0000 0004 0398 7314. GRID: grid.413475.0; William Harvey Hospital, Ashford, UK. ISNI: 0000 0004 0398 7998. GRID: grid.417122.3; St James's University Hospital, Leeds, UK. GRID: grid.443984.6; St James's University Hospital, Leeds, UK. GRID: grid.443984.6; St James's University Hospital, Leeds, UK. GRID: grid.443984.6; St James's University Hospital, Leeds, UK. GRID: grid.443984.6; Hospital Maciel, Montevideo, Uruguay. GRID: grid.414794.b; Hospital Maciel, Montevideo, Uruguay. GRID: grid.414794.b; Hospital Maciel, Montevideo, Uruguay. GRID: grid.414794.b; Hospital Maciel, Montevideo, Uruguay. GRID: grid.414794.b; DOr Institute for Research and Education - IDOR, Rio de Janeiro, Brazil. GRID: grid.472984.4; Hospital de Cancer de Barretos, Barretos, Brazil. ISNI: 0000 0004 0615 7498. GRID: grid.427783.d; Hospital S{\'\i}rio Liban{\^e}s, Sao Paulo, Brazil. ISNI: 0000 0000 9080 8521. GRID: grid.413471.4; Sta. Casa de Porto Alegre, Porto Alegre, Brazil; University of Pittsburgh Medical Center, Pittsburgh, USA. ISNI: 0000 0001 0650 7433. GRID: grid.412689.0; University of Pittsburgh Medical Center, Pittsburgh, USA. ISNI: 0000 0001 0650 7433. GRID: grid.412689.0; Hospital Sao Lucas, Rio de Janeiro, Brazil; DOr Institute for Research and Education - IDOR, Rio de Janeiro, Brazil. GRID: grid.472984.4; DOr Institute for Research and Education - IDOR, Rio de Janeiro, Brazil. GRID: grid.472984.4; DOr Institute for Research and Education - IDOR, Rio de Janeiro, Brazil. GRID: grid.472984.4; Hospital Meridional S.A., Cariacica, Brazil; Hospital Meridional S.A., Cariacica, Brazil; Sheffield Teaching Hospitals, Sheffield, UK. GRID: grid.419135.b; Sheffield Teaching Hospitals, Sheffield, UK. GRID: grid.419135.b; Whiston Hospital, St Helens \& Knowsley, UK. ISNI: 0000 0004 0417 1894. GRID: grid.417083.9; Sheffield Teaching Hospitals, Sheffield, UK. GRID: grid.419135.b; Centro Hospitalar e Universit{\'a}rio de Coimbra, Coimbra, Portugal. ISNI: 0000000106861985. GRID: grid.28911.33; Instituto Portugu{\^e}s de Oncologia Francisco Gil - Porto, Porto, Portugal. ISNI: 0000 0004 0631 0608. GRID: grid.418711.a; Instituto Portugu{\^e}s de Oncologia Francisco Gil - Porto, Porto, Portugal. ISNI: 0000 0004 0631 0608. GRID: grid.418711.a; Instituto Portugu{\^e}s de Oncologia Francisco Gil - Porto, Porto, Portugal. ISNI: 0000 0004 0631 0608. GRID: grid.418711.a; Instituto Portugu{\^e}s de Oncologia Francisco Gil - Porto, Porto, Portugal. ISNI: 0000 0004 0631 0608. GRID: grid.418711.a; Instituto Portugu{\^e}s de Oncologia Francisco Gil - Porto, Porto, Portugal. ISNI: 0000 0004 0631 0608. GRID: grid.418711.a; Instituto Portugu{\^e}s de Oncologia Francisco Gil - Porto, Porto, Portugal. ISNI: 0000 0004 0631 0608. GRID: grid.418711.a; King Saud bin Abdulaziz University for Health Sciences, Riyadh, Saudi Arabia. ISNI: 0000 0004 0608 0662. GRID: grid.412149.b; King Saud bin Abdulaziz University for Health Sciences, Riyadh, Saudi Arabia. ISNI: 0000 0004 0608 0662. GRID: grid.412149.b; King Saud bin Abdulaziz University for Health Sciences, Riyadh, Saudi Arabia. ISNI: 0000 0004 0608 0662. GRID: grid.412149.b; King Saud bin Abdulaziz University for Health Sciences, Riyadh, Saudi Arabia. ISNI: 0000 0004 0608 0662. GRID: grid.412149.b; King Saud bin Abdulaziz University for Health Sciences, Riyadh, Saudi Arabia. ISNI: 0000 0004 0608 0662. GRID: grid.412149.b; King Saud bin Abdulaziz University for Health Sciences, Riyadh, Saudi Arabia. ISNI: 0000 0004 0608 0662. GRID: grid.412149.b; King Saud bin Abdulaziz University for Health Sciences, Riyadh, Saudi Arabia. ISNI: 0000 0004 0608 0662. GRID: grid.412149.b; H{\^o}pital Louis Mourier, Colombes, France. ISNI: 0000 0001 0273 556X. GRID: grid.414205.6; H{\^o}pital Louis Mourier, Colombes, France. ISNI: 0000 0001 0273 556X. GRID: grid.414205.6; H{\^o}pital Louis Mourier, Colombes, France. ISNI: 0000 0001 0273 556X. GRID: grid.414205.6; H{\^o}pital Bichat, Paris, France. ISNI: 0000 0000 8588 831X. GRID: grid.411119.d; H{\^o}pital Bichat, Paris, France. ISNI: 0000 0000 8588 831X. GRID: grid.411119.d; H{\^o}pital Louis Mourier, Colombes, France. ISNI: 0000 0001 0273 556X. GRID: grid.414205.6; H{\^o}pital Louis Mourier, Colombes, France. ISNI: 0000 0001 0273 556X. GRID: grid.414205.6; H{\^o}pital Bichat, Paris, France. ISNI: 0000 0000 8588 831X. GRID: grid.411119.d; Morriston Hospital, Swansea, UK. ISNI: 0000 0004 0649 0266. GRID: grid.416122.2; Morriston Hospital, Swansea, UK. ISNI: 0000 0004 0649 0266. GRID: grid.416122.2; Morriston Hospital, Swansea, UK. ISNI: 0000 0004 0649 0266. GRID: grid.416122.2; Abertawe Bro Morgannwg University Health Board, Swansea, UK. ISNI: 0000 0000 8959 0182. GRID: grid.419728.1; Abertawe Bro Morgannwg University Health Board, Swansea, UK. ISNI: 0000 0000 8959 0182. GRID: grid.419728.1; Abertawe Bro Morgannwg University Health Board, Swansea, UK. ISNI: 0000 0000 8959 0182. GRID: grid.419728.1; Centro Hospitalar Porto, Porto, Portugal. ISNI: 0000 0004 0392 7039. GRID: grid.418340.a; Centro Hospitalar Porto, Porto, Portugal. ISNI: 0000 0004 0392 7039. GRID: grid.418340.a; Centro Hospitalar Porto, Porto, Portugal. ISNI: 0000 0004 0392 7039. GRID: grid.418340.a; Centro Hospitalar Porto, Porto, Portugal. ISNI: 0000 0004 0392 7039. GRID: grid.418340.a; Centro Hospitalar Porto, Porto, Portugal. ISNI: 0000 0004 0392 7039. GRID: grid.418340.a; Centro Hospitalar Porto, Porto, Portugal. ISNI: 0000 0004 0392 7039. GRID: grid.418340.a; Centro Hospitalar Porto, Porto, Portugal. ISNI: 0000 0004 0392 7039. GRID: grid.418340.a; Centro Hospitalar Porto, Porto, Portugal. ISNI: 0000 0004 0392 7039. GRID: grid.418340.a; Centro Hospitalar Porto, Porto, Portugal. ISNI: 0000 0004 0392 7039. GRID: grid.418340.a; Centro Hospitalar Porto, Porto, Portugal. ISNI: 0000 0004 0392 7039. GRID: grid.418340.a; Rihard Knafelj, Ljubljana, Slovenia; Rihard Knafelj, Ljubljana, Slovenia; Apollo Speciality Hospital - OMR, Chennai, India. ISNI: 0000 0004 1802 3550. GRID: grid.413839.4; Apollo Speciality Hospital - OMR, Chennai, India. ISNI: 0000 0004 1802 3550. GRID: grid.413839.4; Apollo Speciality Hospital - OMR, Chennai, India. ISNI: 0000 0004 1802 3550. GRID: grid.413839.4; Apollo Speciality Hospital - OMR, Chennai, India. ISNI: 0000 0004 1802 3550. GRID: grid.413839.4; Apollo Speciality Hospital - OMR, Chennai, India. ISNI: 0000 0004 1802 3550. GRID: grid.413839.4; Hospital Meridional S.A., Cariacica, Brazil; Hospital Meridional S.A., Cariacica, Brazil; Rihard Knafelj, Ljubljana, Slovenia; Rihard Knafelj, Ljubljana, Slovenia; The Ottawa Hospital, Ottawa, Canada. ISNI: 0000 0000 9606 5108. GRID: grid.412687.e; The Ottawa Hospital, Ottawa, Canada. ISNI: 0000 0000 9606 5108. GRID: grid.412687.e; The Ottawa Hospital, Ottawa, Canada. ISNI: 0000 0000 9606 5108. GRID: grid.412687.e; Kingston General Hospital, Kingston, Canada. ISNI: 0000 0004 0633 727X. GRID: grid.415354.2; The Ottawa Hospital, Ottawa, Canada. ISNI: 0000 0000 9606 5108. GRID: grid.412687.e; Milton Keynes Hospital, Milton Keynes, UK. GRID: grid.415667.7; Imperial College, London, UK. ISNI: 0000 0001 2113 8111. GRID: grid.7445.2; Buckinghamshire Healthcare NHS Trust, Aylesbury, UK. ISNI: 0000 0004 0368 863X. GRID: grid.439664.a; Buckinghamshire Healthcare NHS Trust, Aylesbury, UK. ISNI: 0000 0004 0368 863X. GRID: grid.439664.a; IPO -Porto, Porto, Portugal. GRID: grid.435544.7; Glasgow Royal Infirmary, Glasgow, UK. ISNI: 0000 0000 9825 7840. GRID: grid.411714.6; Glasgow Royal Infirmary, Glasgow, UK. ISNI: 0000 0000 9825 7840. GRID: grid.411714.6; Glasgow Royal Infirmary, Glasgow, UK. ISNI: 0000 0000 9825 7840. GRID: grid.411714.6; Glasgow Royal Infirmary, Glasgow, UK. ISNI: 0000 0000 9825 7840. GRID: grid.411714.6; Glasgow Royal Infirmary, Glasgow, UK. ISNI: 0000 0000 9825 7840. GRID: grid.411714.6; Glasgow Royal Infirmary, Glasgow, UK. ISNI: 0000 0000 9825 7840. GRID: grid.411714.6; KU Leuven, Leuven, Belgium. ISNI: 0000 0001 0668 7884. GRID: grid.5596.f; KU Leuven, Leuven, Belgium. ISNI: 0000 0001 0668 7884. GRID: grid.5596.f; KU Leuven, Leuven, Belgium. ISNI: 0000 0001 0668 7884. GRID: grid.5596.f; KU Leuven, Leuven, Belgium. ISNI: 0000 0001 0668 7884. GRID: grid.5596.f; KU Leuven, Leuven, Belgium. ISNI: 0000 0001 0668 7884. GRID: grid.5596.f; KU Leuven, Leuven, Belgium. ISNI: 0000 0001 0668 7884. GRID: grid.5596.f; KU Leuven, Leuven, Belgium. ISNI: 0000 0001 0668 7884. GRID: grid.5596.f; KU Leuven, Leuven, Belgium. ISNI: 0000 0001 0668 7884. GRID: grid.5596.f; KU Leuven, Leuven, Belgium. ISNI: 0000 0001 0668 7884. GRID: grid.5596.f; KU Leuven, Leuven, Belgium. ISNI: 0000 0001 0668 7884. GRID: grid.5596.f; KU Leuven, Leuven, Belgium. ISNI: 0000 0001 0668 7884. GRID: grid.5596.f; KU Leuven, Leuven, Belgium. ISNI: 0000 0001 0668 7884. GRID: grid.5596.f; Glasgow Royal Infirmary, Glasgow, UK. ISNI: 0000 0000 9825 7840. GRID: grid.411714.6; Glasgow Royal Infirmary, Glasgow, UK. ISNI: 0000 0000 9825 7840. GRID: grid.411714.6; Glasgow Royal Infirmary, Glasgow, UK. ISNI: 0000 0000 9825 7840. GRID: grid.411714.6; Glasgow Royal Infirmary, Glasgow, UK. ISNI: 0000 0000 9825 7840. GRID: grid.411714.6; Glasgow Royal Infirmary, Glasgow, UK. ISNI: 0000 0000 9825 7840. GRID: grid.411714.6; Glasgow Royal Infirmary, Glasgow, UK. ISNI: 0000 0000 9825 7840. GRID: grid.411714.6; Glasgow Royal Infirmary, Glasgow, UK. ISNI: 0000 0000 9825 7840. GRID: grid.411714.6; Glasgow Royal Infirmary, Glasgow, UK. ISNI: 0000 0000 9825 7840. GRID: grid.411714.6; Glasgow Royal Infirmary, Glasgow, UK. ISNI: 0000 0000 9825 7840. GRID: grid.411714.6; Ernesto Dornelles Hospital, Porto Alegre, Brazil; Ernesto Dornelles Hospital, Porto Alegre, Brazil; Ernesto Dornelles Hospital, Porto Alegre, Brazil; Ernesto Dornelles Hospital, Porto Alegre, Brazil; Ernesto Dornelles Hospital, Porto Alegre, Brazil; Ernesto Dornelles Hospital, Porto Alegre, Brazil; Ernesto Dornelles Hospital, Porto Alegre, Brazil; Ernesto Dornelles Hospital, Porto Alegre, Brazil; Glasgow Royal Infirmary, Glasgow, UK. ISNI: 0000 0000 9825 7840. GRID: grid.411714.6; Glasgow Royal Infirmary, Glasgow, UK. ISNI: 0000 0000 9825 7840. GRID: grid.411714.6; Glasgow Royal Infirmary, Glasgow, UK. ISNI: 0000 0000 9825 7840. GRID: grid.411714.6; Glasgow Royal Infirmary, Glasgow, UK. ISNI: 0000 0000 9825 7840. GRID: grid.411714.6; Glasgow Royal Infirmary, Glasgow, UK. ISNI: 0000 0000 9825 7840. GRID: grid.411714.6; Glasgow Royal Infirmary, Glasgow, UK. ISNI: 0000 0000 9825 7840. GRID: grid.411714.6; Glasgow Royal Infirmary, Glasgow, UK. ISNI: 0000 0000 9825 7840. GRID: grid.411714.6; Glasgow Royal Infirmary, Glasgow, UK. ISNI: 0000 0000 9825 7840. GRID: grid.411714.6; Gelre Ziekenhuizen, Apeldoorn, Netherlands. ISNI: 0000 0004 0370 4214. GRID: grid.415355.3; Gelre Ziekenhuizen, Apeldoorn, Netherlands. ISNI: 0000 0004 0370 4214. GRID: grid.415355.3; Gelre Ziekenhuizen, Apeldoorn, Netherlands. ISNI: 0000 0004 0370 4214. GRID: grid.415355.3; Gelre Ziekenhuizen, Apeldoorn, Netherlands. ISNI: 0000 0004 0370 4214. GRID: grid.415355.3; University of Canterbury, Christchurch, New Zealand. ISNI: 0000 0001 2179 1970. GRID: grid.21006.35; University of Canterbury, Christchurch, New Zealand. ISNI: 0000 0001 2179 1970. GRID: grid.21006.35; University of Canterbury, Christchurch, New Zealand. ISNI: 0000 0001 2179 1970. GRID: grid.21006.35; University of Canterbury, Christchurch, New Zealand. ISNI: 0000 0001 2179 1970. GRID: grid.21006.35; University of Canterbury, Christchurch, New Zealand. ISNI: 0000 0001 2179 1970. GRID: grid.21006.35; University of Canterbury, Christchurch, New Zealand. ISNI: 0000 0001 2179 1970. GRID: grid.21006.35; Christchurch Hospital, Christchurch, New Zealand. ISNI: 0000 0004 0614 1349. GRID: grid.414299.3; University of Western Ontario, London, Canada. ISNI: 0000 0004 1936 8884. GRID: grid.39381.30; Surrey and Sussex NHS Trust, Redhill, UK; Surrey and Sussex NHS Trust, Redhill, UK; Surrey and Sussex NHS Trust, Redhill, UK; Surrey and Sussex NHS Trust, Redhill, UK; The Canberra Hospital, Hughes, ACT Australia. ISNI: 0000 0000 9984 5644. GRID: grid.413314.0; The Canberra Hospital, Hughes, ACT Australia. ISNI: 0000 0000 9984 5644. GRID: grid.413314.0; ANU Medical School, Canberra, Australia. ISNI: 0000 0001 2180 7477. GRID: grid.1001.0; Ege University School of Medicine, Izmir, Turkey. ISNI: 0000 0001 1092 2592. GRID: grid.8302.9; katip Celebi University, Izmir, Turkey. ISNI: 0000 0004 0454 9420. GRID: grid.411795.f; Ege University School of Medicine, Izmir, Turkey. ISNI: 0000 0001 1092 2592. GRID: grid.8302.9; Ege University School of Medicine, Izmir, Turkey. ISNI: 0000 0001 1092 2592. GRID: grid.8302.9; Alexandria University Faculty of medicine, Alexandria, Egypt. ISNI: 0000 0001 2260 6941. GRID: grid.7155.6; Alexandria University Faculty of medicine, Alexandria, Egypt. ISNI: 0000 0001 2260 6941. GRID: grid.7155.6; Fortis Escorts Heart Institute, New Delhi, India. ISNI: 0000 0004 1804 7827. GRID: grid.417966.b; Fortis Escorts Heart Institute, New Delhi, India. ISNI: 0000 0004 1804 7827. GRID: grid.417966.b; FMRI, Gurgaon, India. ISNI: 0000 0004 4653 2037. GRID: grid.464839.4; Philips Research North America, Cambridge, USA. GRID: grid.417285.d; Philips Research North America, Cambridge, USA. GRID: grid.417285.d; Philips Research North America, Cambridge, USA. GRID: grid.417285.d; Philips Research North America, Cambridge, USA. GRID: grid.417285.d; Philips Research North America, Cambridge, USA. GRID: grid.417285.d; King's College Hospital NHS Foundation Trust, London, UK. ISNI: 0000 0004 0489 4320. GRID: grid.429705.d; King's College Hospital NHS Foundation Trust, London, UK. ISNI: 0000 0004 0489 4320. GRID: grid.429705.d; King's College Hospital NHS Foundation Trust, London, UK. ISNI: 0000 0004 0489 4320. GRID: grid.429705.d; King's College Hospital NHS Foundation Trust, London, UK. ISNI: 0000 0004 0489 4320. GRID: grid.429705.d; Hospital Sao Rafael, Salvador, Brazil. GRID: grid.413466.2; Hospital das Clinicas, Sao Paulo, Brazil. ISNI: 0000 0001 2297 2036. GRID: grid.411074.7; Brigham and Women's Hospital, Boston, USA. ISNI: 0000 0004 0378 8294. GRID: grid.62560.37; Brigham and Women's Hospital, Boston, USA. ISNI: 0000 0004 0378 8294. GRID: grid.62560.37; St Helens and Knowsley, Liverpool, UK; St Helens and Knowsley, Liverpool, UK; St Helens and Knowsley, Liverpool, UK; STH, Sheffield, UK; STH, Sheffield, UK; STH, Sheffield, UK; STH, Sheffield, UK; STH, Sheffield, UK; St Helens and Knowsley, Liverpool, UK; St Helens and Knowsley, Liverpool, UK; St Helens and Knowsley, Liverpool, UK; Whiston Hospital, Prescot, UK. ISNI: 0000 0004 0417 1894. GRID: grid.417083.9; Freeman Hospital, Newcastle upon Tyne, UK. ISNI: 0000 0004 0641 3308. GRID: grid.415050.5; Sheffield Teaching Hospitals, Sheffield, UK. GRID: grid.419135.b; Hospital Sao Rafael, Salvador, Brazil. GRID: grid.413466.2; Hospital das Clinicas, Sao Paulo, Brazil. ISNI: 0000 0001 2297 2036. GRID: grid.411074.7; Hospital das Clinicas, Sao Paulo, Brazil. ISNI: 0000 0001 2297 2036. GRID: grid.411074.7; Hospital Nove de Julho, Sao Paulo, Brazil; Hospital das Clinicas, Sao Paulo, Brazil. ISNI: 0000 0001 2297 2036. GRID: grid.411074.7; Hospital das Clinicas, Sao Paulo, Brazil. ISNI: 0000 0001 2297 2036. GRID: grid.411074.7; Hospital das Clinicas, Sao Paulo, Brazil. ISNI: 0000 0001 2297 2036. GRID: grid.411074.7; Hospital das Clinicas, Sao Paulo, Brazil. ISNI: 0000 0001 2297 2036. GRID: grid.411074.7; University Hospital Coventry and Warwickshire, Coventry, UK. GRID: grid.15628.38; Sunnybrook Health Sciences Centre, Toronto, Canada. ISNI: 0000 0000 9743 1587. GRID: grid.413104.3; Sunnybrook Health Sciences Centre, Toronto, Canada. ISNI: 0000 0000 9743 1587. GRID: grid.413104.3; NHS Scotland, Glasgow, UK. ISNI: 0000 0000 9506 6213. GRID: grid.422655.2; Royal College of Surgeons of Ireland, Dublin, Ireland. ISNI: 0000 0004 0488 7120. GRID: grid.4912.e; University Leiden, Leiden, Netherlands. ISNI: 0000 0001 2312 1970. GRID: grid.5132.5; Gelre Hospitals, Apeldoorn, Netherlands. ISNI: 0000 0004 0370 4214. GRID: grid.415355.3; Gelre Hospitals, Apeldoorn, Netherlands. ISNI: 0000 0004 0370 4214. GRID: grid.415355.3; VU University Amsterdam, Amsterdam, Netherlands. ISNI: 0000 0004 1754 9227. GRID: grid.12380.38; Gelre Hospitals, Apeldoorn, Netherlands. ISNI: 0000 0004 0370 4214. GRID: grid.415355.3; Hospital de Santo Ant{\'o}nio, Oporto Hospital Center, Porto, Portugal; Hospital de Santo Ant{\'o}nio, Oporto Hospital Center, Porto, Portugal; Hospital de Santo Ant{\'o}nio, Oporto Hospital Center, Porto, Portugal; Erasmus MC, Rotterdam, Netherlands. ISNI: 000000040459992X. GRID: grid.5645.2; Faculty of Psychology and Educational Sciences, Heerlen, Netherlands; Erasmus MC, Rotterdam, Netherlands. ISNI: 000000040459992X. GRID: grid.5645.2; University of Toronto at Scarborough, Scarborough, ON Canada. ISNI: 0000 0001 2157 2938. GRID: grid.17063.33; Hamad medical corporation, Doha, Qatar. ISNI: 0000 0004 0571 546X. GRID: grid.413548.f; University of Szeged, Szeged, Hungary. ISNI: 0000 0001 1016 9625. GRID: grid.9008.1; Jahn Ferenc Hospital, Budapest, Hungary; University of P{\'e}cs, P{\'e}cs, Hungary. ISNI: 0000 0001 0663 9479. GRID: grid.9679.1; University of Szeged, Szeged, Hungary. ISNI: 0000 0001 1016 9625. GRID: grid.9008.1; Jessa Ziekenhuis, Hasselt, Belgium. ISNI: 0000 0004 0578 1096. GRID: grid.414977.8; Jessa Ziekenhuis, Hasselt, Belgium. ISNI: 0000 0004 0578 1096. GRID: grid.414977.8; Jessa Ziekenhuis, Hasselt, Belgium. ISNI: 0000 0004 0578 1096. GRID: grid.414977.8; Jessa Ziekenhuis, Hasselt, Belgium. ISNI: 0000 0004 0578 1096. GRID: grid.414977.8; Jessa Ziekenhuis, Hasselt, Belgium. ISNI: 0000 0004 0578 1096. GRID: grid.414977.8; Jessa Ziekenhuis, Hasselt, Belgium. ISNI: 0000 0004 0578 1096. GRID: grid.414977.8; Hospital Clinico Universidad de Chile, Santiago, Chile. GRID: grid.412248.9; Hospital Clinico Universidad de Chile, Santiago, Chile. GRID: grid.412248.9; Hospital Clinico Universidad de Chile, Santiago, Chile. GRID: grid.412248.9; Royal Marsden Hospital, London, UK. ISNI: 0000 0004 0417 0461. GRID: grid.424926.f; Royal Marsden Hospital, London, UK. ISNI: 0000 0004 0417 0461. GRID: grid.424926.f; Sheffield Teaching Hospitals, Sheffield, UK. GRID: grid.419135.b; Sheffield Teaching Hospitals, Sheffield, UK. GRID: grid.419135.b; Sheffield Teaching Hospitals, Sheffield, UK. GRID: grid.419135.b; Sheffield Teaching Hospitals, Sheffield, UK. GRID: grid.419135.b; Tan Tock Seng hospital, Singapore, Singapore. GRID: grid.240988.f; Tan Tock Seng hospital, Singapore, Singapore. GRID: grid.240988.f; Centre Hospitalier de Lens, Lens, France. ISNI: 0000 0004 0642 1236. GRID: grid.470048.f; Centre Hospitalier de Lens, Lens, France. ISNI: 0000 0004 0642 1236. GRID: grid.470048.f; Centre Hospitalier de Lens, Lens, France. ISNI: 0000 0004 0642 1236. GRID: grid.470048.f; Centre Hospitalier de Lens, Lens, France. ISNI: 0000 0004 0642 1236. GRID: grid.470048.f; Centre Hospitalier de Lens, Lens, France. ISNI: 0000 0004 0642 1236. GRID: grid.470048.f; Centre Hospitalier de Lens, Lens, France. ISNI: 0000 0004 0642 1236. GRID: grid.470048.f; Hospital Sao Rafael, Salvador, Brazil. GRID: grid.413466.2; Hospital das Clinicas, Sao Paulo, Brazil. ISNI: 0000 0001 2297 2036. GRID: grid.411074.7; Hospital das Clinicas, Sao Paulo, Brazil. ISNI: 0000 0001 2297 2036. GRID: grid.411074.7; Hospital das Clinicas, Sao Paulo, Brazil. ISNI: 0000 0001 2297 2036. GRID: grid.411074.7; Ntra Sra de Candelaria University Hospital, Santa Cruz de Tenerife, Spain; University of Texas at Austin, San Antonio, USA. ISNI: 0000 0004 1936 9924. GRID: grid.89336.37; Beaumont Hospital, Dublin, Ireland. ISNI: 0000 0004 0617 6058. GRID: grid.414315.6; Beaumont Hospital, Dublin, Ireland. ISNI: 0000 0004 0617 6058. GRID: grid.414315.6; St Helens and Knowsley teaching hospitals, Liverpool, UK. GRID: grid.430747.3; St Helens and Knowsley teaching hospitals, Liverpool, UK. GRID: grid.430747.3; St Helens and Knowsley teaching hospitals, Liverpool, UK. GRID: grid.430747.3; St Helens and Knowsley teaching hospitals, Liverpool, UK. GRID: grid.430747.3; Nuovo Ospedale Civile Sant'Agostino Estense, Modena, Italy; Nuovo Ospedale Civile Sant'Agostino Estense, Modena, Italy; Nuovo Ospedale Civile Sant'Agostino Estense, Modena, Italy; Nuovo Ospedale Civile Sant'Agostino Estense, Modena, Italy; PICU, Hippokration General Hospital, Thessaloniki, Greece. ISNI: 0000 0004 0621 2899. GRID: grid.414122.0; PICU, Hippokration General Hospital, Thessaloniki, Greece. ISNI: 0000 0004 0621 2899. GRID: grid.414122.0; PICU, Hippokration General Hospital, Thessaloniki, Greece. ISNI: 0000 0004 0621 2899. GRID: grid.414122.0; PICU, Hippokration General Hospital, Thessaloniki, Greece. ISNI: 0000 0004 0621 2899. GRID: grid.414122.0; PICU, Hippokration General Hospital, Thessaloniki, Greece. ISNI: 0000 0004 0621 2899. GRID: grid.414122.0; PICU, Hippokration General Hospital, Thessaloniki, Greece. ISNI: 0000 0004 0621 2899. GRID: grid.414122.0; PICU, Hippokration General Hospital, Thessaloniki, Greece. ISNI: 0000 0004 0621 2899. GRID: grid.414122.0; PICU, Hippokration General Hospital, Thessaloniki, Greece. ISNI: 0000 0004 0621 2899. GRID: grid.414122.0; PICU, Hippokration General Hospital, Thessaloniki, Greece. ISNI: 0000 0004 0621 2899. GRID: grid.414122.0; PICU, Hippokration General Hospital, Thessaloniki, Greece. ISNI: 0000 0004 0621 2899. GRID: grid.414122.0; Maastricht University, Maastricht, Netherlands. ISNI: 0000 0001 0481 6099. GRID: grid.5012.6; Maastricht University Medical Center, Maastricht, Netherlands. GRID: grid.412966.e; Maastricht University Medical Center, Maastricht, Netherlands. GRID: grid.412966.e; Maastricht University, Maastricht, Netherlands. ISNI: 0000 0001 0481 6099. GRID: grid.5012.6; University Hospital Antwerp, Edegem, Belgium. ISNI: 0000 0004 0626 3418. GRID: grid.411414.5; Academic Medical Center, Amsterdam, Netherlands. ISNI: 0000000404654431. GRID: grid.5650.6; Maastricht University Medical Center, Maastricht, Netherlands. GRID: grid.412966.e; St Helens and Knoowsley, Prescot, UK; St Helens and Knoowsley, Prescot, UK; University of Calgary, Calgary, Canada. ISNI: 0000 0004 1936 7697. GRID: grid.22072.35; University of Calgary, Calgary, Canada. ISNI: 0000 0004 1936 7697. GRID: grid.22072.35; University of Calgary, Calgary, Canada. ISNI: 0000 0004 1936 7697. GRID: grid.22072.35; Vrije Universiteit Brussel, Brussel, Belgium. ISNI: 0000 0001 2290 8069. GRID: grid.8767.e; Vrije Universiteit Brussel, Brussel, Belgium. ISNI: 0000 0001 2290 8069. GRID: grid.8767.e; EMGO+/VU University medical center, Utrecht, Netherlands. ISNI: 0000000090126352. GRID: grid.7692.a; Universitair Ziekenhuis Brussel, Brussel, Belgium. ISNI: 0000 0004 0626 3362. GRID: grid.411326.3; Vrije Universiteit Brussel, Brussel, Belgium. ISNI: 0000 0001 2290 8069. GRID: grid.8767.e; University Hospital Lewisham, London, UK. GRID: grid.439787.6; Queen Elizabeth Hospital, London, UK. GRID: grid.439484.6; University Hospital Lewisham, London, UK. GRID: grid.439787.6; University Hospital Lewisham, London, UK. GRID: grid.439787.6; Lewisham \& Greenwich NHS Trust, London, UK. GRID: grid.429537.e; Lewisham \& Greenwich NHS Trust, London, UK. GRID: grid.429537.e; Lewisham \& Greenwich NHS Trust, London, UK. GRID: grid.429537.e; University of Glasgow, Glasgow, UK. ISNI: 0000 0001 2193 314X. GRID: grid.8756.c; NHS Greater Glasgow and Clyde, Glasgow, UK. ISNI: 0000 0001 0523 9342. GRID: grid.413301.4; NHS Greater Glasgow and Clyde, Glasgow, UK. ISNI: 0000 0001 0523 9342. GRID: grid.413301.4; NHS Greater Glasgow and Clyde, Glasgow, UK. ISNI: 0000 0001 0523 9342. GRID: grid.413301.4; NHS Greater Glasgow and Clyde, Glasgow, UK. ISNI: 0000 0001 0523 9342. GRID: grid.413301.4; University of Glasgow, Glasgow, UK. ISNI: 0000 0001 2193 314X. GRID: grid.8756.c; National Burn Unit, Montevideo, Uruguay; National Burn Unit, Montevideo, Uruguay; National Burn Unit, Montevideo, Uruguay; Hospital Maciel, Montevideo, Uruguay. GRID: grid.414794.b; National Burn Unit, Montevideo, Uruguay; National Burn Unit, Montevideo, Uruguay; Hospital Maciel, Montevideo, Uruguay. GRID: grid.414794.b; St Elisabeth Ziekenhuis, Tilburg, Netherlands. GRID: grid.416373.4; St Elisabeth Ziekenhuis, Tilburg, Netherlands. GRID: grid.416373.4; St Elisabeth Ziekenhuis, Tilburg, Netherlands. GRID: grid.416373.4; St Elisabeth Ziekenhuis, Tilburg, Netherlands. GRID: grid.416373.4; St Elisabeth Ziekenhuis, Tilburg, Netherlands. GRID: grid.416373.4; Fondazione IRCCS Ca'Granda - Ospedale maggiore Policlinico, Milan, Italy. ISNI: 0000 0004 1757 8749. GRID: grid.414818.0; Istituto per lo Studio e la Prevenzione Oncologica, Florence, Italy. ISNI: 0000 0004 1758 0566. GRID: grid.417623.5; Fondazione IRCCS Ca'Granda - Ospedale maggiore Policlinico, Milan, Italy. ISNI: 0000 0004 1757 8749. GRID: grid.414818.0; Fondazione IRCCS Ca'Granda - Ospedale maggiore Policlinico, Milan, Italy. ISNI: 0000 0004 1757 8749. GRID: grid.414818.0},
	author = {Bateman, R M and Sharpe, M D and Jagger, J E and Ellis, C G and Sol{\'e}-Viol{\'a}n, J and L{\'o}pez-Rodr{\'\i}guez, M and Herrera-Ramos, E and Ru{\'\i}z-Hern{\'a}ndez, J and Border{\'\i}as, L and Horcajada, J and Gonz{\'a}lez-Quevedo, N and Rajas, O and Briones, M and Rodr{\'\i}guez de Castro, F and Rodr{\'\i}guez Gallego, C and Esen, F and Orhun, G and Ergin Ozcan, P and Senturk, E and Ugur Yilmaz, C and Orhan, N and Arican, N and Kaya, M and Kucukerden, M and Giris, M and Akcan, U and Bilgic Gazioglu, S and Tuzun, E and Riff, R and Naamani, O and Douvdevani, A and Takegawa, R and Yoshida, H and Hirose, T and Yamamoto, N and Hagiya, H and Ojima, M and Akeda, Y and Tasaki, O and Tomono, K and Shimazu, T and Ono, S and Kubo, T and Suda, S and Ueno, T and Ikeda, T and Hirose, T and Ogura, H and Takahashi, H and Ojima, M and Kang, J and Nakamura, Y and Kojima, T and Shimazu, T and Ikeda, T and Suda, S and Izutani, Y and Ueno, T and Ono, S and Taniguchi, T and O, M and Dinter, C and Lotz, J and Eilers, B and Wissmann, C and Lott, R and Meili, M M and Schuetz, P S and Hawa, H and Sharshir, M and Aburageila, M and Salahuddin, N and Chantziara, V and Georgiou, S and Tsimogianni, A and Alexandropoulos, P and Vassi, A and Lagiou, F and Valta, M and Micha, G and Chinou, E and Michaloudis, G and Kodaira, A and Ikeda, T and Ono, S and Ueno, T and Suda, S and Izutani, Y and Imaizumi, H and De la Torre-Prados, M V and Garcia-De la Torre, A and Enguix-Armada, A and Puerto-Morlan, A and Perez-Valero, V and Garcia-Alcantara, A and Bolton, N and Dudziak, J and Bonney, S and Tridente, A and Nee, P and Nicolaes, G and Wiewel, M and Schultz, M and Wildhagen, K and Horn, J and Schrijver, R and Van der Poll, T and Reutelingsperger, C and Pillai, S and Davies, G and Mills, G and Aubrey, R and Morris, K and Williams, P and Evans, P and Gayat, E G and Struck, J and Cariou, A and Deye, N and Guidet, B and Jabert, S and Launay, J and Legrand, M and L{\'e}one, M and Resche-Rigon, M and Vicaut, E and Vieillard-Baron, A and Mebazaa, A and Arnold, R and Capan, M and Linder, A and Akesson, P and Popescu, M and Tomescu, D and Sprung, C L and Calderon Morales, R and Munteanu, G and Orenbuch-Harroch, E and Levin, P and Kasdan, H and Reiter, A and Volker, T and Himmel, Y and Cohen, Y and Meissonnier, J and Girard, L and Rebeaud, F and Herrmann, I and Delwarde, B and Peronnet, E and Cerrato, E and Venet, F and Lepape, A and Rimmel{\'e}, T and Monneret, G and Textoris, J and Beloborodova, N and Moroz, V and Osipov, A and Bedova, A and Sarshor, Y and Pautova, A and Sergeev, A and Chernevskaya, E and Odermatt, J and Bolliger, R and Hersberger, L and Ottiger, M and Christ-Crain, M and Mueller, B and Schuetz, P and Sharma, N K and Tashima, A K and Brunialti, M K and Machado, F R and Assuncao, M and Rigato, O and Salomao, R and Cajander, S C and Rasmussen, G and Tina, E and S{\"o}derquist, B and K{\"a}llman, J and Str{\aa}lin, K and Lange, A L and Sund{\'e}n-Cullberg, J S and Magnuson, A M and Hultgren, O H and Davies, G and Pillai, S and Mills, G and Aubrey, R and Morris, K and Williams, P and Evans, P and Pillai, S and Davies, G and Mills, G and Aubrey, R and Morris, K and Williams, P and Evans, P and Pillai, S and Davies, G and Mills, G and Aubrey, R and Morris, K and Williams, P and Evans, P and Van der Geest, P and Mohseni, M and Linssen, J and De Jonge, R and Duran, S and Groeneveld, J and Miller, R III and Lopansri, B K and McHugh, L C and Seldon, A and Burke, J P and Johnston, J and Reece-Anthony, R and Bond, A and Molokhia, A and Mcgrath, C and Nsutebu, E and Bank Pedersen, P and Pilsgaard Henriksen, D and Mikkelsen, S and Touborg Lassen, A and Tincu, R and Cobilinschi, C and Tomescu, D and Ghiorghiu, Z and Macovei, R and Wiewel, M A and Harmon, M B and Van Vught, L A and Scicluna, B P and Hoogendijk, A J and Horn, J and Zwinderman, A H and Cremer, O L and Bonten, M J and Schultz, M J and Van der Poll, T and Juffermans, N P and Wiersinga, W J and Eren, G and Tekdos, Y and Dogan, M and Acicbe, O and Kaya, E and Hergunsel, O and Alsolamy, S and Ghamdi, G and Alswaidan, L and Alharbi, S and Alenezi, F and Arabi, Y and Heaton, J and Boyce, A and Nolan, L and Johnston, J and Dukoff-Gordon, A and Dean, A and Molokhia, A and Mann Ben Yehudah, T and Fleischmann, C and Thomas-Rueddel, D and Haas, C and Dennler, U and Reinhart, K and Suntornlohanakul, O and Khwannimit, B and Breckenridge, F and Puxty, A and Szturz, P and Folwarzcny, P and Svancara, J and Kula, R and Sevcik, P and Caneva, L and Casazza, A and Bellazzi, E and Marra, S and Pagani, L and Vetere, M and Vanzino, R and Ciprandi, D and Preda, R and Boschi, R and Carnevale, L and Lopez, V and Aguilar Arzapalo, M and Barradas, L and Escalante, A and Gongora, J and Cetina, M and Adamik, B and Jakubczyk, D and K{\"u}bler, A and Radford, A and Lee, T and Singer, J and Boyd, J and Fineberg, D and Williams, M and Russell, J and Scarlatescu, E and Tomescu, D and Droc, G and Arama, S and M{\"u}ller, M and Straat, M and Zeerleder, S S and Juffermans, N P and Fuchs, C F and Scheer, C S and Wauschkuhn, S W and Vollmer, M V and Meissner, K M and Kuhn, S K and Hahnenkamp, K H and Rehberg, S R and Gr{\"u}ndling, M G and Yamamoto, N and Ojima, M and Hamaguchi, S and Hirose, T and Akeda, Y and Takegawa, R and Tasaki, O and Shimazu, T and Tomono, K and G{\'o}mez-S{\'a}nchez, E and Heredia-Rodr{\'\i}guez, M and {\'A}lvarez-Fuente, E and Lorenzo-L{\'o}pez, M and G{\'o}mez-Pesquera, E and Arag{\'o}n-Camino, M and Liu-Zhu, P and S{\'a}nchez-L{\'o}pez, A and Hern{\'a}ndez-Lozano, A and Pel{\'a}ez-Jare{\~n}o, M T and Tamayo, E and Thomas-R{\"u}ddel, D O and Fleischmann, C and Haas, C and Dennler, U and Reinhart, K and Adora, V and Kar, A and Chakraborty, A and Roy, S and Bandyopadhyay, A and Das, M and Mann Ben Yehudah, T and BenYehudah, G and Salim, M and Kumar, N and Arabi, L and Burger, T and Lephart, P and Toth-martin, E and Valencia, C and Hammami, N and Blot, S and Vincent, J L and Lambert, M L and Brunke, J and Riemann, T and Roschke, I and Tincu, R and Cobilinschi, C and Tomescu, D and Ghiorghiu, Z and Macovei, R and Nimitvilai, S and Jintanapramote, K and Jarupongprapa, S and Adukauskiene, D and Valanciene, D and Bose, G and Lostarakos, V and Carr, B and Khedher, S and Maaoui, A and Ezzamouri, A and Salem, M and Chen, J and Cranendonk, D R and Van Vught, L A and Wiewel, M A and Cremer, O L and Horn, J and Bonten, M J and Schultz, M J and Van der Poll, T and Wiersinga, W J and Day, M and Penrice, G and Roy, K and Robertson, P and Godbole, G and Jones, B and Booth, M and Donaldson, L and Kawano, Y and Ishikura, H and Al-Dorzi, H and Almutairi, M and Alhamadi, B and Crizaldo Toledo, A and Khan, R and Al Raiy, B and Arabi, Y and Talaie, H and Van Oers, J A and Harts, A and Nieuwkoop, E and Vos, P and Boussarsar, Y and Boutouta, F and Kamoun, S and Mezghani, I and Koubaji, S and Ben Souissi, A and Riahi, A and Mebazaa, M S and Giamarellos-Bourboulis, E and Tziolos, N and Routsi, C and Katsenos, C and Tsangaris, I and Pneumatikos, I and Vlachogiannis, G and Theodorou, V and Prekates, A and Antypa, E and Koulouras, V and Kapravelos, N and Gogos, C and Antoniadou, E and Mandragos, K and Armaganidis, A and Robles Caballero, A R and Civantos, B and Figueira, J C and L{\'o}pez, J and Silva-Pinto, A and Ceia, F and Sarmento, A and Santos, L and Almekhlafi, G and Sakr, Y and Al-Dorzi, H and Khan, R and Baharoon, S and Aldawood, A and Matroud, A and Alchin, J and Al Johani, S and Balkhy, H and Arabi, Y and Alsolamy, S and Yousif, S Y and Alotabi, B O and Alsaawi, A S and Ang, J and Curran, M D and Enoch, D and Navapurkar, V and Morris, A and Sharvill, R and Astin, J and Heredia-Rodr{\'\i}guez, M and G{\'o}mez-S{\'a}nchez, E and Pel{\'a}ez-Jare{\~n}o, M T and G{\'o}mez-Pesquera, E and Lorenzo-L{\'o}pez, M and Liu-Zhu, P and Arag{\'o}n-Camino, M and Hern{\'a}ndez-Lozano, A and S{\'a}nchez-L{\'o}pez, A and {\'A}lvarez-Fuente, E and Tamayo, E and Patel, J and Kruger, C and O'Neal, J and Rhodes, H and Jancik, J and Fran{\c c}ois, B and Laterre, P F and Eggimann, P and Torres, A and S{\'a}nchez, M and Dequin, P F and Bassi, G L and Chastre, J and Jafri, H S and Ben Romdhane, M and Douira, Z and Kamoun, S and Bousselmi, M and Ben Souissi, A and Boussarsar, Y and Riahi, A and Mebazaa, M S and Vakalos, A and Avramidis, V and Craven, T H and Wojcik, G and Kefala, K and McCoubrey, J and Reilly, J and Paterson, R and Inverarity, D and Laurenson, I and Walsh, T S and Mongodi, S and Bouhemad, B and Orlando, A and Stella, A and Via, G and Iotti, G and Braschi, A and Mojoli, F and Haliloglu, M and Bilgili, B and Kasapoglu, U and Sayan, I and S{\"u}zer Aslan, M and Yalcın, A and Cinel, I and Vakalos, A and Avramidis, V and Ellis, H E and Bauchmuller, K and Miller, D and Temple, A and Chastre, J and Fran{\c c}ois, B and Torres, A and Luyt, C E and S{\'a}nchez, M and Singer, M and Jafri, H S and Nassar, Y and Ayad, M S and Trifi, A and Abdellatif, S and Daly, F and Nasri, R and Ben Lakhal, S and Bilgili, B and Haliloglu, M and Gul, F and Cinel, I and Kuzovlev, A and Shabanov, A and Polovnikov, S and Moroz, V and Kadrichu, N and Dang, T and Corkery, K and Challoner, P and Bassi, G Li and Aguilera, E and Chiurazzi, C and Travierso, C and Motos, A and Fernandez, L and Amaro, R and Senussi, T and Idone, F and Bobi, J and Rigol, M and Torres, A and Hodiamont, C J and Juffermans, N P and Janssen, J M and Bouman, C S and Math{\^o}t, R A and De Jong, M D and Van Hest, R M and Payne, L and Fraser, G L and Tudor, B and Lahner, M and Roth, G and Krenn, C and Talaie, H and Jault, P and Gabard, J and Leclerc, T and Jennes, S and Que, Y and Rousseau, A and Ravat, F and Al-Dorzi, H and Eissa, A and Al-Harbi, S and Aldabbagh, T and Khan, R and Arabi, Y and Trifi, A and Abdellatif. , S and Daly, F and Nasri, R and Ben Lakhal, S and Paramba, F and Purayil, N and Naushad, V and Mohammad, O and Negi, V and Chandra, P and Kleinsasser, A and Witrz, M R and Buchner-Doeven, J F and Tuip-de Boer, A M and Goslings, J C and Juffermans, N P and Van Hezel, M and Straat, M and Boing, A and Van Bruggen, R and Juffermans, N and Markopoulou, D and Venetsanou, K and Kaldis, V and Koutete, D and Chroni, D and Alamanos, I and Koch, L and Jancik, J and Rhodes, H and Walter, E and Maekawa, K and Hayakawa, M and Kushimoto, S and Shiraishi, A and Kato, H and Sasaki, J and Ogura, H and Matauoka, T and Uejima, T and Morimura, N and Ishikura, H and Hagiwara, A and Takeda, M and Tarabrin, O and Shcherbakow, S and Gavrychenko, D and Mazurenko, G and Ivanova, V and Chystikov, O and Plourde, C and Lessard, J and Chauny, J and Daoust, R and Shcherbakow, S and Tarabrin, O and Gavrychenko, D and Mazurenko, G and Chystikov, O and Vakalos, A and Avramidis, V and Kropman, L and In het Panhuis, L and Konings, J and Huskens, D and Schurgers, E and Roest, M and De Laat, B and Lance, M and Durila, M and Lukas, P and Astraverkhava, M and Jonas, J and Budnik, I and Shenkman, B and Hayami, H and Koide, Y and Goto, T and Iqbal, R and Alhamdi, Y and Venugopal, N and Abrams, S and Downey, C and Toh, C H and Welters, I D and Bombay, V B and Chauny, J M and Daoust, R D and Lessard, J L and Marquis, M M and Paquet, J P and Siemens, K and Sangaran, D and Hunt, B J and Durward, A and Nyman, A and Murdoch, I A and Tibby, S M and Ampatzidou, F and Moisidou, D and Dalampini, E and Nastou, M and Vasilarou, E and Kalaizi, V and Chatzikostenoglou, H and Drossos, G and Spadaro, S and Fogagnolo, A and Fiore, T and Schiavi, A and Fontana, V and Taccone, F and Volta, C and Chochliourou, E and Volakli, E and Violaki, A and Samkinidou, E and Evlavis, G and Panagiotidou, V and Sdougka, M and Mothukuri, R and Battle, C and Guy, K and Mills, G and Evans, P and Wijesuriya, J and Keogh, S and Docherty, A and O'Donnell, R and Brunskill, S and Trivella, M and Doree, C and Holst, L and Parker, M and Gregersen, M and Almeida, J and Walsh, T and Stanworth, S and Moravcova, S and Mansell, J and Rogers, A and Smith, R A and Hamilton-Davies, C and Omar, A and Allam, M and Bilala, O and Kindawi, A and Ewila, H and Ampatzidou, F and Moisidou, D and Nastou, M and Dalampini, E and Malamas, A and Vasilarou, E and Drossos, G and Ferreira, G and Caldas, J and Fukushima, J and Osawa, E A and Arita, E and Camara, L and Zeferino, S and Jardim, J and Gaioto, F and Dallan, L and Jatene, F B and Kalil Filho, R and Galas, F and Hajjar, L A and Mitaka, C and Ohnuma, T and Murayama, T and Kunimoto, F and Nagashima, M and Takei, T and Tomita, M and Omar, A and Mahmoud, K and Hanoura, S and Sudarsanan, S and Sivadasan, P and Othamn, H and Shouman, Y and Singh, R and Al Khulaifi, A and Mandel, I and Mikheev, S and Suhodolo, I and Kiselev, V and Svirko, Y and Podoksenov, Y and Jenkins, S A and Griffin, R and Tovar Doncel, M S and Lima, A and Aldecoa, C and Ince, C and Taha, A and Shafie, A and Mostafa, M and Syed, N and Hon, H and Righetti, F and Colombaroli, E and Castellano, G and Righetti, F and Colombaroli, E and Hravnak, M and Chen, L C and Dubrawski, A D and Clermont, G C and Pinsky, M R and Gonzalez, S and Macias, D and Acosta, J and Jimenez, P and Loza, A and Lesmes, A and Lucena, F and Leon, C and Tovar Doncel, M S and Ince, C and Aldecoa, C and Lima, A and Bastide, M and Richecoeur, J and Frenoy, E and Lemaire, C and Sauneuf, B and Tamion, F and Nseir, S and Du Cheyron, D and Dupont, H and Maizel, J and Shaban, M and Kolko, R and Salahuddin, N and Sharshir, M and AbuRageila, M and AlHussain, A and Mercado, P and Maizel, J and Kontar, L and Titeca, D and Brazier, F and Riviere, A and Joris, M and Soupison, T and De Cagny, B and Slama, M and Wagner, J and K{\"o}rner, A and Kubik, M and Kluge, S and Reuter, D and Saugel, B and Colombaroli, E and Righetti, F and Castellano, G and Tran, T and De Bels, D and Cudia, A and Strachinaru, M and Ghottignies, P and Devriendt, J and Pierrakos, C and Mart{\'\i}nez Gonz{\'a}lez, {\'O} and Blancas, R and Luj{\'a}n, J and Ballesteros, D and Mart{\'\i}nez D{\'\i}az, C and N{\'u}{\~n}ez, A and Mart{\'\i}n Parra, C and L{\'o}pez Matamala, B and Alonso Fern{\'a}ndez, M and Chana, M and Huber, W and Eckmann, M and Elkmann, F and Gruber, A and Klein, I and Schmid, R M and Lahmer, T and Moller, P W and Sondergaard, S and Jakob, S M and Takala, J and Berger, D and Bastoni, D and Aya, H and Toscani, L and Pigozzi, L and Rhodes, A and Cecconi, M and Ostrowska, C and Aya, H and Abbas, A and Mellinghoff, J and Ryan, C and Dawson, D and Rhodes, A and Cecconi, M and Cronhjort, M and Wall, O and Nyberg, E and Zeng, R and Svensen, C and M{\aa}rtensson, J and Joelsson-Alm, E and Aguilar Arzapalo, M and Barradas, L and Lopez, V and Cetina, M and Parenti, N and Palazzi, C and Amidei, L A and Borrelli, F B and Campanale, S C and Tagliazucchi, F T and Sedoni, G S and Lucchesi, D L and Carella, E C and Luciani, A L and Mackovic, M and Maric, N and Bakula, M and Aya, H and Rhodes, A and Grounds, R M and Fletcher, N and Cecconi, M and Avard, B and Zhang, P and Mezidi, M and Charbit, J and Ould-Chikh, M and Deras, P and Maury, C and Martinez, O and Capdevila, X and Hou, P and Linde-Zwirble, W Z and Douglas, I D and Shapiro, N S and Ben Souissi, A and Mezghani, I and Ben Aicha, Y and Kamoun, S and Laribi, B and Jeribi, B and Riahi, A and Mebazaa, M S and Pereira, C and Marinho, R and Antunes, R and Marinho, A and Crivits, M and Raes, M and Decruyenaere, J and Hoste, E and Bagin, V and Rudnov, V and Savitsky, A and Astafyeva, M and Korobko, I and Vein, V and Kampmeier, T and Arnemann, P and Hessler, M and Wald, A and Bockbreder, K and Morelli, A and Van Aken, H and Rehberg, S and Ertmer, C and Arnemann, P and Hessler, M and Kampmeier, T and Rehberg, S and Van Aken, H and Ince, C and Ertmer, C and Reddy, S and Bailey, M and Beasley, R and Bellomo, R and Mackle, D and Psirides, A and Young, P and Reddy, S and Bailey, M and Beasley, R and Bellomo, R and Mackle, D and Young, P and Venkatesh, H and Ramachandran, S and Basu, A and Nair, H and Egan, S and Bates, J and Oliveira, S and Rangel Neto, N R and Reis, F Q and Lee, C P and Lin, X L and Choong, C and Eu, K M and Sim, W Y and Tee, K S and Pau, J and Abisheganaden, J and Maas, K and De Geus, H and Lafuente, E and Marinho, R and Moura, J and Antunes, R and Marinho, A and Doris, T E and Monkhouse, D and Shipley, T and Kardasz, S and Gonzalez, I and Stads, S and Groeneveld, A J and Elsayed, I and Ward, N and Tridente, A and Raithatha, A and Steuber, A and Pelletier, C and Schroeder, S and Michael, E and Slowinski, T and Kindgen-Milles, D and Ghabina, S and Turani, F and Belli, A and Busatti, S and Barettin, G and Candidi, F and Gargano, F and Barchetta, R and Falco, M and Demirkiran, O and Kosuk, M and Bozbay, S and Weber, V and Hartmann, J and Harm, S and Linsberger, I and Eichhorn, T and Valicek, G and Miestinger, G and Hoermann, C and Faenza, S and Ricci, D and Mancini, E and Gemelli, C and Cuoghi, A and Magnani, S and Atti, M and Laddomada, T and Doronzio, A and Balicco, B and Gruda, M C and O'Sullivan, P and Dan, V P and Guliashvili, T and Scheirer, A and Golobish, T D and Capponi, V J and Chan, P P and Kogelmann, K and Dr{\"u}ner, M and Jarczak, D and Turani, F and Belli, A B and Martni, S M and Cotticelli, V C and Mounajergi, F and Barchetta, R and Morimoto, S and Ishikura, H and Hussain, I and Salahuddin, N and Nadeem, A and Ghorab, K and Maghrabi, K and Kloesel, S K and Goldfuss, C and Stieglitz, A and Stieglitz, A S and Krstevska, L and Albuszies, G and Aguilar Arzapalo, M and Barradas, L and Lopez, V and Escalante, A and Jimmy, G and Cetina, M and Izawa, J and Iwami, T and Uchino, S and Takinami, M and Kitamura, T and Kawamura, T and Powell-Tuck, J G and Crichton, S and Raimundo, M and Camporota, L and Wyncoll, D and Ostermann, M and Hana, A and De Geus, H R and De Geus, H R and Hana, A and Aydogdu, M and Boyaci, N and Yuksel, S and Gursel, G and Cayci Sivri, A B and Meza-M{\'a}rquez, J and Nava-L{\'o}pez, J and Carrillo-Esper, R and Dardashti, A and Grubb, A and Maizel, J and Wetzstein, M and Titeca, D and Kontar, L and Brazier, F and De Cagny, B and Riviere, A and Soupison, T and Joris, M and Slama, M and Peters, E and Njimi, H and Pickkers, P and Vincent, J L and Waraich, M and Doyle, J and Samuels, T and Forni, L and Desai, N and Baumber, R and Gunning, P and Sell, A and Lin, S and Torrence, H and O'Dwyer, M and Kirwan, C and Prowle, J and Kim, T and O'Connor, M E and Hewson, R W and Kirwan, C J and Pearse, R M and Prowle, J and Hanoura, S and Omar, A and Othamn, H and Sudarsanan, S and Allam, M and Maksoud, M and Singh, R and Al Khulaifi, A and O'Connor, M E and Hewson, R W and Kirwan, C J and Pearse, R M and Prowle, J and Uzundere, O and Memis, D and {\'Y}nal, M and Gultekin, A and Turan, N and Aydin, M A and Basar, H and Sencan, I and Kapuagasi, A and Ozturk, M and Uzundurukan, Z and Gokmen, D and Ozcan, A and Kaymak, C and Artemenko, V A and Budnyuk, A and Pugh, R and Bhandari, S and Mauri, T and Turrini, C and Langer, T and Taccone, P and Volta, C A and Marenghi, C and Gattinoni, L and Pesenti, A and Sweeney, L and O'Sullivan, A and Kelly, P and Mukeria, E and MacLoughlin, R and Pfeffer, M and Thomas, J T and Bregman, G B and Karp, G K and Kishinevsky, E K and Stavi, D S and Adi, N A and Poropat, T and Knafelj, R and Llopart, E and Batlle, M and De Haro, C and Mesquida, J and Artigas, A and Pavlovic, D and Lewerentz, L and Spassov, A and Schneider, R and De Smet, S and De Raedt, S and Derom, E and Depuydt, P and Oeyen, S and Benoit, D and Decruyenaere, J and Gobatto, A and Besen, B and Tierno, P and Melro, L and Mendes, P and Cadamuro, F and Park, M and Malbouisson, L M and Civantos, B C and Lopez, J L and Robles, A and Figueira, J and Yus, S and Garcia, A and Oglinda, A and Ciobanu, G and Oglinda, C and Schirca, L and Sertinean, T and Lupu, V and Kelly, P and O'Sullivan, A and Sweeney, L and MacLoughlin, R and O'Sullivan, A and Kelly, P and Sweeney, L and Mukeria, E and Wolny, M and MacLoughlin, R and Pagano, A and Numis, F and Visone, G and Saldamarco, L and Russo, T and Porta, G and Paladino, F and Bell, C and Liu, J and Debacker, J and Lee, C and Tamberg, E and Campbell, V and Mehta, S and Silva-Pinto, A and Sarmento, A and Santos, L and Kara, {\'Y} and Y{\'y}ld{\'y}r{\'y}m, F and Zerman, A and G{\"u}ll{\"u}, Z and Boyac{\'y}, N and Basar{\'y}k Aydogan, B and Gayg{\'y}s{\'y}z, {\"U} and G{\"o}nderen, K and Ar{\'y}k, G and Turkoglu, M and Aydogdu, M and Aygencel, G and {\"U}lger, Z and Gursel, G and Boyac{\'y}, N and Is{\'y}kdogan, Z and {\"O}zdedeoglu, {\"O} and G{\"u}ll{\"u}, Z and Badoglu, M and Gayg{\'y}s{\'y}z, U and Aydogdu, M and Gursel, G and Kongpolprom, N and Sittipunt, C and Eden, A and Kokhanovsky, Y and Bursztein --De Myttenaere, S and Pizov, R and Neilans, L and MacIntyre, N and Radosevich, M and Wanta, B and Weber, V and Meyer, T and Smischney, N and Brown, D and Diedrich, D and Fuller, A and McLindon, P and Sim, K and Shoaeir, M and Noeam, K and Mahrous, A and Matsa, R and Ali, A and Dridi, C and Koubaji, S and Kamoun, S and Haddad, F and Ben Souissi, A and Laribi, B and Riahi, A and Mebazaa, M S and P{\'e}rez-Calatayud, A and Carrillo-Esper, R and Zepeda-Mendoza, A and Diaz-Carrillo, M and Arch-Tirado, E and Carbognin, S and Pelacani, L and Zannoni, F and Agnoli, A and Gagliardi, G and Cho, R and Adams, A and Lunos, S and Ambur, S and Shapiro, R and Prekker, M and Thijssen, M and Janssen, L and Foudraine, N and Voscopoulos, C J and Freeman, J and Voscopoulos, C J and Freeman, J and George, E and Voscopoulos, C J and Eversole, D and Freeman, J and George, E and Muttini, S and Bigi, R and Villani, G and Patroniti, N and Williams, G and Voscopoulos, C J and Freeman, J and George, E and Waldmann, A and B{\"o}hm, S and Windisch, W and Strassmann, S and Karagiannidis, C and Waldmann, A and B{\"o}hm, S and Windisch, W and Strassmann, S and Karagiannidis, C and Karagiannidis, C K and Waldmann, A W and B{\"o}hm, S B and Strassmann, S and Windisch, W W and Persson, P and Lundin, S and Stenqvist, O and Porta, G and Numis, F and Serra, C S and Pagano, A P and Masarone, M M and Rinaldi, L R and Amelia, A A and Fascione, M F and Adinolfi, L A and Ruggiero, E R and Asota, F and O'Rourke, K and Ranjan, S and Morgan, P and DeBacker, J W and Tamberg, E and O'Neill, L and Munshi, L and Burry, L and Fan, E and Mehta, S and Poo, S and Mahendran, K and Fowles, J and Gerrard, C and Vuylsteke, A and Loveridge, R and Chaddock, C and Patel, S and Kakar, V and Willars, C and Hurst, T and Park, C and Best, T and Vercueil, A and Auzinger, G and Borgman, A and Proudfoot, A G and Grins, E and Emiley, K E and Schuitema, J and Fitch, S J and Marco, G and Sturgill, J and Dickinson, M G and Strueber, M and Khaghani, A and Wilton, P and Jovinge, S M and Sampson, C and Harris-Fox, S and Cove, M E and Vu, L H and Sen, A and Federspiel, W J and Kellum, J A and Mazo Torre, C and Riera, J and Ramirez, S and Borgatta, B and Lagunes, L and Rello, J and Kuzovlev, A K and Moroz, V and Goloubev, A and Polovnikov, S and Nenchuk, S and Karavana, V and Glynos, C and Asimakos, A and Pappas, K and Vrettou, C and Magkou, M and Ischaki, E and Stathopoulos, G and Zakynthinos, S and Spadaro, S and Kozhevnikova, I and Dalla Corte, F and Grasso, S and Casolari, P and Caramori, G and Volta, C and Andrianjafiarinoa, T and Randriamandrato, T and Rajaonera, T and El-Dash, S and Costa, E L V and Tucci, M R and Leleu, F and Kontar, L and De Cagny, B and Brazier, F and Titeca, D and Bacari-Risal, G and Maizel, J and Amato, M and Slama, M and Mercado, P and Maizel, J and Kontar, L and Titeca, D and Brazier, F and Riviere, A and Joris, M and Soupison, T and De Cagny, B and El Dash, S and Slama, M and Remmington and Fischer, A and Squire, S and Boichat, M and Honzawa, H and Yasuda, H and Adati, T and Suzaki, S and Horibe, M and Sasaki, M and Sanui, M and Marinho, R and Daniel, J and Miranda, H and Marinho, A and Milinis, K and Cooper, M and Williams, G R and McCarron, E and Simants, S and Patanwala, I and Welters, I and Su, Y and Fern{\'a}ndez Villanueva, J and Fern{\'a}ndez Garda, R and L{\'o}pez Lago, A and Rodr{\'\i}guez Ru{\'\i}z, E and Hern{\'a}ndez Vaquero, R and Tom{\'e}Mart{\'\i}nez de Rituerto, S and Varo P{\'e}rez, E and Lefel, N and Schaap, F and Bergmans, D and Olde Damink, S and Van de Poll, M and Tizard, K and Lister, C and Poole, L and Ringaitiene, D and Gineityte, D and Vicka, V and Norkiene, I and Sipylaite, J and O'Loughlin, A and Maraj, V and Dowling, J and Velasco, M B and Dalcomune, D M and Dias, E B and Fernandes, S L and Oshima, T and Graf, S and Heidegger, C and Genton, L and Karsegard, V and Dupertuis, Y and Pichard, C and Friedli, N and Stanga, Z and Mueller, B and Schuetz, P and Vandersteen, L and Stessel, B and Evers, S and Van Assche, A and Jamaer, L and Dubois, J and Marinho, R and Castro, H and Moura, J and Valente, J and Martins, P and Casteloes, P and Magalhaes, C and Cabral, S and Santos, M and Oliveira, B and Salgueiro, A and Marinho, A and Marinho, R and Santos, M and Lafuente, E and Castro, H and Cabral, S and Moura, J and Martins, P and Oliveira, B and Salgueiro, A and Duarte, S and Castro, S and Melo, M and Casteloes, P and Marinho, A and Gray, S and Maipang, K and Bhurayanontachai, R and Gr{\"a}del, L G and Sch{\"u}tz, P and Langlois, P and Manzanares, W and Tincu, R and Cobilinschi, C and Tomescu, D and Ghiorghiu, Z and Macovei, R and Manzanares, W and Langlois, P and Lemieux, M and Elke, G and Bloos, F and Reinhart, K and Heyland, D and Langlois, P and Lemieux, M and Aramendi, I and Heyland, D and Manzanares, W and Su, Y and Marinho, R and Babo, N and Marinho, A and Hoshino, M and Haraguchi, Y and Kajiwara, S and Mitsuhashi, T and Tsubata, T and Aida, M and Rattanapraphat, T and Bhurayanontachai, R and Kongkamol, C and Khwannimit, B and Marinho, R and Santos, M and Castro, H and Lafuente, E and Salgueiro, A and Cabral, S and Martins, P and Moura, J and Oliveira, B and Melo, M and Xavier, B and Valente, J and Magalhaes, C and Casteloes, P and Marinho, A and Moisidou, D and Ampatzidou, F and Koutsogiannidis, C and Moschopoulou, M and Drossos, G and Taskin, G and {\c C}akir, M and G{\"u}ler, AK and Taskin, A and {\"O}cal, N and {\"O}zer, S and Yamanel, L and Wong, J M and Fitton, C and Anwar, S and Stacey, S and Aggou, M and Fyntanidou, B and Patsatzakis, S and Oloktsidou, E and Lolakos, K and Papapostolou, E and Grosomanidis, V and Suda, S and Ikeda, T and Ono, S and Ueno, T and Izutani, Y and Gaudry, S and Desailly, V and Pasquier, P and Brun, PB and Tesnieres, AT and Ricard, JD and Dreyfuss, D and Mignon, A and White, J C and Molokhia, A and Dean, A and Stilwell, A and Friedlaender, G and Peters, M and Stipulante, S and Delfosse, A and Donneau, AF and Ghuysen, A and Feldmann, C and Freitag, D and Dersch, W and Irqsusi, M and Eschbach, D and Steinfeldt, T and Wulf, H and Wiesmann, T and Kongpolprom, N and Cholkraisuwat, J and Beitland, S and Nakstad, E and St{\ae}r-Jensen, H and Dr{\ae}gni, T and Andersen, G and Jacobsen, D and Brunborg, C and Waldum-Grevbo, B and Sunde, K and Hoyland, K and Pandit, D and Hayakawa, K and Oloktsidou, E and Kotzampassi, K and Fyntanidou, B and Patsatzakis, S and Loukipoudi, L and Doumaki, E and Grosomanidis, V and Yasuda, H and Admiraal, M M and Van Assen, M and Van Putten, M J and Tjepkema-Cloostermans, M and Van Rootselaar, A F and Horn, J and Ragusa, F and Marudi, A and Baroni, S and Gaspari, A and Bertellini, E and Taha, A and Abdullah, T and Abdel Monem, S and Alcorn, S and McNeill, S and Russell, S and Eertmans, W and Genbrugge, C and Meex, I and Dens, J and Jans, F and De Deyne, C and Cholkraisuwat, J and Kongpolprom, N and Avard, B and Burns, R and Patarchi, A and Spina, T and Tanaka, H and Otani, N and Ode, S and Ishimatsu, S and Cho, J and Moon, J B and Park, C W and Ohk, T G and Shin, M C and Won, M H and Dakova, S and Ramsheva, Z and Ramshev, K and Cho, J and Moon, J B and Park, C W and Ohk, T G and Shin, M C and Cho, J and Moon, J B and Park, C W and Ohk, T G and Shin, M C and Marudi, A and Baroni, S and Gaspari, A and Bertellini, E and Orhun, G and Senturk, E and Ozcan, P E and Sencer, S and Ulusoy, C and Tuzun, E and Esen, F and Tincu, R and Cobilinschi, C and Tomescu, D and Ghiorghiu, Z and Macovei, R and Van Assen, M and Admiraal, M M and Van Putten, M J and Tjepkema-Cloostermans, M and Van Rootselaar, A F and Horn, J and Fallenius, M and Skrifvars, M B and Reinikainen, M and Bendel, S and Raj, R and Abu-Habsa, M and Hymers, C and Borowska, A and Sivadhas, H and Sahiba, S and Perkins, S and Rubio, J and Rubio, J A and Sierra, R and English, S and Chasse, M and Turgeon, A and Lauzier, F and Griesdale, D and Garland, A and Fergusson, D and Zarychanski, R and Tinmouth, A and Van Walraven, C and Montroy, K and Ziegler, J and Dupont Chouinard, R and Carignan, R and Dhaliwal, A and Lum, C and Sinclair, J and Pagliarello, G and McIntyre, L and English, S and Chasse, M and Turgeon, A and Lauzier, F and Griesdale, D and Garland, A and Fergusson, D and Zarychanski, R and Tinmouth, A and Van Walraven, C and Montroy, K and Ziegler, J and Dupont Chouinard, R and Carignan, R and Dhaliwal, A and Lum, C and Sinclair, J and Pagliarello, G and McIntyre, L and Groza, T and Moreau, N and Castanares-Zapatero, D and Hantson, P and Carbonara, M and Ortolano, F and Zoerle, T and Magnoni, S and Pifferi, S and Conte, V and Stocchetti, N and Carteron, L and Suys, T and Patet, C and Quintard, H and Oddo, M and Rubio, J A and Rubio, J and Sierra, R and Spatenkova, V and Pokorna, E and Suchomel, P and Ebert, N and Jancik, J and Rhodes, H and Bylinski, T and Hawthorne, C and Shaw, M and Piper, I and Kinsella, J and Kink, A K and R{\"a}tsep, I R and Boutin, A and Moore, L and Chasse, M and Zarychanski, R and Lauzier, F and English, S and McIntyre, L and Lacroix, J and Griesdale, D and Lessard-Bonaventure, P and Turgeon, A F and Boutin, A and Moore, L and Green, R and Lessard-Bonaventure, P and Erdogan, M and Butler, M and Lauzier, F and Chasse, M and English, S and McIntyre, L and Zarychanski, R and Lacroix, J and Griesdale, D and Desjardins, P and Fergusson, D A and Turgeon, A F and Goncalves, B and Vidal, B and Valdez, C and Rodrigues, A C and Miguez, L and Moralez, G and Hong, T and Kutz, A and Hausfater, P and Amin, D and Struja, T and Haubitz, S and Huber, A and Mueller, B and Schuetz, P and Brown, T and Collinson, J and Pritchett, C and Slade, T and Le Guen, M and Hellings, S and Ramsaran, R and Alsheikhly, A and Abe, T and Kanapeckaite, L and Abu-Habsa, M and Bahl, R and Russell, M Q and Real, K J and Abu-Habsa, M and Lyon, R M and Oveland, N P and Penketh, J and Mcdonald, M and Kelly, F and Alfafi, M and Alsolamy, S and Almutairi, W and Alotaibi, B and Van den Berg, A E and Schriel, Y and Dawson, L and Meynaar, I A and Talaie, H and Silva, D and Fernandes, S and Gouveia, J and Santos Silva, J and Foley, J and Kaskovagheorgescu, A and Evoy, D and Cronin, J and Ryan, J and Huck, M and Hoffmann, C and Renner, J and Laitselart, P and Donat, N and Cirodde, A and Schaal, J V and Masson, Y and Nau, A and Leclerc, T and Howarth, O and Davenport, K and Jeanrenaud, P and Raftery, S and MacTavish, P and Devine, H and McPeake, J and Daniel, M and Kinsella, J and Quasim, T and Alrabiee, S and Alrashid, A and Alsolamy, S and Gundogan, O and Bor, C and Ak{\'y}n Korhan, E and Demirag, K and Uyar, M and Frame, F and Ashton, C and Bergstrom Niska, L and Dilokpattanamongkol, P and Suansanae, T and Suthisisang, C and Morakul, S and Karnjanarachata, C and Tangsujaritvijit, V and Mahmood, S and Al Thani, H and Almenyar, A and Vakalos, A and Avramidis, V and Sharvill, R and Penketh, J and Morton, S E and Chiew, Y S and Pretty, C and Chase, J G and Shaw, G M and Knafelj, R and Kordis, P and Patel, S and Grover, V and Kuchyn, I and Bielka, K and Aidoni, Z and Grosomanidis, V and Kotzampassi, K and Stavrou, G and Fyntanidou, B and Patsatzakis, S and Skourtis, C and Lee, S D and Williams, K and Weltes, I D and Berhane, S and Arrowsmith, C and Peters, C and Robert, S and Caldas, J and Panerai, R B and Robinson, T G and Camara, L and Ferreira, G and Borg-Seng-Shu, E and De Lima Oliveira, M and Mian, N C and Santos, L and Nogueira, R and Zeferino, S P and Jacobsen Teixeira, M and Galas, F and Hajjar, L A and Killeen, P and McPhail, M and Bernal, W and Maggs, J and Wendon, J and Hughes, T and Taniguchi, L U and Siqueira, E M and Vieira Jr, J M and Azevedo, L C and Ahmad, A N and Abu-Habsa, M and Bahl, R and Helme, E and Hadfield, S and Loveridge, R and Shak, J and Senver, C and Howard-Griffin, R and Wacharasint, P and Fuengfoo, P and Sukcharoen, N and Rangsin, R and Sbiti-Rohr, D and Schuetz, P and Na, H and Song, S and Lee, S and Jeong, E and Lee, K and Cooper, M and Milinis, K and Williams, G and McCarron, E and Simants, S and Patanwala, I and Welters, I D and Zoumpelouli, E and Volakli, E A and Chrysohoidou, V and Georgiou, S and Charisopoulou, K and Kotzapanagiotou, E and Panagiotidou, V and Manavidou, K and Stathi, Z and Sdougka, M and Salahuddin, N and AlGhamdi, B and Marashly, Q and Zaza, K and Sharshir, M and Khurshid, M and Ali, Z and Malgapo, M and Jamil, M and Shafquat, A and Shoukri, M and Hijazi, M and Abe, T and Uchino, S and Takinami, M and Rangel Neto, N R and Oliveira, S and Reis, F Q and Rocha, F A and Moralez, G and Ebecken, K and Rabello, L S and Lima, M F and Hatum, R and De Marco, F V and Alves, A and Pinto, J E and Godoy, M and Brasil, P E and Bozza, F A and Salluh, J I and Soares, M and Krinsley, J and Kang, G and Perry, J and Hines, H and Wilkinson, K M and Tordoff, C and Sloan, B and Bellamy, M C and Moreira, E and Verga, F and Barbato, M and Burghi, G and Soares, M and Silva, U V and Azevedo, L C and Torelly, A P and Kahn, J M and Angus, D C and Knibel, M F and Brasil, P E and Bozza, F A and Salluh, J I and Velasco, M B and Dalcomune, D M and Marshall, R and Gilpin, T and Tridente, A and Raithatha, A and Mota, D and Loureiro, B and Dias, J and Afonso, O and Coelho, F and Martins, A and Faria, F and Al-Dorzi, H and Al Orainni, H and AlEid, F and Tlaygeh, H and Itani, A and Hejazi, A and Arabi, Y and Gaudry, S and Messika, J and Ricard, J D and Guillo, S and Pasquet, B and Dubief, E and Dreyfuss, D and Tubach, F and Battle, C and James, K and Temblett, P and Davies, L and Battle, C and Lynch, C and Pereira, S and Cavaco, S and Fernandes, J and Moreira, I and Almeida, E and Seabra Pereira, F and Malheiro, M and Cardoso, F and Arag{\~a}o, I and Cardoso, T and Fister, M and Knafelj, R and Muraray Govind, P and Brahmananda Reddy, N and Pratheema, R and Arul, E D and Devachandran, J and Velasco, M B and Dalcomune, D M and Knafelj, R and Fister, M and Chin-Yee, N and D'Egidio, G and Thavorn, K and Heyland, D and Kyeremanteng, K and Murchison, A G and Swalwell, K and Mandeville, J and Stott, D and Guerreiro, I and Devine, H and MacTavish, P and McPeake, J and Quasim, T and Kinsella, J and Daniel, M and Goossens, C and Marques, M B and Derde, S and Vander Perre, S and Dufour, T and Thiessen, S E and G{\"u}iza, F and Janssens, T and Hermans, G and Vanhorebeek, I and De Bock, K and Van den Berghe, G and Langouche, L and Devine, H and MacTavish, P and Quasim, T and Kinsella, J and Daniel, M and McPeake, J and Miles, B and Madden, S and Devine, H and Weiler, M and Marques, P and Rodrigues, C and Boeira, M and Brenner, K and Le{\~a}es, C and Machado, A and Townsend, R and Andrade, J and MacTavish, P and McPeake, J and Devine, H and Kinsella, J and Daniel, M and Kishore, R and Fenlon, C and Quasim, T and Fiks, T and Ruijter, A and Te Raa, M and Spronk, P and Chiew, Y S and Docherty, P and Dickson, J and Moltchanova, E and Scarrot, C and Pretty, C and Shaw, G M and Chase, J G and Hall, T and Ngu, W C and Jack, J M and Morgan, P and Avard, B and Pavli, A and Gee, X and Bor, C and Akin Korhan, E and Demirag, K and Uyar, M and Shirazy, M and Fayed, A and Gupta, S and Kaushal, A and Dewan, S and Varma, A and Ghosh, E and Yang, L and Eshelman, L and Lord, B and Carlson, E and Helme, E and Broderick, R and Hadfield, S and Loveridge, R and Ramos, J and Forte, D and Yang, F and Hou, P and Dudziak, J and Feeney, J and Wilkinson, K and Bauchmuller, K and Shuker, K and Faulds, M and Raithatha, A and Bryden, D and England, L and Bolton, N and Tridente, A and Bauchmuller, K and Shuker, K and Tridente, A and Faulds, M and Matheson, A and Gaynor, J and Bryden, D and Ramos, J and Peroni, B and Daglius-Dias, R and Miranda, L and Cohen, C and Carvalho, C and Velasco, I and Forte, D and Kelly, J M and Neill, A and Rubenfeld, G and Masson, N and Min, A and Boezeman, E and Hofhuis, J and Hovingh, A and De Vries, R and Spronk, P and Cabral-Campello, G and Arag{\~a}o, I and Cardoso, T and Van Mol, M and Nijkamp, M and Kompanje, E and Ostrowski, P and Omar, A and Kiss, K and K{\"o}ves, B and Csernus, V and Moln{\'a}r, Z and Hoydonckx, Y and Vanwing, S and Stessel, B and Van Assche, A and Jamaer, L and Dubois, J and Medo, V and Galvez, R and Miranda, J P and Stone, C and Wigmore, T and Arunan, Y and Wheeler, A and Bauchmuller, K and Bryden, D and Wong, Y and Poi, C and Gu, C and Molmy, P and Van Grunderbeeck, N and Nigeon, O and Lemyze, M and Thevenin, D and Mallat, J and Ramos, J and Correa, M and Carvalho, R T and Forte, D and Fernandez, A and McBride, C and Koonthalloor, E and Walsh, C and Webber, A and Ashe, M and Smith, K and Jeanrenaud, P and Marudi, A and Baroni, S and Ragusa, F and Bertellini, E and Volakli, E A and Chochliourou, E and Dimitriadou, M and Violaki, A and Mantzafleri, P and Samkinidou, E and Vrani, O and Arbouti, A and Varsami, T and Sdougka, M and Bollen, J A and Van Smaalen, T C and De Jongh, W C and Ten Hoopen, M M and Ysebaert, D and Van Heurn, L W and Van Mook, W N and Sim, K and Fuller, A and Roze des Ordons, A and Couillard, P and Doig, C and Van Keer, R V and Deschepper, R D and Francke, A F and Huyghens, L H and Bilsen, J B and Nyamaizi, B and Dalrymple, C and Molokhia, A and Dobru, A and Marrinan, E and Ankuli, A and Molokhia, A and McPeake, J and Struthers, R and Crawford, R and Devine, H and Mactavish, P and Quasim, T and Morelli, P and Degiovanangelo, M and Lemos, F and MArtinez, V and Verga, F and Cabrera, J and Burghi, G and Rutten, A and Van Ieperen, S and De Geer, S and Van Vugt, M and Der Kinderen, E and Giannini, A and Miccinesi, G and Marchesi, T and Prandi, E},
	bdsk-color = {5},
	cn = {S South Yorkshire Hospitals Research, Collaboration},
	crdt = {2016/11/26 06:00},
	date = {2016 Apr 20},
	date-added = {2024-09-10 12:10:45 +0200},
	date-modified = {2024-09-10 12:10:45 +0200},
	dep = {20160420},
	doi = {10.1186/s13054-016-1208-6},
	edat = {2016/11/26 06:00},
	ein = {Crit Care. 2016 Oct 24;20:347. PMID: 31268434},
	issn = {1466-609X (Electronic); 1364-8535 (Print); 1364-8535 (Linking)},
	jid = {9801902},
	journal = {Crit Care},
	jt = {Critical care (London, England)},
	keywords = {Untitled},
	language = {eng},
	lid = {94},
	lr = {20210203},
	mhda = {2016/11/26 06:01},
	month = {Apr},
	number = {Suppl 2},
	own = {NLM},
	pages = {94},
	phst = {2016/11/26 06:00 {$[$}entrez{$]$}; 2016/11/26 06:00 {$[$}pubmed{$]$}; 2016/11/26 06:01 {$[$}medline{$]$}},
	pii = {10.1186/s13054-016-1208-6; 1208},
	pl = {England},
	pmc = {PMC5493079},
	pmid = {27885969},
	pst = {epublish},
	pt = {Congress; Overall},
	source = {Crit Care. 2016 Apr 20;20(Suppl 2):94. doi: 10.1186/s13054-016-1208-6.},
	status = {PubMed-not-MEDLINE},
	title = {36th International Symposium on Intensive Care and Emergency Medicine : Brussels, Belgium. 15-18 March 2016.},
	volume = {20},
	year = {2016},
	bdsk-url-1 = {https://doi.org/10.1186/s13054-016-1208-6}}

@article{Sciences:aa,
	author = {Sciences, K Mukherjee - Trends in Pharmacological and 2019, undefined},
	bdsk-color = {4},
	date-added = {2024-09-10 12:10:45 +0200},
	date-modified = {2024-09-10 12:10:45 +0200},
	journal = {cell.com},
	keywords = {Untitled},
	title = {40 Years of Trends in Pharmacological Sciences: Blending Man and Machine},
	url = {https://www.cell.com/trends/pharmacological-sciences/fulltext/S0165-6147(19)30137-3},
	bdsk-url-1 = {https://www.cell.com/trends/pharmacological-sciences/fulltext/S0165-6147(19)30137-3}}

@article{Surgery:aa,
	author = {Surgery, A Noakes - British Journal of and 2022, undefined},
	bdsk-color = {4},
	date-added = {2024-09-10 12:10:45 +0200},
	date-modified = {2024-09-10 12:10:45 +0200},
	journal = {academic.oup.com},
	keywords = {Untitled},
	title = {181 Can Movement Modelling Software, in a Digital Preclinical Trial, Help Understand the Optimal Sit to Stand Motion Using Commercially Available Peripheral Nerve},
	url = {https://academic.oup.com/bjs/article-abstract/109/Supplement_1/znac039.109/6539565},
	bdsk-url-1 = {https://academic.oup.com/bjs/article-abstract/109/Supplement_1/znac039.109/6539565}}

@article{Benalia:2023aa,
	author = {Benalia, Victor and Cortez, Gustavo and Mounayer, Charbel and Saatci, Isil and Cekirge, Saruhan and Kocer, Nac{\'\i} and Islak, Civan and Dabus, Guilherme and Brinjikji, Waleed and Baltac{$\backslash$}ioglu, Feyyaz and others},
	bdsk-color = {4},
	date-added = {2024-09-10 12:10:45 +0200},
	date-modified = {2024-09-10 12:10:45 +0200},
	journal = {Neurosurgery},
	keywords = {Untitled},
	number = {Supplement{$\backslash$}{\_}1},
	pages = {44},
	publisher = {LWW},
	title = {315 Use of Flow Diverter in the Treatment of Anterior Communicating Artery Aneurysms: A Multicenter Experience (FEAR ME study)},
	volume = {69},
	year = {2023}}

@article{Rusk:2023aa,
	author = {Rusk, Samuel and Nygate, Yoav and Fernandez, Chris and Shi, Jiaxiao M and Arguelles, Jessica and Klimper, Matthew T and Watson, Nathaniel F and Stretch, Robert and Zeidler, Michelle and Sekhon, Anupamjeet and others},
	bdsk-color = {4},
	date-added = {2024-09-10 12:10:45 +0200},
	date-modified = {2024-09-10 12:10:45 +0200},
	journal = {Sleep},
	keywords = {Untitled},
	number = {Supplement{$\backslash$}{\_}1},
	pages = {A206---A206},
	publisher = {Oxford University Press US},
	title = {0464 Deep Learning to Predict PAP Adherence in Obstructive Sleep Apnea},
	volume = {46},
	year = {2023}}

@article{Milani:2023aa,
	author = {Milani, Omid Halimi and Nguyen, Tu and Parekh, Ankit and Cetin, Ahmet Enis and Prasad, Bharati},
	bdsk-color = {4},
	date-added = {2024-09-10 12:10:45 +0200},
	date-modified = {2024-09-10 12:10:45 +0200},
	journal = {Sleep},
	keywords = {Untitled},
	number = {Supplement{$\backslash$}{\_}1},
	pages = {A236---A237},
	publisher = {Oxford University Press US},
	title = {0537 Incident Hypertension Prediction in Obstructive Sleep Apnea using Machine Learning},
	volume = {46},
	year = {2023}}

@article{Araujo:aa,
	author = {Araujo, M and Kazaglis, L and Bhojwani, R and Iber, C and Sleep, S Khadanga - and 2018, undefined},
	bdsk-color = {4},
	date-added = {2024-09-10 12:10:45 +0200},
	date-modified = {2024-09-10 12:10:45 +0200},
	journal = {search.proquest.com},
	keywords = {Untitled},
	title = {1078 machine learning to predict pap adherence and compliance in tele-health management},
	url = {https://search.proquest.com/openview/585bd29a2b83c726f8d3745883fab547/1?pq-origsite=gscholar&cbl=2046369},
	bdsk-url-1 = {https://search.proquest.com/openview/585bd29a2b83c726f8d3745883fab547/1?pq-origsite=gscholar&cbl=2046369}}

@article{Parkhomenko:aa,
	abstract = {No-reflow and prevention pathophysiology / Young Investigator Award Session Thrombosis 431 pre-PPCI had more rapid, effective fibrinolysis (LT 1050 {$[$}1004-1125{$]$}s vs. 1501 {$[$}1239-1997{$]$}s, p<0.001) than those without. Figure 1 Conclusion: Assessment of endogenous fibrinolysis can identify patients with STEMI who remain at high cardiovascular risk despite PPCI and DAPT. Further studies are needed to assess whether these patients may benefit from additional, personalised antithrombotic/anticoagulant medication to reduce future cardiovas-cular risk. Objectives: Early and successful myocardial reperfusion by either thrombolysis or primary percutaneous coronary intervention improve survival in ST-segment elevation myocardial infarction (STEMI) patients. Several strategies, including administration of cardioprotective agents, were tested to prevent microvascular obstruction and myocardial injury after reperfusion. There is some experimental data of anti-ischemic properties of bioflavonoid quercetin (Q) and its capability to limit myocardial injury and prevent left ventricular (LV) remodeling. We have hypothesized that addition of intravenous Q to standard therapy would limit infarct size in patients with STEMI. Design and methods: 143 patients admitted for the first anterior STEMI within 6 hrs from symptoms onset were included in open-label multicenter (15 sites involved) clinical trial. They were randomized either to Q (n=70) in addition to standard treatment or recommended therapy alone (controls, n=73). Q infusions were started before reperfusion and repeated during the next 5 days. The primary trial outcome was the infarct size assessed by CK-MB AUC. LV ejection fraction (EF) and LV remodeling were assessed at day 10 and after 3 months. Cardiac MRI with gadolinium enhancement was done in 32 patients with evaluation of intramyocar-dial hemorrhage (IMH) and area at risk (AAR) on the 3d day and after 3 months. Statistical analysis was performed using SPSS 16.0 program. Results: The study groups did not differ in terms of demographic characteristics, time to admission and main clinical data. Q treatment was safe and well tolerated. The median 48-h CK-MB AUC was significantly lower in Q group than in controls (8036$\pm$7594 vs 11219$\pm$8146 U×1h/L, p<0.021), fig. 1. There were no significant differences in LVEF and number of patients with LV remodeling between groups at day 10 and after 3 months. Q treatment was associated with significantly lower rate of reperfusion-induced IMH according to MRI data on day 3 after STEMI onset (11.1{\%} of patients in Q group vs 57.1{\%} of patients in control group, p=0.016). There were no differences between groups in MRI assessed infarct size after 3 months, though patients from Q group tended to have larger AAR at initial MRI. Figure 1 Conclusion: Our results show that using of intravenous Q additionally to standard therapy prevents reperfusion-induced IMH and limits infarct size in reperfused patients with first anterior STEMI. Background: Acutely ill hospitalized medical patients have an increased risk for venous thromboembolism (VTE). Current risk assessment models (RAM) have demonstrated modest performance, at best, in predicting the occurrence of VTE in these patients. Purpose: Evaluate the discrimination and calibration performance of a machine learning model in estimating VTE risk compared to the recommended IMPROVE score. Methods: The APEX trial was a multicenter, double-blind, placebo-controlled trial that randomized 7,513 hospitalized acutely ill medical patients to extended duration betrixaban vs. standard of care enoxaparin. Patients were followed for up to 77 days. A super learner algorithm was built to predict VTE through 77 days after hospitalization by combining generalized additive models (GAMs), LASSO and RIDGE regressions, Random Forests, and Gradient Boosted Machines. The IMPROVE score was calculated for each patient to serve as a compara-tor. C-statistics were used to evaluate discrimination and a boostrapped significance test was performed to calculate a p-value for the difference. The Hosmer-Lemeshow goodness-of-fit test and calibration curves assessed the reliability of the RAMs. Results: The super learner algorithm significantly outperformed the IMPROVE score in predicting VTE at 77 days after hospitalization for an acute medical illness (c-statistic: 0.68 vs. 0.59; p-value <0.001). Additionally, the super learner model demonstrated excellent calibration with a p-value for the Hosmer-Lemeshow of 0.60. Conversely, the IMPROVE score demonstrated poor calibration with a Hosmer-Lemeshow p-value of less than 0.001.},
	author = {Parkhomenko, A and Kozhukhov, S and Lutay, Y and Nafee, T and Gibson, CM and Travis, R and Kerneis, M and Yee, MK and Alkhalfan, F and Chi, G and Kalayci, A and Mir, M and Alihashemi, M and Hull, RD and Hernandez, Af and Cohen, At and Harrington, Ra and Goldhaber, SZ},
	bdsk-color = {4},
	date-added = {2024-09-10 12:10:45 +0200},
	date-modified = {2024-09-10 12:10:45 +0200},
	journal = {academic.oup.com},
	keywords = {Untitled},
	title = {2152 Multicenter randomized clinical trial of the efficacy and safety of intravenous quercetin in patients with ST-elevation acute myocardial infarction},
	url = {https://academic.oup.com/eurheartj/article-pdf/doi/10.1093/eurheartj/ehy565.2152/25575728/ehy565.2152.pdf},
	bdsk-url-1 = {https://academic.oup.com/eurheartj/article-pdf/doi/10.1093/eurheartj/ehy565.2152/25575728/ehy565.2152.pdf}}

@article{Topuz:2023aa,
	an = {WOS:000989804500001},
	author = {Topuz, K and Davazdahemami, B and Delen, D},
	bdsk-color = {2},
	c6 = {MAY 2023},
	date = {2023 MAY 17},
	date-added = {2024-09-10 12:10:45 +0200},
	date-modified = {2024-09-10 12:10:45 +0200},
	doi = {10.1007/s10479-023-05377-4},
	isbn = {0254-5330; 1572-9338},
	journal = {ANNALS OF OPERATIONS RESEARCH},
	keywords = {Untitled},
	title = {A Bayesian belief network-based analytics methodology for early-stage risk detection of novel diseases},
	year = {2023},
	bdsk-url-1 = {https://doi.org/10.1007/s10479-023-05377-4}}

@article{Madhukar:aa,
	author = {Madhukar, NS and Khade, PK and Huang, L and {\ldots}, K Gayvert - Nature and 2019, undefined},
	bdsk-color = {4},
	date-added = {2024-09-10 12:10:45 +0200},
	date-modified = {2024-09-10 12:10:45 +0200},
	journal = {nature.com},
	keywords = {Untitled},
	title = {A Bayesian machine learning approach for drug target identification using diverse data types},
	url = {https://www.nature.com/articles/s41467-019-12928-6},
	bdsk-url-1 = {https://www.nature.com/articles/s41467-019-12928-6}}

@article{Kang:2017aa,
	abstract = {BACKGROUND: Stratification of patient subpopulations that respond favorably to treatment or experience and adverse reaction is an essential step toward development of new personalized therapies and diagnostics. It is currently feasible to generate omic-scale biological measurements for all patients in a study, providing an opportunity for machine learning models to identify molecular markers for disease diagnosis and progression. However, the high variability of genetic background in human populations hampers the reproducibility of omic-scale markers. In this paper, we develop a biological network-based regularized artificial neural network model for prediction of phenotype from transcriptomic measurements in clinical trials. To improve model sparsity and the overall reproducibility of the model, we incorporate regularization for simultaneous shrinkage of gene sets based on active upstream regulatory mechanisms into the model. RESULTS: We benchmark our method against various regression, support vector machines and artificial neural network models and demonstrate the ability of our method in predicting the clinical outcomes using clinical trial data on acute rejection in kidney transplantation and response to Infliximab in ulcerative colitis. We show that integration of prior biological knowledge into the classification as developed in this paper, significantly improves the robustness and generalizability of predictions to independent datasets. We provide a Java code of our algorithm along with a parsed version of the STRING DB database. CONCLUSION: In summary, we present a method for prediction of clinical phenotypes using baseline genome-wide expression data that makes use of prior biological knowledge on gene-regulatory interactions in order to increase robustness and reproducibility of omic-scale markers. The integrated group-wise regularization methods increases the interpretability of biological signatures and gives stable performance estimates across independent test sets.},
	address = {Department of Computer Science, University of Massachusetts Boston, 100 Morrissey Boulevard, Boston, 02125, MA, USA.; Department of Computer Science, University of Massachusetts Boston, 100 Morrissey Boulevard, Boston, 02125, MA, USA.; Department of Computer Science, University of Massachusetts Boston, 100 Morrissey Boulevard, Boston, 02125, MA, USA.; Inflammation and Immunology, Pfizer Worldwide Research \& Development, Berlin, Germany.; Department of Mathematics, University of Massachusetts Boston, 100 Morrissey Boulevard, Boston, 0212, MA, USA. kourosh.zarringhalam@umb.edu.},
	author = {Kang, Tianyu and Ding, Wei and Zhang, Luoyan and Ziemek, Daniel and Zarringhalam, Kourosh},
	bdsk-color = {5},
	cois = {ETHICS APPROVAL AND CONSENT TO PARTICIPATE: Not Applicable. CONSENT FOR PUBLICATION: Not Applicable. COMPETING INTERESTS: The authors declare that they have no competing interests. PUBLISHER'S NOTE: Springer Nature remains neutral with regard to jurisdictional claims in published maps and institutional affiliations.},
	crdt = {2017/12/21 06:00},
	date = {2017 Dec 19},
	date-added = {2024-09-10 12:10:45 +0200},
	date-modified = {2024-09-10 12:10:45 +0200},
	dcom = {20180326},
	dep = {20171219},
	doi = {10.1186/s12859-017-1984-2},
	edat = {2017/12/21 06:00},
	gr = {R01 AI167570/AI/NIAID NIH HHS/United States; R21 AI150090/AI/NIAID NIH HHS/United States; U54 CA156734/CA/NCI NIH HHS/United States},
	issn = {1471-2105 (Electronic); 1471-2105 (Linking)},
	jid = {100965194},
	journal = {BMC Bioinformatics},
	jt = {BMC bioinformatics},
	keywords = {Artificial neural network; Clinical trial; Gene regulatory networks; Group Lasso; Prediction of response; Untitled},
	language = {eng},
	lid = {10.1186/s12859-017-1984-2 {$[$}doi{$]$}; 565},
	lr = {20230510},
	mh = {*Gene Expression Regulation; *Gene Regulatory Networks; Humans; *Models, Theoretical; *Neural Networks, Computer; Phenotype; Reproducibility of Results; Support Vector Machine},
	mhda = {2018/03/27 06:00},
	month = {Dec},
	number = {1},
	oto = {NOTNLM},
	own = {NLM},
	pages = {565},
	phst = {2017/07/25 00:00 {$[$}received{$]$}; 2017/12/05 00:00 {$[$}accepted{$]$}; 2017/12/21 06:00 {$[$}entrez{$]$}; 2017/12/21 06:00 {$[$}pubmed{$]$}; 2018/03/27 06:00 {$[$}medline{$]$}},
	pii = {10.1186/s12859-017-1984-2; 1984},
	pl = {England},
	pmc = {PMC5735940},
	pmid = {29258445},
	pst = {epublish},
	pt = {Journal Article},
	sb = {IM},
	source = {BMC Bioinformatics. 2017 Dec 19;18(1):565. doi: 10.1186/s12859-017-1984-2.},
	status = {MEDLINE},
	title = {A biological network-based regularized artificial neural network model for robust phenotype prediction from gene expression data.},
	volume = {18},
	year = {2017},
	bdsk-url-1 = {https://doi.org/10.1186/s12859-017-1984-2}}

@article{COvid-19-Multi-omics-Blood-ATlas-COMBAT-Consortium.-Electronic-address:-julian.-knightwell.-ox.-ac.:2022aa,
	abstract = {Treatment of severe COVID-19 is currently limited by clinical heterogeneity and incomplete description of specific immune biomarkers. We present here a comprehensive multi-omic blood atlas for patients with varying COVID-19 severity in an integrated comparison with influenza and sepsis patients versus healthy volunteers. We identify immune signatures and correlates of host response. Hallmarks of disease severity involved cells, their inflammatory mediators and networks, including progenitor cells and specific myeloid and lymphocyte subsets, features of the immune repertoire, acute phase response, metabolism, and coagulation. Persisting immune activation involving AP-1/p38MAPK was a specific feature of COVID-19. The plasma proteome enabled sub-phenotyping into patient clusters, predictive of severity and outcome. Systems-based integrative analyses including tensor and matrix decomposition of all modalities revealed feature groupings linked with severity and specificity compared to influenza and sepsis. Our approach and blood atlas will support future drug development, clinical trial design, and personalized medicine approaches for COVID-19.},
	author = {COvid-19 Multi-omics Blood ATlas (COMBAT) Consortium. Electronic address: julian. knight@well. ox. ac., uk and COvid-19 Multi-omics Blood ATlas (COMBAT), Consortium},
	bdsk-color = {5},
	cois = {Declaration of interests R.B.-R. (co-founder and consultant Alchemab Therapeutics Ltd), R.C. (founder MIROBio), J. Hughes (director and shareholder Nucleome Therapeutics), G.S. (GSK Vaccines SAB), J.A.T. (GSK Human Genetics SAB). Other authors declare no competing interests.},
	copyright = {Copyright {\copyright}2022 The Author. Published by Elsevier Inc. All rights reserved.},
	crdt = {2022/02/26 05:30},
	date = {2022 Mar 3},
	date-added = {2024-09-10 12:10:45 +0200},
	date-modified = {2024-09-10 12:10:45 +0200},
	dcom = {20220317},
	dep = {20220121},
	doi = {10.1016/j.cell.2022.01.012},
	edat = {2022/02/27 06:00},
	fir = {Ahern, David J; Ai, Zhichao; Ainsworth, Mark; Allan, Chris; Allcock, Alice; Angus, Brian; Ansari, M Azim; Arancibia-C{\'a}rcamo, Carolina V; Aschenbrenner, Dominik; Attar, Moustafa; Baillie, J Kenneth; Barnes, Eleanor; Bashford-Rogers, Rachael; Bashyal, Archana; Beer, Sally; Berridge, Georgina; Beveridge, Amy; Bibi, Sagida; Bicanic, Tihana; Blackwell, Luke; Bowness, Paul; Brent, Andrew; Brown, Andrew; Broxholme, John; Buck, David; Burnham, Katie L; Byrne, Helen; Camara, Susana; Candido Ferreira, Ivan; Charles, Philip; Chen, Wentao; Chen, Yi-Ling; Chong, Amanda; Clutterbuck, Elizabeth A; Coles, Mark; Conlon, Christopher P; Cornall, Richard; Cribbs, Adam P; Curion, Fabiola; Davenport, Emma E; Davidson, Neil; Davis, Simon; Dendrou, Calliope A; Dequaire, Julie; Dib, Lea; Docker, James; Dold, Christina; Dong, Tao; Downes, Damien; Drakesmith, Hal; Dunachie, Susanna J; Duncan, David A; Eijsbouts, Chris; Esnouf, Robert; Espinosa, Alexis; Etherington, Rachel; Fairfax, Benjamin; Fairhead, Rory; Fang, Hai; Fassih, Shayan; Felle, Sally; Fernandez Mendoza, Maria; Ferreira, Ricardo; Fischer, Roman; Foord, Thomas; Forrow, Aden; Frater, John; Fries, Anastasia; Gallardo Sanchez, Veronica; Garner, Lucy C; Geeves, Clementine; Georgiou, Dominique; Godfrey, Leila; Golubchik, Tanya; Gomez Vazquez, Maria; Green, Angie; Harper, Hong; Harrington, Heather A; Heilig, Raphael; Hester, Svenja; Hill, Jennifer; Hinds, Charles; Hird, Clare; Ho, Ling-Pei; Hoekzema, Renee; Hollis, Benjamin; Hughes, Jim; Hutton, Paula; Jackson-Wood, Matthew A; Jainarayanan, Ashwin; James-Bott, Anna; Jansen, Kathrin; Jeffery, Katie; Jones, Elizabeth; Jostins, Luke; Kerr, Georgina; Kim, David; Klenerman, Paul; Knight, Julian C; Kumar, Vinod; Kumar Sharma, Piyush; Kurupati, Prathiba; Kwok, Andrew; Lee, Angela; Linder, Aline; Lockett, Teresa; Lonie, Lorne; Lopopolo, Maria; Lukoseviciute, Martyna; Luo, Jian; Marinou, Spyridoula; Marsden, Brian; Martinez, Jose; Matthews, Philippa C; Mazurczyk, Michalina; McGowan, Simon; McKechnie, Stuart; Mead, Adam; Mentzer, Alexander J; Mi, Yuxin; Monaco, Claudia; Montadon, Ruddy; Napolitani, Giorgio; Nassiri, Isar; Novak, Alex; O'Brien, Darragh P; O'Connor, Daniel; O'Donnell, Denise; Ogg, Graham; Overend, Lauren; Park, Inhye; Pavord, Ian; Peng, Yanchun; Penkava, Frank; Pereira Pinho, Mariana; Perez, Elena; Pollard, Andrew J; Powrie, Fiona; Psaila, Bethan; Quan, T Phuong; Repapi, Emmanouela; Revale, Santiago; Silva-Reyes, Laura; Richard, Jean-Baptiste; Rich-Griffin, Charlotte; Ritter, Thomas; Rollier, Christine S; Rowland, Matthew; Ruehle, Fabian; Salio, Mariolina; Sansom, Stephen Nicholas; Sanches Peres, Raphael; Santos Delgado, Alberto; Sauka-Spengler, Tatjana; Schwessinger, Ron; Scozzafava, Giuseppe; Screaton, Gavin; Seigal, Anna; Semple, Malcolm G; Sergeant, Martin; Simoglou Karali, Christina; Sims, David; Skelly, Donal; Slawinski, Hubert; Sobrinodiaz, Alberto; Sousos, Nikolaos; Stafford, Lizzie; Stockdale, Lisa; Strickland, Marie; Sumray, Otto; Sun, Bo; Taylor, Chelsea; Taylor, Stephen; Taylor, Adan; Thongjuea, Supat; Thraves, Hannah; Todd, John A; Tomic, Adriana; Tong, Orion; Trebes, Amy; Trzupek, Dominik; Tucci, Felicia Anna; Turtle, Lance; Udalova, Irina; Uhlig, Holm; van Grinsven, Erinke; Vendrell, Iolanda; Verheul, Marije; Voda, Alexandru; Wang, Guanlin; Wang, Lihui; Wang, Dapeng; Watkinson, Peter; Watson, Robert; Weinberger, Michael; Whalley, Justin; Witty, Lorna; Wray, Katherine; Xue, Luzheng; Yeung, Hing Yuen; Yin, Zixi; Young, Rebecca K; Youngs, Jonathan; Zhang, Ping; Zurke, Yasemin-Xiomara},
	gr = {204290/Z/16/Z/WT{\_}/Wellcome Trust/United Kingdom; 205228/Z/16/Z/WT{\_}/Wellcome Trust/United Kingdom; MC{\_}PC{\_}19059/MRC{\_}/Medical Research Council/United Kingdom; 204969/Z/16/Z/WT{\_}/Wellcome Trust/United Kingdom; MC{\_}UU{\_}00008/10/MRC{\_}/Medical Research Council/United Kingdom; 201488/Z/16/Z/WT{\_}/Wellcome Trust/United Kingdom; MR/S005471/1/MRC{\_}/Medical Research Council/United Kingdom; MC{\_}PC{\_}19025/MRC{\_}/Medical Research Council/United Kingdom; WT{\_}/Wellcome Trust/United Kingdom; MR/S020918/1/MRC{\_}/Medical Research Council/United Kingdom; R24 DK106766/DK/NIDDK NIH HHS/United States; 22252/VAC{\_}/Versus Arthritis/United Kingdom; MC{\_}UU{\_}00008/6/MRC{\_}/Medical Research Council/United Kingdom},
	ir = {Ahern DJ; Ai Z; Ainsworth M; Allan C; Allcock A; Angus B; Ansari MA; Arancibia-C{\'a}rcamo CV; Aschenbrenner D; Attar M; Baillie JK; Barnes E; Bashford-Rogers R; Bashyal A; Beer S; Berridge G; Beveridge A; Bibi S; Bicanic T; Blackwell L; Bowness P; Brent A; Brown A; Broxholme J; Buck D; Burnham KL; Byrne H; Camara S; Candido Ferreira I; Charles P; Chen W; Chen YL; Chong A; Clutterbuck EA; Coles M; Conlon CP; Cornall R; Cribbs AP; Curion F; Davenport EE; Davidson N; Davis S; Dendrou CA; Dequaire J; Dib L; Docker J; Dold C; Dong T; Downes D; Drakesmith H; Dunachie SJ; Duncan DA; Eijsbouts C; Esnouf R; Espinosa A; Etherington R; Fairfax B; Fairhead R; Fang H; Fassih S; Felle S; Fernandez Mendoza M; Ferreira R; Fischer R; Foord T; Forrow A; Frater J; Fries A; Gallardo Sanchez V; Garner LC; Geeves C; Georgiou D; Godfrey L; Golubchik T; Gomez Vazquez M; Green A; Harper H; Harrington HA; Heilig R; Hester S; Hill J; Hinds C; Hird C; Ho LP; Hoekzema R; Hollis B; Hughes J; Hutton P; Jackson-Wood MA; Jainarayanan A; James-Bott A; Jansen K; Jeffery K; Jones E; Jostins L; Kerr G; Kim D; Klenerman P; Knight JC; Kumar V; Kumar Sharma P; Kurupati P; Kwok A; Lee A; Linder A; Lockett T; Lonie L; Lopopolo M; Lukoseviciute M; Luo J; Marinou S; Marsden B; Martinez J; Matthews PC; Mazurczyk M; McGowan S; McKechnie S; Mead A; Mentzer AJ; Mi Y; Monaco C; Montadon R; Napolitani G; Nassiri I; Novak A; O'Brien DP; O'Connor D; O'Donnell D; Ogg G; Overend L; Park I; Pavord I; Peng Y; Penkava F; Pereira Pinho M; Perez E; Pollard AJ; Powrie F; Psaila B; Quan TP; Repapi E; Revale S; Silva-Reyes L; Richard JB; Rich-Griffin C; Ritter T; Rollier CS; Rowland M; Ruehle F; Salio M; Sansom SN; Sanches Peres R; Santos Delgado A; Sauka-Spengler T; Schwessinger R; Scozzafava G; Screaton G; Seigal A; Semple MG; Sergeant M; Simoglou Karali C; Sims D; Skelly D; Slawinski H; Sobrinodiaz A; Sousos N; Stafford L; Stockdale L; Strickland M; Sumray O; Sun B; Taylor C; Taylor S; Taylor A; Thongjuea S; Thraves H; Todd JA; Tomic A; Tong O; Trebes A; Trzupek D; Tucci FA; Turtle L; Udalova I; Uhlig H; van Grinsven E; Vendrell I; Verheul M; Voda A; Wang G; Wang L; Wang D; Watkinson P; Watson R; Weinberger M; Whalley J; Witty L; Wray K; Xue L; Yeung HY; Yin Z; Young RK; Youngs J; Zhang P; Zurke YX},
	issn = {1097-4172 (Electronic); 0092-8674 (Print); 0092-8674 (Linking)},
	jid = {0413066},
	journal = {Cell},
	jt = {Cell},
	keywords = {COVID-19; SARS-CoV-2; blood; coronavirus; epigenetics; immune; multi-omics; personalized medicine; proteomics; transcriptomics; Untitled},
	language = {eng},
	lid = {S0092-8674(22)00070-8 {$[$}pii{$]$}; 10.1016/j.cell.2022.01.012 {$[$}doi{$]$}},
	lr = {20230823},
	mh = {Adult; Biomarkers/*blood; Blood Proteins/metabolism; COVID-19/blood/*pathology/virology; Cell Cycle Proteins/genetics/metabolism; Female; Humans; Influenza, Human/blood/pathology; Lymphocytes/immunology/metabolism; Machine Learning; Male; Middle Aged; Mitogen-Activated Protein Kinase 14/genetics/metabolism; Monocytes/immunology/metabolism; Principal Component Analysis; Proteome/*analysis; SARS-CoV-2/isolation \& purification; Sepsis/blood/pathology; Severity of Illness Index; Transcription Factor AP-1/genetics/metabolism},
	mhda = {2022/03/18 06:00},
	month = {Mar},
	number = {5},
	oto = {NOTNLM},
	own = {NLM},
	pages = {916--938},
	phst = {2021/05/05 00:00 {$[$}received{$]$}; 2021/08/16 00:00 {$[$}revised{$]$}; 2022/01/17 00:00 {$[$}accepted{$]$}; 2022/02/27 06:00 {$[$}pubmed{$]$}; 2022/03/18 06:00 {$[$}medline{$]$}; 2022/02/26 05:30 {$[$}entrez{$]$}},
	pii = {S0092-8674(22)00070-8},
	pl = {United States},
	pmc = {PMC8776501},
	pmid = {35216673},
	pst = {ppublish},
	pt = {Journal Article; Research Support, N.I.H., Extramural; Research Support, Non-U.S. Gov't},
	rn = {0 (Biomarkers); 0 (Blood Proteins); 0 (Cell Cycle Proteins); 0 (Proteome); 0 (Transcription Factor AP-1); EC 2.7.11.24 (Mitogen-Activated Protein Kinase 14)},
	sb = {IM},
	source = {Cell. 2022 Mar 3;185(5):916-938.e58. doi: 10.1016/j.cell.2022.01.012. Epub 2022 Jan 21.},
	status = {MEDLINE},
	title = {A blood atlas of COVID-19 defines hallmarks of disease severity and specificity.},
	volume = {185},
	year = {2022},
	bdsk-url-1 = {https://doi.org/10.1016/j.cell.2022.01.012}}

@article{Liu:2024aa,
	abstract = {BACKGROUND AND PURPOSE: Predicting long-term clinical outcome in acute ischemic stroke is beneficial for prognosis, clinical trial design, resource management, and patient expectations. This study used a deep learning?based predictive model (DLPD) to predict 90-day mRS outcomes and compared its predictions with those made by physicians. MATERIALS AND METHODS: A previously developed DLPD that incorporated DWI and clinical data from the acute period was used to predict 90-day mRS outcomes in 80 consecutive patients with acute ischemic stroke from a single-center registry. We assessed the predictions of the model alongside those of 5 physicians (2 stroke neurologists and 3 neuroradiologists provided with the same imaging and clinical information). The primary analysis was the agreement between the ordinal mRS predictions of the model or physician and the ground truth using the Gwet Agreement Coefficient. We also evaluated the ability to identify unfavorable outcomes (mRS?>2) using the area under the curve, sensitivity, and specificity. Noninferiority analyses were undertaken using limits of 0.1 for the Gwet Agreement Coefficient and 0.05 for the area under the curve analysis. The accuracy of prediction was also assessed using the mean absolute error for prediction, percentage of predictions ?1 categories away from the ground truth (+/- accuracy {$[$}ACC{$]$}), and percentage of exact predictions (ACC). RESULTS: To predict the specific mRS score, the DLPD yielded a Gwet Agreement Coefficient score of 0.79 (95{\%} CI, 0.71?0.86), surpassing the physicians? score of 0.76 (95{\%} CI, 0.67?0.84), and was noninferior to the readers (P?<!--?.001). For identifying unfavorable outcome, the model achieved an area under the curve of 0.81 (95{\%} CI, 0.72?0.89), again noninferior to the readers? area under the curve of 0.79 (95{\%} CI, 0.69?0.87) (P?<?.005). The mean absolute error, ?1ACC, and ACC were 0.89, 81{\%}, and 36{\%} for the DLPD.</p--> CONCLUSIONS: A deep learning method using acute clinical and imaging data for long-term functional outcome prediction in patients with acute ischemic stroke, the DLPD, was noninferior to that of clinical readers.},
	address = {Stanford Univ, Dept Radiol, Stanford, CA USA; Stanford Univ, Dept Elect Engn, Stanford, CA USA; Phillipskop Mt Reserve, Stanford, South Africa; Meharry Med Coll, Nashville, TN USA; Imperial Coll London, Natl Heart \& Lung Inst, London, England; Univ Texas MD Anderson Canc Ctr, Dept Neuroradiol, Houston, TX USA; Lausanne Univ Hosp, Neurol Serv, Dept Clin Neurosci, Lausanne, Switzerland; Univ Lausanne, Lausanne, Switzerland; Univ Minnesota, Med Sch, Dept Neurol, Minneapolis, MN USA; Univ Calif Los Angeles, Dept Neurol, Los Angeles, CA USA; Dept Radiol, 1201 Welch Rd, Stanford, CA 94305 USA},
	an = {WOS:001158957400001},
	annote = {Times Cited in Web of Science Core Collection:  0 Total Times Cited:  0 Cited Reference Count:  19},
	author = {Liu, YK and Shah, PY and Yu, YN and Horsey, J and Ouyang, JH and Jiang, B and Yang, G and Heit, JJ and McCullough-Hicks, ME and Hugdal, SM and Wintermark, M and Michel, P and Liebeskind, DS and Lansberg, MG and Albers, GW and Zaharchuk, G},
	bdsk-color = {2},
	c3 = {Stanford University; Stanford University; Meharry Medical College; Imperial College London; University of Texas System; UTMD Anderson Cancer Center; University of Lausanne; Centre Hospitalier Universitaire Vaudois (CHUV); University of Lausanne; University of Minnesota System; University of Minnesota Twin Cities; University of California System; University of California Los Angeles},
	c6 = {FEB 2024},
	date = {2024 FEB 8},
	date-added = {2024-09-10 12:10:45 +0200},
	date-modified = {2024-09-10 12:10:45 +0200},
	doi = {10.3174/ajnr.A8140},
	fu = {National Institute of Neurological Disorders and Stroke https://doi.org/10.13039/100000065},
	fx = {No Statement Available},
	isbn = {0195-6108; 1936-959X},
	j9 = {AM J NEURORADIOL},
	ji = {Am. J. Neuroradiol.},
	journal = {AMERICAN JOURNAL OF NEURORADIOLOGY},
	keywords = {MODIFIED RANKIN SCALE; ACUTE ISCHEMIC-STROKE; RELIABILITY; Untitled},
	la = {English},
	pa = {PO BOX 3000, DENVILLE, NJ 07834-9349 USA},
	pi = {DENVILLE},
	pu = {AMER SOC NEURORADIOLOGY},
	title = {A Clinical and Imaging Fused Deep Learning Model Matches Expert Clinician Prediction of 90-Day Stroke Outcomes},
	we = {Science Citation Index Expanded (SCI-EXPANDED)},
	year = {2024},
	bdsk-url-1 = {https://doi.org/10.3174/ajnr.A8140}}

@article{Zaccaria:2022aa,
	an = {WOS:000749299900001},
	author = {Zaccaria, GM and Ferrero, S and Hoster, E and Passera, R and Evangelista, A and Genuardi, E and Drandi, D and Ghislieri, M and Barbero, D and Del Giudice, I and Tani, M and Moia, R and Volpetti, S and Cabras, MG and Di Renzo, N and Merli, F and Vallisa, D and Spina, M and Pascarella, A and Latte, G and Patti, C and Fabbri, A and Guarini, A and Vitolo, U and Hermine, O and Kluin-Nelemans, HC and Cortelazzo, S and Dreyling, M and Ladetto, M},
	bdsk-color = {2},
	c7 = {188},
	date = {JAN},
	date-added = {2024-09-10 12:10:45 +0200},
	date-modified = {2024-09-10 12:10:45 +0200},
	doi = {10.3390/cancers14010188},
	isbn = {2072-6694},
	journal = {CANCERS},
	keywords = {Untitled},
	number = {1},
	title = {A Clinical Prognostic Model Based on Machine Learning from the Fondazione Italiana Linfomi (FIL) MCL0208 Phase III Trial},
	volume = {14},
	year = {2022},
	bdsk-url-1 = {https://doi.org/10.3390/cancers14010188}}

@article{Zaccaria:2021aa,
	abstract = {BACKGROUND: Multicenter clinical trials are producing growing amounts of clinical data. Machine Learning (ML) might facilitate the discovery of novel tools for prognostication and disease-stratification. Taking advantage of a systematic collection of multiple variables, we developed a model derived from data collected on 300 patients with mantle cell lymphoma (MCL) from the Fondazione Italiana Linfomi-MCL0208 phase III trial (NCT02354313). METHODS: We developed a score with a clustering algorithm applied to clinical variables. The candidate score was correlated to overall survival (OS) and validated in two independent data series from the European MCL Network (NCT00209222, NCT00209209); Results: Three groups of patients were significantly discriminated: Low, Intermediate (Int), and High risk (High). Seven discriminants were identified by a feature reduction approach: albumin, Ki-67, lactate dehydrogenase, lymphocytes, platelets, bone marrow infiltration, and B-symptoms. Accordingly, patients in the Int and High groups had shorter OS rates than those in the Low and Int groups, respectively (Int→Low, HR: 3.1, 95% CI: 1.0-9.6; High→Int, HR: 2.3, 95% CI: 1.5-4.7). Based on the 7 markers, we defined the engineered MCL international prognostic index (eMIPI), which was validated and confirmed in two independent cohorts; Conclusions: We developed and validated a ML-based prognostic model for MCL. Even when currently limited to baseline predictors, our approach has high scalability potential.},
	address = {Unit of Hematology, Department of Molecular Biotechnology and Health Sciences, University of Torino, 10126 Torino, Italy.; Unit of Hematology and Cell Therapy, IRCCS-Istituto Tumori 'Giovanni Paolo II', 70124 Bari, Italy.; Unit of Hematology, Department of Molecular Biotechnology and Health Sciences, University of Torino, 10126 Torino, Italy.; Institute of Medical Informatics, Biometry, and Epidemiology, Ludwig-Maximilians-University of Munich, 81377 Munich, Germany.; Division of Nuclear Medicine, University of Torino, 10126 Turin, Italy.; Unit of Clinical Epidemiology, CPO Piemonte, AOU Citt{\`a}della Salute e della Scienza di Torino, 10126 Turin, Italy.; Unit of Hematology, Department of Molecular Biotechnology and Health Sciences, University of Torino, 10126 Torino, Italy.; Unit of Hematology, Department of Molecular Biotechnology and Health Sciences, University of Torino, 10126 Torino, Italy.; Department of Electronics and Telecommunications, Politecnico di Torino, 10129 Turin, Italy.; PoliToBIOMedLab of Politecnico di Torino, 10129 Turin, Italy.; Unit of Hematology, Department of Molecular Biotechnology and Health Sciences, University of Torino, 10126 Torino, Italy.; Hematology, Department of Translational and Precision Medicine, Sapienza University of Rome, 00161 Rome, Italy.; Hematology Unit, Santa Maria delle Croci Hospital, 48121 Ravenna, Italy.; Division of Hematology, Department of Translational Medicine, University of Eastern Piedmont, 28100 Novara, Italy.; Unit of Hematology, Presidio Ospedaliero Universitario "Santa Maria della Misericordia", Azienda Sanitaria Universitaria Friuli Centrale, 33100 Udine, Italy.; Unit of Hematology and Bone Marrow Transplant, Businco Hospital, 09121 Cagliari, Italy.; Unit of Hematology and Bone Marrow Transplant, 'V. Fazzi' Hospital, 73100 Lecce, Italy.; Hematology, AUSL/IRCCS, 42123 Reggio Emilia, Italy.; Unit of Hematology, Department of Oncology and Hematology, Guglielmo da Saliceto Hospital, 29121 Piacenza, Italy.; Division of Medical Oncology and Immune-Related Tumors, Centro di Riferimento Oncologico di Aviano (CRO) IRCCS, 33081 Aviano, Italy.; Unit of Hematology, dell' Angelo Mestre-Venezia Hospital, 30174 Mestre-Venezia, Italy.; Unit of Hematology and Bone Marrow Transplant, 'San Francesco' Hospital, 08100 Nuoro, Italy.; Unit of Hematology, Azienda Ospedali Riuniti Villa Sofia-Cervello, 90146 Palermo, Italy.; Unit of Hematology, Azienda Ospedaliera Universitaria Senese, 53100 Siena, Italy.; Unit of Hematology and Cell Therapy, IRCCS-Istituto Tumori 'Giovanni Paolo II', 70124 Bari, Italy.; Division of Hematology, Azienda Ospedaliero Universitaria Citt{\`a}della Salute e della Scienza di Torino, 10126 Turin, Italy.; Service D'h{\'e}matologie, H{\^o}pital Universitaire Necker, Universit{\'e}Ren{\'e}Descartes, Assistance Publique H{\^o}pitaux de Paris, 75015 Paris, France.; Department of Haematology, University Medical Center Groningen, University of Groningen, 9713 Groningen, The Netherlands.; Unit of Oncology, Humanitas/Gavazzeni Clinic, 24125 Bergamo, Italy.; Department of Medicine III, University Hospital, LMU Munich, 81377 Munich, Germany.; Division of Hematology, Department of Translational Medicine, University of Eastern Piedmont, 28100 Novara, Italy.; Division of Hematology, Azienda Ospedaliera SS Antonio e Biagio e Cesare Arrigo, 15121 Alessandria, Italy.},
	auid = {ORCID: 0000-0001-5643-5917; ORCID: 0000-0002-9711-1502; ORCID: 0000-0003-3372-2248; ORCID: 0000-0002-9624-0337; ORCID: 0000-0003-1825-1206; ORCID: 0000-0001-7626-1563; ORCID: 0000-0003-2603-9715; ORCID: 0000-0001-7772-2747},
	author = {Zaccaria, Gian Maria and Ferrero, Simone and Hoster, Eva and Passera, Roberto and Evangelista, Andrea and Genuardi, Elisa and Drandi, Daniela and Ghislieri, Marco and Barbero, Daniela and Del Giudice, Ilaria and Tani, Monica and Moia, Riccardo and Volpetti, Stefano and Cabras, Maria Giuseppina and Di Renzo, Nicola and Merli, Francesco and Vallisa, Daniele and Spina, Michele and Pascarella, Anna and Latte, Giancarlo and Patti, Caterina and Fabbri, Alberto and Guarini, Attilio and Vitolo, Umberto and Hermine, Olivier and Kluin-Nelemans, Hanneke C and Cortelazzo, Sergio and Dreyling, Martin and Ladetto, Marco},
	bdsk-color = {5},
	cois = {S.F.: Janssen: consultancy, advisory board, speaker honoraria; Gilead: research funding; EUSA Pharma: advisory board, speaker honoraria; Servier: speaker honoraria. I.D.G.: Tolero: advisory board; AstraZeneca: advisory board. M.T.: Incyte: advisory Board; Jansen-Cilag: advisory board; Astra Zeneca: advisory board. A.F.: Janssen, Servier, Takeda, Kyte-Gilead: Advisory board and invitation to scientific meetings. U.V.: Advisory boards: Celgene, Janssen, Gilead; honoraria for lectures: Celgene, Abbvie, Roche, Janssen, Gilead. M.L.: invitation to scientific meetings, institutional research support and contracts with: AbbVie, Acerta, Amgen, Archigen, ADC Therapeutics, BeiGene Celgene, Gilead, J&J, Jazz, Roche, Sandoz, and Takeda. The remaining authors declare no competing financial interests.},
	crdt = {2022/01/11 01:02},
	date = {2021 Dec 31},
	date-added = {2024-09-10 12:10:45 +0200},
	date-modified = {2024-09-10 12:10:45 +0200},
	dep = {20211231},
	doi = {10.3390/cancers14010188},
	edat = {2022/01/12 06:00},
	gr = {RF-2009-1469205/Ministero della Salute/; RF-2010-2307262/Ministero della Salute/; 2016.0677/Fondazione CRT/; 2018.1284/Fondazione CRT/; CUPB84I18000540002/Regione Puglia/; Ricerca Corrente 2021/Ministero della Salute/},
	issn = {2072-6694 (Print); 2072-6694 (Electronic); 2072-6694 (Linking)},
	jid = {101526829},
	journal = {Cancers (Basel)},
	jt = {Cancers},
	keywords = {machine-learning; mantle cell lymphoma; prognostication; Untitled},
	language = {eng},
	lid = {10.3390/cancers14010188 {$[$}doi{$]$}; 188},
	lr = {20220114},
	mhda = {2022/01/12 06:01},
	month = {Dec},
	number = {1},
	oto = {NOTNLM},
	own = {NLM},
	phst = {2021/10/29 00:00 {$[$}received{$]$}; 2021/12/26 00:00 {$[$}accepted{$]$}; 2022/01/11 01:02 {$[$}entrez{$]$}; 2022/01/12 06:00 {$[$}pubmed{$]$}; 2022/01/12 06:01 {$[$}medline{$]$}},
	pii = {cancers14010188; cancers-14-00188},
	pl = {Switzerland},
	pmc = {PMC8750124},
	pmid = {35008361},
	pst = {epublish},
	pt = {Journal Article},
	si = {ClinicalTrials.gov/NCT02354313},
	source = {Cancers (Basel). 2021 Dec 31;14(1):188. doi: 10.3390/cancers14010188.},
	status = {PubMed-not-MEDLINE},
	title = {A Clinical Prognostic Model Based on Machine Learning from the Fondazione Italiana Linfomi (FIL) MCL0208 Phase III Trial.},
	volume = {14},
	year = {2021},
	bdsk-url-1 = {https://doi.org/10.3390/cancers14010188}}

@article{Perlis:2013aa,
	an = {WOS:000320586900003},
	author = {Perlis, RH},
	bdsk-color = {2},
	date = {JUL 1},
	date-added = {2024-09-10 12:10:45 +0200},
	date-modified = {2024-09-10 12:10:45 +0200},
	doi = {10.1016/j.biopsych.2012.12.007},
	isbn = {0006-3223; 1873-2402},
	journal = {BIOLOGICAL PSYCHIATRY},
	keywords = {Untitled},
	number = {1},
	pages = {7--14},
	title = {A Clinical Risk Stratification Tool for Predicting Treatment Resistance in Major Depressive Disorder},
	volume = {74},
	year = {2013},
	bdsk-url-1 = {https://doi.org/10.1016/j.biopsych.2012.12.007}}

@article{Perlis:2013aa,
	abstract = {BACKGROUND: Early identification of depressed individuals at high risk for treatment resistance could be helpful in selecting optimal setting and intensity of care. At present, validated tools to facilitate this risk stratification are rarely used in psychiatric practice. METHODS: Data were drawn from the first two treatment levels of a multicenter antidepressant effectiveness study in major depressive disorder, the STAR*D (Sequenced Treatment Alternatives to Relieve Depression) cohort. This cohort was divided into training, testing, and validation subsets. Only clinical or sociodemographic variables available by or readily amenable to self-report were considered. Multivariate models were developed to discriminate individuals reaching remission with a first or second pharmacological treatment trial from those not reaching remission despite two trials. RESULTS: A logistic regression model achieved an area under the receiver operating characteristic curve exceeding .71 in training, testing, and validation cohorts and maintained good calibration across cohorts. Performance of three alternative models with machine learning approaches--a na{\"\i}ve Bayes classifier and a support vector machine, and a random forest model--was less consistent. Similar performance was observed between more and less severe depression, men and women, and primary versus specialty care sites. A web-based calculator was developed that implements this tool and provides graphical estimates of risk. CONCLUSION: Risk for treatment resistance among outpatients with major depressive disorder can be estimated with a simple model incorporating baseline sociodemographic and clinical features. Future studies should examine the performance of this model in other clinical populations and its utility in treatment selection or clinical trial design.},
	address = {Center for Experimental Drugs and Diagnostics, Department of Psychiatry and Center for Human Genetic Research, Massachusetts General Hospital, Boston, Massachusetts 02114, USA. rperlis@partners.org},
	author = {Perlis, Roy H},
	bdsk-color = {5},
	cin = {Biol Psychiatry. 2013 Jul 1;74(1):2-4. PMID: 23787333},
	copyright = {Copyright {\copyright}2013 Society of Biological Psychiatry. Published by Elsevier Inc. All rights reserved.},
	crdt = {2013/02/06 06:00},
	date = {2013 Jul 1},
	date-added = {2024-09-10 12:10:45 +0200},
	date-modified = {2024-09-10 12:10:45 +0200},
	dcom = {20140115},
	dep = {20130204},
	doi = {10.1016/j.biopsych.2012.12.007},
	edat = {2013/02/06 06:00},
	gr = {N01 MH090003/MH/NIMH NIH HHS/United States; R01 MH086026/MH/NIMH NIH HHS/United States; N01 MH-90003/MH/NIMH NIH HHS/United States; MH086026/MH/NIMH NIH HHS/United States},
	issn = {1873-2402 (Electronic); 0006-3223 (Print); 0006-3223 (Linking)},
	jid = {0213264},
	journal = {Biol Psychiatry},
	jt = {Biological psychiatry},
	keywords = {Untitled},
	language = {eng},
	lid = {S0006-3223(12)01092-X {$[$}pii{$]$}; 10.1016/j.biopsych.2012.12.007 {$[$}doi{$]$}},
	lr = {20220321},
	mh = {Adolescent; Adult; Aged; Artificial Intelligence; Cohort Studies; *Decision Support Techniques; Depressive Disorder, Major/*drug therapy; Depressive Disorder, Treatment-Resistant/*diagnosis; Female; Humans; Logistic Models; Male; Middle Aged; Multivariate Analysis; Young Adult},
	mhda = {2014/01/16 06:00},
	mid = {NIHMS443532},
	month = {Jul},
	number = {1},
	own = {NLM},
	pages = {7--14},
	phst = {2012/09/14 00:00 {$[$}received{$]$}; 2012/12/11 00:00 {$[$}revised{$]$}; 2012/12/12 00:00 {$[$}accepted{$]$}; 2013/02/06 06:00 {$[$}entrez{$]$}; 2013/02/06 06:00 {$[$}pubmed{$]$}; 2014/01/16 06:00 {$[$}medline{$]$}},
	pii = {S0006-3223(12)01092-X},
	pl = {United States},
	pmc = {PMC3690142},
	pmid = {23380715},
	pst = {ppublish},
	pt = {Journal Article; Research Support, N.I.H., Extramural; Research Support, Non-U.S. Gov't},
	sb = {IM},
	si = {ClinicalTrials.gov/NCT00021528},
	source = {Biol Psychiatry. 2013 Jul 1;74(1):7-14. doi: 10.1016/j.biopsych.2012.12.007. Epub 2013 Feb 4.},
	status = {MEDLINE},
[truncated: 10,547,073 more chars]
