# Supplementary material for: A scoping review of artificial intelligence applications in clinical trial risk assessment
Source: NPJ Digit Med. 2025 Jul 30;8:486. doi: 10.1038/s41746-025-01886-7 (PMC12307910; doi:10.1038/s41746-025-01886-7)
Supplement: Supplementary file 2 — Supplementary Data 1 [file 41746_2025_1886_MOESM2_ESM.zip › Records identified.bib]

%% This BibTeX bibliography file was created using BibDesk.
%% https://bibdesk.sourceforge.io/

%% Created for Douglas Teodoro at 2025-03-03 08:50:38 +0100 


%% Saved with string encoding Unicode (UTF-8) 


@article{Dalal:2013aa,
	abstract = {Background. Comparative effectiveness and systematic reviews require frequent and time-consuming updating. Results of earlier screening should be useful in reducing the effort needed to screen relevant articles. Methods. We collected 16,707 PubMed citation classification decisions from 2 comparative effectiveness reviews: interventions to prevent fractures in low bone density (LBD) and off-label uses of atypical antipsychotic drugs (AAP). We used previously written search strategies to guide extraction of a limited number of explanatory variables pertaining to the intervention, outcome, and study design. We empirically derived statistical models (based on a sparse generalized linear model with convex penalties {$[$}GLMnet{$]$} and a gradient boosting machine {$[$}GBM{$]$}) that predicted article relevance. We evaluated model sensitivity , positive predictive value (PPV), and screening workload reductions using 11,003 PubMed citations retrieved for the LBD and AAP updates. Results. GLMnet-based models performed slightly better than GBM-based models. When attempting to maximize sensi},
	author = {Dalal, Siddhartha R and Shekelle, Paul G and Hempel, Susanne and Newberry, Sydne J and Motala, Aneesa and Shetty, Kanaka D},
	bdsk-color = {4},
	date = {2013/04//},
	date-added = {2024-09-10 09:09:53 +0200},
	date-modified = {2024-09-10 09:11:12 +0200},
	doi = {10.1177/0272989X12457243},
	journal = {journals.sagepub.com},
	keywords = {machine learning; comparative effectiveness reviews; text classification; Untitled},
	number = {3},
	pages = {343--355},
	title = {A pilot study using machine learning and domain knowledge to facilitate comparative effectiveness review updating},
	url = {https://journals.sagepub.com/doi/abs/10.1177/0272989X12457243?casa_token=OozmtoVXyUEAAAAA:Z-uuSG_VMqgGVZKCdbe9Gr4BpCABmnFYsdR7xZtnN3xvFE7Xm29RVV06UGdVFXjsYjTb1e5QBslRdw},
	volume = {33},
	year = {2013},
	bdsk-url-1 = {https://journals.sagepub.com/doi/abs/10.1177/0272989X12457243?casa_token=OozmtoVXyUEAAAAA:Z-uuSG_VMqgGVZKCdbe9Gr4BpCABmnFYsdR7xZtnN3xvFE7Xm29RVV06UGdVFXjsYjTb1e5QBslRdw},
	bdsk-url-2 = {https://doi.org/10.1177/0272989X12457243}}

@article{Dimasi:2013aa,
	abstract = {We developed an algorithm (ANDI) for predicting regulatory marketing approval for new cancer drugs after phase II testing has been conducted, with the objective of providing a tool to improve drug portfolio decision-making. We examined 98 oncology drugs from the top 50 pharmaceutical companies (2006 sales) that first entered clinical development from 1999 to 2007, had been taken to at least phase II development, and had a known final outcome (research abandonment or regulatory marketing approval). Data on safety, efficacy, operational, market, and company characteristics were obtained from public sources. Logistic regression and machine-learning methods were used to provide an unbiased approach to assess overall predictability and to identify the most important individual predictors. We found that a simple four-factor model (activity, number of patients in the pivotal phase II trial, phase II duration, and a prevalence-related measure) had high sensitivity and specificity for predicting regulatory marketing approval. Despite decades of experience conducting clinical trials and vast improvements in knowledge about disease mechanisms, drug development professionals have been unable to improve the low clinical approval success rates for new molecular entities (NMEs) and new biologic entities (NBEs). To the contrary, evidence indicates that approval success rates have fallen. 1-3 Under the block-buster drug development paradigm, low success rates account for a large proportion of capitalized cost for each approved compound (cash outlays plus a monetized measure of the time cost of the delay between when R\&D investments are made and potential returns are earned). 3,4 The revenues generated by commercialized blockbuster drugs have been needed, in aggregate, to recoup the high costs of the failures. That economic proposition has been challenged in recent years. 5 Under the emerging drug development paradigm, characterized by rising costs for NMEs and NBEs that target stratified patient populations and, therefore , smaller market opportunities, 6 the need to increase new compound success rates and reduce drug development risk has intensified. The focus of this study is on oncology drug development, but the basic principles can be applied to any therapeutic class. The underlying odds of success for the approval of an oncology drug that enters phase III are less than 50-50 (43{\%}), and have not improved in decades despite an explosion of knowledge about the molecular basis of disease. 7 In contrast, a recent analysis found that 56{\%} of all investigational compounds that enter phase III testing obtain US regulatory approval. 3 Decisions about the advancement of oncology drugs to phase III are subject to what the cognitive psychologist Daniel Kahneman describes as "a puzzling limitation of our mind: our excessive confidence in what we believe we know and our apparent inability to acknowledge the full extent of our ignorance and the uncertainty of the world we live in. We are prone to overestimate how much we understand and to underestimate the role of chance in events." 8 Predictive algorithms can help decision makers overcome these biases. In clinical practice, even the simplest algorithms, such as the APGAR score to evaluate newborns in the delivery room, have been shown to be equal to or better than the judgment of experienced clinicians. 9,10 The problem for drug developers is that no such algorithm exists for assessing the probability of success (POS) for regulatory marketing approval after completion of phase II testing. Working under the hypothesis that a simple model of decision making would perform as well as algorithms used in the clinical setting, oncology drugs developed by Janssen Research \& Development (JRD) over the past 10 years were ranked according to a simple APGAR-type score by one of the authors (Rackoff). This exercise demonstrated that a simple model could be used to predict the likelihood of approval. In this scoring system, variables were picked based on experience and reason (i.e., intuition) and weighted equally. On the},
	author = {Dimasi, J A and Hermann, J C and Twyman, K and Kondru, R K and Stergiopoulos, S and Getz, K A and Rackoff, W},
	bdsk-color = {4},
	date = {2013/11//},
	date-added = {2024-09-10 09:09:53 +0200},
	date-modified = {2024-09-10 09:11:12 +0200},
	doi = {10.1002/cpt.194},
	journal = {Wiley Online Library},
	keywords = {Untitled},
	number = {5},
	pages = {506--513},
	title = {A tool for predicting regulatory approval after phase II testing of new oncology compounds},
	url = {https://ascpt.onlinelibrary.wiley.com/doi/abs/10.1002/cpt.194?casa_token=9y6ueBoUXy8AAAAA:sH3HED8NURxvkVzX2Yx9tc8L1Gfl8PsBorZsYE-9V8m4_2uxzp30wl4v4zXeNd_2cMPcZpZpCaTEVPE},
	volume = {98},
	year = {2013},
	bdsk-url-1 = {https://ascpt.onlinelibrary.wiley.com/doi/abs/10.1002/cpt.194?casa_token=9y6ueBoUXy8AAAAA:sH3HED8NURxvkVzX2Yx9tc8L1Gfl8PsBorZsYE-9V8m4_2uxzp30wl4v4zXeNd_2cMPcZpZpCaTEVPE},
	bdsk-url-2 = {https://doi.org/10.1002/cpt.194}}

@article{Munson:2013aa,
	author = {Munson, MA},
	bdsk-color = {4},
	date = {2013///},
	date-added = {2024-09-10 09:09:53 +0200},
	date-modified = {2024-09-10 09:11:12 +0200},
	keywords = {Untitled},
	title = {Builtin vs. auxiliary detection of extrapolation risk.},
	url = {https://www.osti.gov/biblio/1095941},
	year = {2013},
	bdsk-url-1 = {https://www.osti.gov/biblio/1095941}}

@article{Feng:2013aa,
	abstract = {Nowaday, the traditional circuit breaker is which action slow, poor reliability, can not meet large grid interconnection and flexible AC transmission requirements. To address those shortcomings of traditional circuit breaker, an idear is put forward that traditional mechanical circuit breaker combinates of power electronic switch-IGCT to build a new type of hybrid circuit breaker device (Hybrid Circuit Breaker shorted at HCB). Basing on natural converter circuit principles,when grid line failure, the novel device adopts Elman neural network to detect short-circuit fault current, can disconnect quickly by IGCT's rapidity to ensure the safety of the power grid and improve switching speed and service life of the mechanical switch. It has a very important significance in fast switching of power system.},
	author = {Feng, Y and Wang, X and Zhao, Y and {\ldots}, Y Jiang - Indonesian Journal of and 2013, undefined},
	bdsk-color = {4},
	date = {2013///},
	date-added = {2024-09-10 09:09:53 +0200},
	date-modified = {2024-09-10 09:11:12 +0200},
	journal = {journal.esperg.com},
	keywords = {circuit breaker; Elman neural network; fault current detection; HCB; IGCT; Untitled},
	number = {8},
	title = {Design on the HCB based on IGCT and Neural Network Current Detection},
	url = {http://journal.esperg.com/index.php/tijee/article/view/2542},
	volume = {11},
	year = {2013},
	bdsk-url-1 = {http://journal.esperg.com/index.php/tijee/article/view/2542}}

@article{Lesko:2013aa,
	abstract = {Adverse drug events (ADEs) are a common and unavoidable consequence of the complexity of drug development and the heterogeneity of patients and, in most cases, cannot be predicted for a given individual. No drug is completely safe, and no drug development program could possibly conduct a sufficient number of clinical studies to identify all possible ADEs, especially those that are rare, have a long latency period, or occur only in very small subgroups of the patient population. The attrition rate in drug development due to unexpected ADEs over the past decade has been reported to be 10-20{\%}, depending on the phase of drug development and the therapeutic area. 1 Risks related to ADEs are commonly categorized by affected organs as in hepa-totoxicity, immunotoxicity, cardiovascular, and nervous system toxicities. These four organ systems account for more than 75{\%} of safety issues leading to attrition. 2 ADEs are often not discovered until late in the drug development process, particularly during phase III pivotal clinical trials. Attrition due to drug safety at this stage of the development process is a multimillion dollar loss to the company. Even when a favorable benefit/risk ratio allows regulatory approval, ADEs may limit the clinical use of an otherwise efficacious medicine. In fact, more than 35 approved drugs have been removed from the market since 1992 because of safety issues. 3 Patient safety has now become a national priority because numerous observational studies over the past 20 years have reported that ADEs account for a significant percentage of patient hospitalizations (5{\%}) and inpatient morbidity and mortality (11{\%}), and they add a significant financial burden ({\$}2284-5640 per patient) to health-care costs. 4-6 At the urging of the US Food and Drug Administration (FDA) after the market withdrawal of rofecoxib because of safety concerns, the Institute of Medicine convened an expert committee to assess the US drug safety system and to make recommendations to improve risk assessment, surveillance, and the safe use of drugs. The committee's report, The Future of Drug Safety: Promoting and Protecting the Health of the Public (2006), made 25 recommendations to the FDA. 7 The FDA's subsequent response to the Institute of Medicine report, in 2007, included action steps to strengthen the science that supports drug safety, including a mechanistic approach to addressing drug toxicities. 8 THE EVOLVING DRUG SAFETY LANDSCAPE Spontaneous reporting systems have served as the principal adverse-event (AE) collection platform for postmarketing pharmacovigilance since 1960. 9 For example, for decades the FDA has relied on the Adverse Event Reporting System (AERS) database for storing and analyzing spontaneous postmarket-ing point-of-care reports of ADEs. 10 Frequently, ADE reports that occur after approval reflect the undiscovered ADEs from premarket clinical trials. The AERS database now contains more than 5 million records of ADEs, and in one year alone (2010) it received more than 600,000 ADE reports. AERS also contains 9,000 AE codes (i.e., preferred terms in the Medical Dictionary for Regulatory Activities; MedDRA) and 7,000 drug products-hence almost 70 million drug-AE combinations are Adverse drug events (ADEs) remain a universal problem in drug development, regulatory review, and clinical practice with a substantial financial burden on the global health-care system. Recent advances in molecular and "omics" technologies, along with online databases and bioinformatics, have enabled a more integrative approach to understanding drug-target (protein) interactions, both desirable and undesirable, within a biological system. This has led to the development of systems approaches to risk assessment in an attempt to complement and improve on contemporary observational and predictive strategies for assessing risk. Although still in an evolutionary phase, systems approaches have the potential to markedly advance our understanding of ADEs and ability to predict them. Systems approaches will also move personalized medicine forward by enabling better identification of individual and subgroup risk factors.},
	author = {Lesko, LJ and Zheng, S and \&, S Schmidt - Clinical Pharmacology and 2013, undefined},
	bdsk-color = {4},
	date = {2013/05//},
	date-added = {2024-09-10 09:09:53 +0200},
	date-modified = {2024-09-10 09:11:15 +0200},
	doi = {10.1038/clpt.2013.29},
	journal = {Wiley Online Library},
	keywords = {Untitled},
	number = {5},
	pages = {413--413},
	title = {Systems approaches in risk assessment},
	url = {https://ascpt.onlinelibrary.wiley.com/doi/abs/10.1038/clpt.2013.29},
	volume = {93},
	year = {2013},
	bdsk-url-1 = {https://ascpt.onlinelibrary.wiley.com/doi/abs/10.1038/clpt.2013.29},
	bdsk-url-2 = {https://doi.org/10.1038/clpt.2013.29}}

@article{Khedr:2014aa,
	abstract = {Background: The purpose of this study was to investigate the long-term efficacy of transcranial direct current stimulation (tDCS) in the neurorehabilitation of Alzheimer's disease (AD). Methods: Thirty-four AD patients were randomly assigned to three groups: anodal, cathodal, and sham tDCS. Stimulation was applied over the left dorsolateral prefrontal cortex for 25 min at 2 mA, daily for 10 days. Each patient was submitted to the following psychometric assessments: mini-mental state examination (MMSE) and Wechsler adult intelligence scale-third edition at base line, at the end of the 10th sessions and then at 1 and 2 months after the end of the sessions. Motor cortical excitability and the P300 event-related potential were assessed at baseline and after the last tDCS session. Results: Significant treatment group ×time interactions were observed for the MMSE and performance IQ of the WAIS. Post hoc comparisons showed that both anodal and cathodal tDCS (ctDCS) improved MMSE in contrast to sham tDCS. Whereas, this was only true for ctDCS in the performance IQ. Remarkably, tDCS also reduced the P300 latency, but had no effect on motor cortex excitability. Conclusion: Our findings reveal that repeated sessions of tDCS could not only improve cognitive function but also reduce the P300 latency, which is known to be pathologically increased in AD.},
	author = {Khedr, Eman M. and El Gamal, Nageh F. and El-Fetoh, Noha Abo and Khalifa, Hosam and Ahmed, Elham M. and Ali, Anwer M. and Noaman, Mostafa and El-Baki, Ahmed Abd and Karim, Ahmed A.},
	bdsk-color = {4},
	date = {2014///},
	date-added = {2024-09-10 09:09:53 +0200},
	date-modified = {2024-09-10 09:11:12 +0200},
	doi = {10.3389/FNAGI.2014.00275/FULL},
	journal = {Frontiers in Aging Neuroscience},
	keywords = {Alzheimer's disease; Auditory event-related potentials (P300); Cognitive function; Cortical excitability; Cortical plasticity; Transcranial direct current stimulation; Wechsler Adult Intelligent Scale; Untitled},
	number = {OCT},
	title = {A double-blind randomized clinical trial on the efficacy of cortical direct current stimulation for the treatment of Alzheimer's disease},
	volume = {6},
	year = {2014},
	bdsk-url-1 = {https://doi.org/10.3389/FNAGI.2014.00275/FULL}}

@article{Bekolay:2014aa,
	abstract = {Subjects performing simple reaction-time tasks can improve reaction times by learning the expected timing of action-imperative stimuli and preparing movements in advance. Success or failure on the previous trial is often an important factor for determining whether a subject will attempt to time the stimulus or wait for it to occur before initiating action. The medial prefrontal cortex (mPFC) has been implicated in enabling the top-down control of action depending on the outcome of the previous trial. Analysis of spike activity from the rat mPFC suggests that neural integration is a key mechanism for adaptive control in precisely timed tasks. We show through simulation that a spiking neural network consisting of coupled neural integrators captures the neural dynamics of the experimentally recorded mPFC. Errors lead to deviations in the normal dynamics of the system, a process that could enable learning from past mistakes. We expand on this coupled integrator network to construct a spiking neural network that performs a reaction-time task by following either a cue-response or timing strategy, and show that it performs the task with similar reaction times as experimental subjects while maintaining the same spiking dynamics as the experimentally recorded mPFC.},
	author = {Bekolay, T and Laubach, M and Neuroscience, C Eliasmith - Journal of and 2014, undefined},
	bdsk-color = {4},
	date = {2014///},
	date-added = {2024-09-10 09:09:53 +0200},
	date-modified = {2024-09-10 09:11:12 +0200},
	doi = {10.1523/JNEUROSCI.2421-13.2014},
	journal = {Soc Neuroscience},
	keywords = {adaptive control; delayed response RT task; mPFC; neural dynamics; neural engineering framework; neural integrator; Untitled},
	title = {A spiking neural integrator model of the adaptive control of action by the medial prefrontal cortex},
	url = {https://www.jneurosci.org/content/34/5/1892.short},
	year = {2014},
	bdsk-url-1 = {https://www.jneurosci.org/content/34/5/1892.short},
	bdsk-url-2 = {https://doi.org/10.1523/JNEUROSCI.2421-13.2014}}

@article{Downing:2014aa,
	abstract = {IMPORTANCE Many patients and physicians assume that the safety and effectiveness of newly approved therapeutic agents is well understood; however, the strength of the clinical trial evidence supporting approval decisions by the US Food and Drug Administration (FDA) has not been evaluated. OBJECTIVES To characterize pivotal efficacy trials (clinical trials that serve as the basis of FDA approval) for newly approved novel therapeutic agents. DESIGN AND SETTING Cross-sectional analysis using publicly available FDA documents for all novel therapeutic agents approved between 2005 and 2012. MAIN OUTCOMES AND MEASURES Pivotal efficacy trials were classified according to the following design features: randomization, blinding, comparator, and trial end point. Surrogate outcomes were defined as any end point using a biomarker expected to predict clinical benefit. The number of patients, trial duration, and trial completion rates were also determined. RESULTS Between 2005 and 2012, the FDA approved 188 novel therapeutic agents for 206 indications on the basis of 448 pivotal efficacy trials. The median number of pivotal trials per indication was 2 (interquartile range, 1-2.5), although 74 indications (36.8{\%}) were approved on the basis of a single pivotal trial. Nearly all trials were randomized (89.3{\%} {$[$}95{\%} CI, 86.4{\%}-92.2{\%}{$]$}), double-blinded (79.5{\%} {$[$}95{\%} CI, 75.7{\%}-83.2{\%}{$]$}), and used either an active or placebo comparator (87.1{\%} {$[$}95{\%} CI, 83.9{\%}-90.2{\%}{$]$}). The median number of patients enrolled per indication among all pivotal trials was 760 (interquartile range, 270-1550). At least 1 pivotal trial with a duration of 6 months or greater supported the approval of 68 indications (33.8{\%} {$[$}95{\%} CI, 27.2{\%}-40.4{\%}{$]$}). Pivotal trials using surrogate end points as their primary outcome formed the exclusive basis of approval for 91 indications (45.3{\%} {$[$}95{\%} CI, 38.3{\%}-52.2{\%}{$]$}), clinical outcomes for 67 (33.3{\%} {$[$}95{\%} CI, 26.8{\%}-39.9{\%}{$]$}), and clinical scales for 36 (17.9{\%} {$[$}95{\%} CI, 12.6{\%}-23.3{\%}{$]$}). Trial features differed by therapeutic and indication characteristics, such as therapeutic area, expected length of treatment, orphan status, and accelerated approval. CONCLUSIONS AND RELEVANCE The quality of clinical trial evidence used by the FDA as the basis for recent approvals of novel therapeutic agents varied widely across indications. This variation has important implications for patients and physicians as they make decisions about the use of newly approved therapeutic agents.},
	author = {Downing, Nicholas S and Aminawung, Jenerius A and Shah, Nilay D and Krumholz, Harlan M and Ross, Joseph S},
	bdsk-color = {4},
	date = {2014///},
	date-added = {2024-09-10 09:09:53 +0200},
	date-modified = {2024-09-10 09:11:12 +0200},
	doi = {10.1001/jama.2013.282034},
	journal = {jamanetwork.com},
	keywords = {Untitled},
	number = {4},
	pages = {368--377},
	title = {Clinical trial evidence supporting FDA approval of novel therapeutic agents, 2005-2012},
	url = {https://jamanetwork.com/journals/jama/article-abstract/1817794?casa_token=SzoQnE2Ue_QAAAAA:C-sE8RufT5GgPL6uHCmBMWP1cAfPaLtHvO09w6oFc7eQbAuZjMhVdvJvJohjaz3ynyDhX6KlghE},
	volume = {311},
	year = {2014},
	bdsk-url-1 = {https://jamanetwork.com/journals/jama/article-abstract/1817794?casa_token=SzoQnE2Ue_QAAAAA:C-sE8RufT5GgPL6uHCmBMWP1cAfPaLtHvO09w6oFc7eQbAuZjMhVdvJvJohjaz3ynyDhX6KlghE},
	bdsk-url-2 = {https://doi.org/10.1001/jama.2013.282034}}

@article{Cai:2014aa,
	abstract = {The right inferior frontal cortex (rIFC) and the right anterior insula (rAI) have been implicated consistently in inhibitory control, but their differential roles are poorly understood. Here we use multiple quantitative techniques to dissociate the functional organization and roles of the rAI and rIFC. We first conducted a meta-analysis of 70 published inhibitory control studies to generate a commonly activated right fronto-opercular cortex volume of interest (VOI). We then segmented this VOI using two types of features: (1) intrinsic brain activity; and (2) stop-signal task-evoked hemodynamic response profiles. In both cases, segmentation algorithms identified two stable and distinct clusters encompassing the rAI and rIFC. The rAI and rIFC clusters exhibited several distinct functional characteristics. First, the rAI showed stronger intrinsic and task-evoked functional connectivity with the anterior cingulate cortex, whereas the rIFC had stronger intrinsic and task-evoked functional connectivity with dorsomedial prefrontal and lateral fronto-parietal cortices. Second, the rAI showed greater activation than the rIFC during Unsuccessful, but not Successful, Stop trials, and multivoxel response profiles in the rAI, but not the rIFC, accurately differentiated between Successful and Unsuccessful Stop trials. Third, activation in the rIFC, but not rAI, predicted individual differences in inhibitory control abilities. Crucially, these findings were replicated in two independent cohorts of human participants. Together, our findings provide novel quantitative evidence for the dissociable roles of the rAI and rIFC in inhibitory control. We suggest that the rAI is particularly important for detecting behaviorally salient events, whereas the rIFC is more involved in implementing inhibitory control.},
	author = {Cai, Weidong and Ryali, Srikanth and Chen, Tianwen and Chiang, X and Li, Shan R and Menon, Vinod},
	bdsk-color = {4},
	date = {2014///},
	date-added = {2024-09-10 09:09:53 +0200},
	date-modified = {2024-09-10 09:11:13 +0200},
	doi = {10.1523/JNEUROSCI.3048-14.2014},
	journal = {Soc Neuroscience},
	keywords = {classification; cognitive control; response inhibition; stop-signal task; unsupervised learning; Untitled},
	title = {Dissociable roles of right inferior frontal cortex and anterior insula in inhibitory control: evidence from intrinsic and task-related functional parcellation, connectivity, and},
	url = {https://www.jneurosci.org/content/34/44/14652.short},
	year = {2014},
	bdsk-url-1 = {https://www.jneurosci.org/content/34/44/14652.short},
	bdsk-url-2 = {https://doi.org/10.1523/JNEUROSCI.3048-14.2014}}

@article{Cui:2014aa,
	abstract = {BACKGROUND: Clinical trials are the main method for evaluating safety and efficacy of medical interventions and have produced many advances in improving human health. The Women's Health Initiative overturned a half-century of harmful practice in hormone therapy, the National Lung Screening Trial identified the first successful lung cancer screening tool and the Prostate, Lung, Colorectal and Ovarian Cancer Screening Trial overturned decades-long assumptions. While some trials identify unforeseen safety issues or harms, many fail to demonstrate efficacy. Large trials require substantial resources; to ensure reliable outcomes, we must seek ways to improve the predictive information used as the basis of trials. CONCLUSION: Using machine learning methods, we identified the parameters of the model that are most predictive of trial outcome and found that the top four are directly related to the rates of reactions producing methylselenol and transporting extracellular selenium into the cell as selenide. This modeling process demonstrates how the approach can be used in advance of a large clinical trial to identify the best targets for conducting further research to reduce the uncertainty in the trial outcome. RESULTS: Here we demonstrate a modeling framework for linking knowledge of underlying biological mechanism to evaluate the expectation of trial outcomes. Key features include the ability to propagate uncertainty in biological mechanism to uncertainty in trial outcome and mechanisms for identifying knowledge gaps most responsible for unexpected outcomes. The framework was used to model the effect of selenium supplementation for prostate cancer prevention and parallels the Selenium and Vitamin E Cancer Prevention Trial that showed no efficacy despite suggestive data from secondary endpoints in the Nutritional Prevention of Cancer trial and found increased incidence of high-grade prostate cancer in certain subgroups.},
	author = {Cui, Yuanyuan and Murphy, Brendan and Gentilcore, Anastasia and Sharma, Yugal and Minasian, Lori M. and Kramer, Barnett S. and Coates, Paul M. and Gohagan, John K. and Klenk, Juergen and Tidor, Bruce},
	bdsk-color = {4},
	date = {2014///},
	date-added = {2024-09-10 09:09:53 +0200},
	date-modified = {2024-09-10 09:11:14 +0200},
	doi = {10.1186/S12918-014-0140-0},
	journal = {BMC systems biology},
	keywords = {Untitled},
	pages = {6--6},
	title = {Multilevel modeling and value of information in clinical trial decision support},
	volume = {8},
	year = {2014},
	bdsk-url-1 = {https://doi.org/10.1186/S12918-014-0140-0}}

@article{Minor:2014aa,
	abstract = {The growing number of older adults in the population has created an increasing need for health-assistive systems, including prompting interventions to provide activity reminders. In this paper, we present a new regression-tree-based activity forecasting algorithm to predict the occurrence of future activities for prompting initiation of such activities. This automated algorithm extracts high-level features from sensor events and inputs these features to a machine learning algorithm which forecasts when a target activity will next occur. We compare this system to a standard linear regression classification using real data from smart homes. The forecasting algorithm is shown to provide lower error rates over the linear regression model.},
	author = {Minor, B and Joint, DJ Cook - Proceedings of the 2014 ACM International and 2014, undefined},
	bdsk-color = {4},
	date = {2014///},
	date-added = {2024-09-10 09:09:53 +0200},
	date-modified = {2024-09-10 09:11:14 +0200},
	doi = {10.1145/2638728.2641669},
	isbn = {9781450330473},
	journal = {dl.acm.org},
	keywords = {Author Keywords activity forecasting; I2 Artificial Intelligence; regression trees; smart homes ACM Classification Keywords H12 User/Machine Systems; Untitled},
	pages = {441--450},
	title = {Regression tree classification for activity prediction in smart homes},
	url = {https://dl.acm.org/doi/abs/10.1145/2638728.2641669},
	year = {2014},
	bdsk-url-1 = {https://dl.acm.org/doi/abs/10.1145/2638728.2641669},
	bdsk-url-2 = {https://doi.org/10.1145/2638728.2641669}}

@article{Fahal:2014aa,
	abstract = {Background. The natural history of parathyroid function after successful renal transplantation (RT) and the factors predisposing to persistent hyper-parathyroidism (HPT) are not well established. A better knowledge of these data may be helpful in the development of algorithms for optimal surveillance and treatment of HPT after successful RT. Our aim was to evaluate the post-transplant natural history of parathyroid function and calcium metabolism in patients with a functional renal graft and to identify risk factors for persistent HPT. Methods. Charts of 1165 allograft kidney recipients transplanted between 1989 and 2000 were reviewed. Patients with an intact parathyroid hormone (iPTH) level available at the time of transplantation were identified. The charts of the latter patients were checked for a variety of demographic and clinical data, and all determinations of the iPTH concentration available since transplantation were recorded. Serum levels of calcium, phosphorus, alkaline phosphatases and creatinine, concurrently determined, were also registered. Results. After an initial fall, iPTH levels showed a slow but steady decline towards the upper normal limit. The prevalence of persistent HPT, defined as an iPTH level !2.5 times the upper normal limit or the need for parathyroidectomy following transplantation, remained stable at {\$}17{\%} up to 4 years after transplan-tation. Patients with persistent HPT had significantly elevated serum levels of iPTH, calcium and phosphorus at the time of RT, and had spent a longer time on dialysis. Post-transplant iPTH levels correlated significantly with transplant kidney function. Conclusion. Kidney transplant recipients with a high iPTH and calcium {\^A}phosphate product at the time of transplantation are at risk for persistent HPT especially when renal function is suboptimal. Therapy for persistent HPT, if considered, should be initiated 3 months post-transplantation since further spontaneous improvement of parathyroid function thereafter is limited.},
	author = {Fahal, Ibrahim H},
	bdsk-color = {4},
	date = {2014///},
	date-added = {2024-09-10 09:09:53 +0200},
	date-modified = {2024-09-10 09:11:15 +0200},
	doi = {10.1093/NDT/GFAC049/6537417},
	journal = {Ndt},
	keywords = {calcium metabolism; hyperparathyroidism; intact parathyroid hormone; renal transplantation; Untitled},
	number = {3},
	pages = {518--524},
	title = {Uremic sarcopenia: aetiolgy \& implications},
	url = {https://academic.oup.com/ndt/article/29/9/1655/1864455},
	volume = {16},
	year = {2014},
	bdsk-url-1 = {https://academic.oup.com/ndt/article/29/9/1655/1864455},
	bdsk-url-2 = {https://doi.org/10.1093/NDT/GFAC049/6537417}}

@article{Wu:2014aa,
	abstract = {Prediction of patient-centered outcomes in hospitals is useful for performance benchmarking, resource allocation, and guidance regarding active treatment and withdrawal of care. Yet, their use by clinicians is limited by the complexity of available tools and amount of data required. We propose to use Disjunctive Normal Forms as a novel approach to predict hospital and 90-day mortality from instance-based patient data, comprising demographic, genetic, and physiologic information in a large cohort of patients admitted with severe community acquired pneumonia. We develop two algorithms to efficiently learn Disjunctive Normal Forms, which yield easy-to-interpret rules that explicitly map data to the outcome of interest. Disjunctive Normal Forms achieve higher prediction performance quality compared to a set of state-of-the-art machine learning models, and unveils insights unavailable with standard methods. Disjunctive Normal Forms constitute an intuitive set of prediction rules that could be easily implemented to predict outcomes and guide criteria-based clinical decision making and clinical trial execution, and thus of greater practical usefulness than currently available prediction tools. The Java implementation of the tool JavaDNF will be publicly available. {\copyright}2014 Wu et al.},
	author = {Wu, Chuang and Rosenfeld, Roni and Clermont, Gilles},
	bdsk-color = {4},
	date = {2014/04//},
	date-added = {2024-09-10 09:09:53 +0200},
	date-modified = {2024-09-10 09:11:15 +0200},
	doi = {10.1371/JOURNAL.PONE.0089053},
	journal = {PLoS ONE},
	keywords = {Untitled},
	number = {4},
	title = {Using data-driven rules to predict mortality in severe community acquired pneumonia},
	volume = {9},
	year = {2014},
	bdsk-url-1 = {https://doi.org/10.1371/JOURNAL.PONE.0089053}}

@article{Chatterjee:2014aa,
	abstract = {The rapid development and expansion of World Wide Web and network systems have changed the computing world in the last decade and also equipped the intruders and hackers with new facilities for their destructive purposes. The cost of temporary or permanent damages caused by unauthorized access of the intruders to computer systems has urged different organizations to increasingly implement various systems to monitor data flow in their network. The systems are generally known as Intrusion Detection System (IDS).Our objective is to implement an artificial network approach to the design of intrusion detection and prevention system and finally convert the designed model to a VHDL (Very High Speed Integrated Circuit Hardware Descriptive Language) code. This feature enables the system to suggest proper actions against possible attacks. The promising results of the present study show the potential applicability of ANNs for developing practical IDSs.},
	author = {Chatterjee, T and arXiv:1402. 5275, A Bhattacharya - arXiv preprint and 2014, undefined},
	bdsk-color = {4},
	date = {2014///},
	date-added = {2024-09-10 09:09:53 +0200},
	date-modified = {2024-09-10 09:11:15 +0200},
	journal = {arxiv.org},
	keywords = {artificial Neural network; attacks; Intrusion Detection System; Network Security; Untitled},
	number = {1},
	title = {VHDL modeling of intrusion detection \& prevention system (IDPS) a neural network approach},
	url = {https://arxiv.org/abs/1402.5275},
	volume = {8},
	year = {2014},
	bdsk-url-1 = {https://arxiv.org/abs/1402.5275}}

@article{Qureshi:2015aa,
	abstract = {Peptide-based antiviral therapeutics has gradually paved their way into mainstream drug discovery research. Experimental determination of peptides' antiviral activity as expressed by their IC 50 values involves a lot of effort. Therefore, we have developed "AVP-IC 50 Pred," a regression-based algorithm to predict the antiviral activity in terms of IC 50 values (lM). A total of 759 non-redundant peptides from AVPdb and HIPdb were divided into a training/test set having 683 peptides (T 683) and a validation set with 76 independent peptides (V 76) for evaluation. We utilized important peptide sequence features like amino-acid compositions, binary profile of N8-C8 residues, physicochemical properties and their hybrids. Four different machine learning techniques (MLTs) namely Support vector machine, Random Forest, Instance-based classifier, and K-Star were employed. During 10-fold cross validation, we achieved maximum Pearson correlation coefficients (PCCs) of 0.66, 0.64, 0.56, 0.55, respectively, for the above MLTs using the best combination of feature sets. All the predictive models also performed well on the independent validation dataset and achieved maximum PCCs of 0.74, 0.68, 0.59, 0.57, respectively, on the best combination of feature sets. The AVP-IC 50 Pred web server is anticipated to assist the researchers working on antiviral therapeutics by enabling them to computationally screen many compounds and focus experimental validation on the most promising set of peptides, thus reducing cost and time efforts. The server is available at http://crdd.osdd.net/servers/ic50avp. V C 2015 Wiley Periodicals, Inc. Biopolymers (Pept Sci) 104: 753-763, 2015.},
	author = {Qureshi, A and Tandon, H and Science, M Kumar - Peptide and 2015, undefined},
	bdsk-color = {4},
	date = {2015/11//},
	date-added = {2024-09-10 09:09:53 +0200},
	date-modified = {2024-09-10 09:11:12 +0200},
	doi = {10.1002/bip.22703},
	journal = {Wiley Online Library},
	keywords = {machine learning; prediction; antiviral; IC 50; peptide; Untitled},
	number = {6},
	pages = {753--763},
	title = {AVP‐IC50Pred: Multiple machine learning techniques‐based prediction of peptide antiviral activity in terms of half maximal inhibitory concentration (IC50)},
	url = {https://onlinelibrary.wiley.com/doi/abs/10.1002/bip.22703?casa_token=CQ73fd0-LF4AAAAA:OCytWI3eY2dyslmvEVJ6I-Q5DoswfNVmTb-fMiRpCbLgPZ1K2wUp5HprRlt6B8FUL1esjp1aylO1Wnk},
	volume = {104},
	year = {2015},
	bdsk-url-1 = {https://onlinelibrary.wiley.com/doi/abs/10.1002/bip.22703?casa_token=CQ73fd0-LF4AAAAA:OCytWI3eY2dyslmvEVJ6I-Q5DoswfNVmTb-fMiRpCbLgPZ1K2wUp5HprRlt6B8FUL1esjp1aylO1Wnk},
	bdsk-url-2 = {https://doi.org/10.1002/bip.22703}}

@article{Cohen:2015aa,
	abstract = {for the Glatiramer Acetate Clinical Trial to Assess Equivalence With Copaxone (GATE) Study Group IMPORTANCE The patents for the first approved treatments for relapsing-remitting multiple sclerosis are expiring, creating the opportunity to develop generic alternatives. OBJECTIVE To evaluate in the Glatiramer Acetate Clinical Trial to Assess Equivalence With Copaxone (GATE) study whether generic glatiramer acetate (hereafter generic drug) is equivalent to the originator brand glatiramer acetate (hereafter brand drug) product, as measured by imaging and clinical end points, safety, and tolerability. DESIGN, SETTING, AND PARTICIPANTS Randomized, multicenter, double-blind, active and placebo-controlled phase 3 trial. The setting included academic medical centers and clinical practices. Participants were patients with relapsing-remitting multiple sclerosis 18 to 55 years old with at least 1 relapse in the prior year and 1 to 15 gadolinium-enhancing brain magnetic resonance imaging lesions. They were randomized between December 7, 2011, and March 21, 2013. The last participant completed follow-up December 2, 2013. INTERVENTIONS Participants were randomized 4.3:4.3:1 to receive generic glatiramer acetate (20 mg), brand glatiramer acetate (20 mg), or placebo by daily subcutaneous injection for 9 months. MAIN OUTCOMES AND MEASURES The primary end point was the total number of gadolinium-enhancing lesions during months 7, 8, and 9. Additional end points included other magnetic resonance imaging parameters, annualized relapse rate, and Expanded Disability Status Scale score. Safety and tolerability were assessed by monitoring adverse events, injection site reactions, and laboratory test results. RESULTS In total, 794 participants were randomized and treated with generic drug (n = 353), brand drug (n = 357), or placebo (n = 84). The estimated mean numbers of gadolinium-enhancing lesions with generic drug and brand drug were lower than with placebo (ratio, 0.488; 95{\%} CI, 0.365-0.651; P < .001), confirming study sensitivity. For gadolinium-enhancing lesions, the estimated ratio of generic drug to brand drug was 1.095 (95{\%} CI, 0.883-1.360), which was within the predefined equivalence margin of 0.727 to 1.375. The incidence, spectrum, and severity of reported adverse events, including injection site reactions, were similar in the generic drug and brand drug groups. CONCLUSIONS AND RELEVANCE As treatment for relapsing-remitting multiple sclerosis, glatiramer acetate generic drug and brand drug had equivalent efficacy, safety, and tolerability.},
	author = {Cohen, Jeffrey and Belova, Anna and Selmaj, Krzysztof and Wolf, Christian and Sormani, Maria Pia and Obery{\'e}, Janine and Van Den Tweel, Evelyn and Mulder, Roel and Koper, Norbert and Voortman, Gerrit and Barkhof, Frederik},
	bdsk-color = {4},
	date = {2015///},
	date-added = {2024-09-10 09:09:53 +0200},
	date-modified = {2024-09-10 09:11:13 +0200},
	doi = {10.1001/jamaneurol.2015.2154},
	journal = {jamanetwork.com},
	keywords = {JAMA Network; Untitled},
	number = {12},
	pages = {1433--1441},
	title = {Equivalence of generic glatiramer acetate in multiple sclerosis: a randomized clinical trial},
	url = {https://jamanetwork.com/journals/jamaneurology/article-abstract/2451333?casa_token=Fj8T9ZxfDYkAAAAA:hXizl_UdGvgKYSVzFm3no4MS7d9yE4fTg1dOhavsmVrBvCtgQyFX4P5_hLzcQe-WWU849IPaHVY},
	volume = {72},
	year = {2015},
	bdsk-url-1 = {https://jamanetwork.com/journals/jamaneurology/article-abstract/2451333?casa_token=Fj8T9ZxfDYkAAAAA:hXizl_UdGvgKYSVzFm3no4MS7d9yE4fTg1dOhavsmVrBvCtgQyFX4P5_hLzcQe-WWU849IPaHVY},
	bdsk-url-2 = {https://doi.org/10.1001/jamaneurol.2015.2154}}

@book{Gutierrez:2015aa,
	author = {Gutierrez, DD},
	bdsk-color = {4},
	date = {2015///},
	date-added = {2024-09-10 09:09:53 +0200},
	date-modified = {2024-09-10 09:11:14 +0200},
	keywords = {Untitled},
	title = {Machine learning and data science: an introduction to statistical learning methods with R},
	url = {https://books.google.com/books?hl=en&lr=&id=3DPcCgAAQBAJ&oi=fnd&pg=PT3&dq=(%22machine%7Cdeep+learning%22+OR+%22neural+network%22+OR+%22text+mining%22+OR+%22NLP%22)+AND+(%22trial%7CCT+risk%7Csuccess%7Ctermination%7Ccompletion%7Coutcome%7Capproval%22+OR+%22phase+success%22+OR+%22likelihood+of+approval%22)+AND+(%22predict%22+OR+%22classify%22+OR+%22forecast%22)&ots=7shGAZyNkw&sig=1pXS2aBmzIiiV_1isPygL_4qRmM},
	year = {2015},
	bdsk-url-1 = {https://books.google.com/books?hl=en&lr=&id=3DPcCgAAQBAJ&oi=fnd&pg=PT3&dq=(%22machine%7Cdeep+learning%22+OR+%22neural+network%22+OR+%22text+mining%22+OR+%22NLP%22)+AND+(%22trial%7CCT+risk%7Csuccess%7Ctermination%7Ccompletion%7Coutcome%7Capproval%22+OR+%22phase+success%22+OR+%22likelihood+of+approval%22)+AND+(%22predict%22+OR+%22classify%22+OR+%22forecast%22)&ots=7shGAZyNkw&sig=1pXS2aBmzIiiV_1isPygL_4qRmM}}

@article{Gram:2015aa,
	abstract = {Background: Opioids are used for the treatment of pain. However, 30-50{\%} of patients have insufficient effect to the opioid initially selected by the physician, and there is an urgent need for biomarkers to select responders to the most appropriate drug. Since opioids mediate their effect in the central nervous system, this study aimed to investigate if electroencephalography (EEG) during rest or pain before treatment could predict the analgesic response. Methods: EEG from 62 channels was recorded in volunteers during rest and tonic pain (cold pressor test). Morphine (30 mg) or placebo was then administered, and the pain test repeated 60 min after. Washout period between drugs was 7 days. Based on pain ratings, subjects were stratified into responders and non-responders. Spectral analysis was performed on the EEG. Conventional statistics on group basis were used and, furthermore, the most discriminative EEG features were subjected to support vector machine classification to predict the response for the individual subjects. Results: Conventional statistics on the frequency bands revealed no differences between responders and non-responders. On the individual basis, no differences between groups were found using resting EEG. However, EEG during cold pain was able to classify responders with an accuracy of 72{\%} (p = 0.01) and the result was reproducible using baseline data from both study days. Conclusions: Machine learning based on EEG before treatment enabled separation between responders and non-responders. This study represents the first step towards the prediction of opioid analgesia based on EEG features prior to drug administration, and advocates for the use of machine learning in future studies.},
	author = {Gram, M and Graversen, C and {\ldots}, AE Olesen - European Journal of and 2015, undefined},
	bdsk-color = {4},
	date = {2015/11//},
	date-added = {2024-09-10 09:09:53 +0200},
	date-modified = {2024-09-10 09:11:14 +0200},
	doi = {10.1002/ejp.734},
	journal = {Wiley Online Library},
	keywords = {Untitled},
	number = {10},
	pages = {1552--1561},
	title = {Machine learning on encephalographic activity may predict opioid analgesia},
	url = {https://onlinelibrary.wiley.com/doi/abs/10.1002/ejp.734?casa_token=75B8lPikLysAAAAA:Doef3PyUvfq6DyG2_3j-nxsqcouAdWJi8GZxkBJIG_-LHjJiS5q0QoMVoQyoVexUTyGxXUSuvF_wBMg},
	volume = {19},
	year = {2015},
	bdsk-url-1 = {https://onlinelibrary.wiley.com/doi/abs/10.1002/ejp.734?casa_token=75B8lPikLysAAAAA:Doef3PyUvfq6DyG2_3j-nxsqcouAdWJi8GZxkBJIG_-LHjJiS5q0QoMVoQyoVexUTyGxXUSuvF_wBMg},
	bdsk-url-2 = {https://doi.org/10.1002/ejp.734}}

@article{Segura-Bedmar:2015aa,
	author = {Segura-Bedmar, I and Fern{\'a}ndez, P Mart{\'\i}nez},
	bdsk-color = {4},
	date = {2015///},
	date-added = {2024-09-10 09:09:53 +0200},
	date-modified = {2024-09-10 09:11:14 +0200},
	doi = {10.1016/j.jbi.2015.11.001},
	keywords = {Untitled},
	title = {Pharmacovigilance through the development of text mining and natural language processing techniques},
	url = {https://e-archivo.uc3m.es/bitstream/handle/10016/31918/pharmacovigilance_Segura_JBI_2015.pdf?sequence=2},
	year = {2015},
	bdsk-url-1 = {https://e-archivo.uc3m.es/bitstream/handle/10016/31918/pharmacovigilance_Segura_JBI_2015.pdf?sequence=2},
	bdsk-url-2 = {https://doi.org/10.1016/j.jbi.2015.11.001}}

@article{Abedi:2015aa,
	author = {Abedi, V and Lu, P and Hontecillas, R and {\ldots}, M Verma - {\ldots}-Based Discovery of and 2015, undefined},
	bdsk-color = {4},
	date = {2015///},
	date-added = {2024-09-10 09:09:53 +0200},
	date-modified = {2024-09-10 09:11:14 +0200},
	journal = {vtechworks.lib.vt.edu},
	keywords = {drug discovery; in silico clinical trial; inflammation; Lanthionine synthetase C-like protein 2; molecular modeling; Untitled},
	title = {Phase III placebo-controlled, randomized clinical trial with synthetic Crohn's disease patients to evaluate treatment response},
	url = {https://vtechworks.lib.vt.edu/bitstream/handle/10919/64370/Lu_P_D_2015.pdf#page=87},
	year = {2015},
	bdsk-url-1 = {https://vtechworks.lib.vt.edu/bitstream/handle/10919/64370/Lu_P_D_2015.pdf#page=87}}

@article{Jung:2015aa,
	author = {Jung, Euisung},
	bdsk-color = {4},
	date = {2015///},
	date-added = {2024-09-10 09:09:53 +0200},
	date-modified = {2024-09-10 09:11:15 +0200},
	keywords = {Untitled},
	title = {Three Essays on Enhancing Clinical Trial Subject Recruitment Using Natural Language Processing and Text Mining},
	url = {https://dc.uwm.edu/etd/1003/},
	year = {2015},
	bdsk-url-1 = {https://dc.uwm.edu/etd/1003/}}

@article{Lewinski:2015aa,
	abstract = {Literature in the field of nanotechnology is exponentially increasing with more and more engineered nanomaterials being created, characterized, and tested for performance and safety. With the deluge of published data, there is a need for natural language processing approaches to semi-automate the cataloguing of engineered nanomaterials and their associated physico-chemical properties , performance, exposure scenarios, and biological effects. In this paper, we review the different informatics methods that have been applied to patent mining, nanomaterial/device characterization, nanomedicine, and environmental risk assessment. Nine natural language processing (NLP)-based tools were identified: NanoPort, NanoMapper, TechPerceptor, a Text Mining Framework, a Nanodevice Analyzer, a Clinical Trial Document Classifier, Nanotoxicity Searcher, NanoSifter, and NEIMiner. We conclude with recommendations for sharing NLP-related tools through online repositories to broaden participation in nanoinformatics.},
	author = {Lewinski, NA and of, BT McInnes - Beilstein journal and 2015, undefined},
	bdsk-color = {4},
	date = {2015///},
	date-added = {2024-09-10 09:09:53 +0200},
	date-modified = {2024-09-10 09:09:53 +0200},
	doi = {10.3762/bjnano.6.149},
	journal = {beilstein-journals.org},
	keywords = {natural language processing; text mining; data mining; informatics; name entity recognition; nano-informatics; nanoparticles; nanotechnology; nanotoxicity},
	pages = {1439--1449},
	title = {Using natural language processing techniques to inform research on nanotechnology},
	url = {https://www.beilstein-journals.org/bjnano/content/pdf/2190-4286-6-149.pdf},
	volume = {6},
	year = {2015},
	bdsk-url-1 = {https://www.beilstein-journals.org/bjnano/content/pdf/2190-4286-6-149.pdf},
	bdsk-url-2 = {https://doi.org/10.3762/bjnano.6.149}}

@article{Morone:2016aa,
	abstract = {IMPORTANCE Treatment of chronic low back pain (LBP) in older adults is limited by the adverse effects of analgesics. Effective nonpharmacologic treatment options are needed. OBJECTIVE To determine the effectiveness of a mind-body program at increasing function and reducing pain in older adults with chronic LBP. DESIGN, SETTING, AND PARTICIPANTS This single-blind, randomized clinical trial compared a mind-body program (n = 140) with a health education program (n = 142). Community-dwelling older adults residing within the Pittsburgh metropolitan area were recruited from Eligible participants were 65 years or older with functional limitations owing to their chronic LBP (11 points on the Roland and Morris Disability Questionnaire) and chronic pain (duration 3 months) of moderate intensity. Data were analyzed from March 1 to July 1, 2015. INTERVENTIONS The intervention and control groups received an 8-week group program followed by 6 monthly sessions. The intervention was modeled on the Mindfulness-Based Stress Reduction program; the control program, on the "10 Keys" to Healthy Aging. MAIN OUTCOMES AND MEASURES Follow-up occurred at program completion and 6 months later. The score on the Roland and Morris Disability Questionnaire was the primary outcome and measured functional limitations owing to LBP. Pain (current, mean, and most severe in the past week) was measured with the Numeric Pain Rating Scale. Secondary outcomes included quality of life, pain self-efficacy, and mindfulness. Intent-to-treat analyses were conducted. RESULTS Of 1160 persons who underwent screening, 282 participants enrolled in the trial (95 men {$[$}33.7{\%}{$]$} and 187 women {$[$}66.3{\%}{$]$}; mean {$[$}SD{$]$} age,74.5 {$[$}6.6{$]$} years). The baseline mean (SD) Roland and Morris Disability Questionnaire scores for the intervention and control groups were 15.6 (3.0) and 15.4 (3.0), respectively. Compared with the control group, intervention participants improved an additional −1.1 (mean, 12.1 vs 13.1) points at 8 weeks and −0.04 (mean, 12.2 vs 12.6) points at 6 months (effect sizes, −0.23 and −0.08, respectively) on the Roland and Morris Disability Questionnaire. By 6 months, the intervention participants improved on the Numeric Pain Rating Scale current and most severe pain measures an additional −1.8 points (95{\%} CI, −3.1 to −0.05 points; effect size, −0.33) and −1.0 points (95{\%} CI, −2.1 to 0.2 points; effect size, −0.19), respectively. The changes in Numeric Pain Rating Scale mean pain measure after the intervention were not significant (−0.1 {$[$}95{\%} CI, −1.1 to 1.0{$]$} at 8 weeks and −1.1 {$[$}95{\%} CI, −2.2 to −0.01{$]$} at 6 months; effect size, −0.01 and −0.22, respectively). CONCLUSIONS AND RELEVANCE A mind-body program for chronic LBP improved short-term function and long-term current and most severe pain. The functional improvement was not sustained, suggesting that future development of the intervention could focus on durability.},
	author = {Morone, Natalia E and Greco, Carol M and Moore, Charity G and Rollman, Bruce L and Lane, Bridget and Morrow, Lisa A and Glynn, Nancy W and Weiner, Debra K},
	bdsk-color = {4},
	date = {2016///},
	date-added = {2024-09-10 09:09:53 +0200},
	date-modified = {2024-09-10 09:11:12 +0200},
	doi = {10.1001/jamainternmed.2015.8033},
	journal = {jamanetwork.com},
	keywords = {The JAMA Network; Untitled},
	number = {3},
	pages = {329--337},
	title = {A mind-body program for older adults with chronic low back pain: a randomized clinical trial},
	url = {https://jamanetwork.com/journals/jamainternalmedicine/article-abstract/2495275},
	volume = {176},
	year = {2016},
	bdsk-url-1 = {https://jamanetwork.com/journals/jamainternalmedicine/article-abstract/2495275},
	bdsk-url-2 = {https://doi.org/10.1001/jamainternmed.2015.8033}}

@article{Bertsimas:2016aa,
	abstract = {Please scroll down for article-it is on subsequent pages With 12,500 members from nearly 90 countries, INFORMS is the largest international association of operations research (O.R.) and analytics professionals and students. INFORMS provides unique networking and learning opportunities for individual professionals, and organizations of all types and sizes, to better understand and use O.R. and analytics tools and methods to transform strategic visions and achieve better outcomes. For more information on INFORMS, its publications, membership, or meetings visit C ancer is a leading cause of death worldwide, and advanced cancer is often treated with combinations of multiple chemotherapy drugs. In this work, we develop models to predict the outcomes of clinical trials testing combination chemotherapy regimens before they are run and to select the combination chemotherapy regimens to be tested in new phase II and phase III clinical trials, with the primary objective of improving the quality of regimens tested in phase III trials compared to current practice. We built a database of 414 clinical trials for advanced gastric cancer and use it to build statistical models that attain an out-of-sample R 2 of 0.56 when predicting a trial's median overall survival (OS) and an out-of-sample area under the curve (AUC) of 0.83 when predicting if a trial has unacceptably high toxicity. We propose models that use machine learning and optimization to suggest regimens to be tested in phase II and phase III trials. Though it is inherently challenging to evaluate the performance of such models without actually running clinical trials, we use two techniques to obtain estimates for the quality of regimens selected by our models compared with those actually tested in current clinical practice. Both techniques indicate that the models might improve the efficacy of the regimens selected for testing in phase III clinical trials without changing toxicity outcomes. This evaluation of the proposed models suggests that they merit further testing in a clinical trial setting.},
	author = {Bertsimas, Dimitris and O'hair, Allison and Relyea, Stephen and Silberholz, John},
	bdsk-color = {4},
	date = {2016/05//},
	date-added = {2024-09-10 09:09:53 +0200},
	date-modified = {2024-09-10 09:11:12 +0200},
	doi = {10.1287/mnsc.2015.2363},
	journal = {pubsonline.informs.org},
	keywords = {healthcare: treatment; programming: integer; simulation; statistics; Untitled},
	number = {5},
	pages = {1511--1531},
	title = {An analytics approach to designing combination chemotherapy regimens for cancer},
	url = {https://pubsonline.informs.org/doi/abs/10.1287/mnsc.2015.2363?casa_token=-R0cTojePXgAAAAA:jS8g7cCAc8J_aJlfTeFMmA_GW7d3twVo2Ce6G9yxYotRvvxEcbWTASfCxNoeiwd4LgnW-2tz_zAe},
	volume = {62},
	year = {2016},
	bdsk-url-1 = {https://pubsonline.informs.org/doi/abs/10.1287/mnsc.2015.2363?casa_token=-R0cTojePXgAAAAA:jS8g7cCAc8J_aJlfTeFMmA_GW7d3twVo2Ce6G9yxYotRvvxEcbWTASfCxNoeiwd4LgnW-2tz_zAe},
	bdsk-url-2 = {https://doi.org/10.1287/mnsc.2015.2363}}

@article{Hernandez:2016aa,
	author = {Hernandez, AM},
	bdsk-color = {4},
	date = {2016///},
	date-added = {2024-09-10 09:09:53 +0200},
	date-modified = {2024-09-10 09:11:12 +0200},
	keywords = {Untitled},
	title = {Application of Engineering Principles with a Comparison of Machine Learning Classification Methods to Predict Treatment Outcomes in Head and Neck Cancer},
	url = {https://search.proquest.com/openview/84b1a35f45680fbeadf0d1700586e9a6/1?pq-origsite=gscholar&cbl=18750},
	year = {2016},
	bdsk-url-1 = {https://search.proquest.com/openview/84b1a35f45680fbeadf0d1700586e9a6/1?pq-origsite=gscholar&cbl=18750}}

@article{Threadgill:2016aa,
	abstract = {Past work has demonstrated that the reward positivity (RewP) indexes a performance-monitoring system sensitive to positive outcomes. However, studies have not investigated how approach-motivated states occurring in goal pursuit influence performance monitoring. Using a modified monetary incentive delay task, participants played a reaction time game evoking approach-motivated pregoal (reward trials) or neutral (no-reward trials) states. Then, they received trial feedback resulting in monetary gain or no gain. Results revealed that the RewP was larger to win feedback on reward trials than win or no-win feedback after neutral trials. P3 amplitudes were larger to infrequent feedback than frequent feedback, regardless of trial type or outcome. Furthermore, faster reaction times on reward trials related to larger RewP amplitudes after approach-motivated pregoal states. Approach-motivated pregoal states enhance RewP amplitudes for both successful and unsuccessful goal outcomes. Enhanced performance, as measured by faster reaction times, in approach-motivated pregoal states relates to enhanced performance monitoring.},
	author = {Threadgill, AH and Psychophysiology, PA Gable - and 2016, undefined},
	bdsk-color = {4},
	date = {2016/05//},
	date-added = {2024-09-10 09:09:53 +0200},
	date-modified = {2024-09-10 09:11:12 +0200},
	doi = {10.1111/psyp.12611},
	journal = {Wiley Online Library},
	keywords = {Approach motivation; Descriptors: Reward positivity; Goal pursuit; Performance; Performance monitoring; Untitled},
	number = {5},
	pages = {733--738},
	title = {Approach‐motivated pregoal states enhance the reward positivity},
	url = {https://onlinelibrary.wiley.com/doi/abs/10.1111/psyp.12611},
	volume = {53},
	year = {2016},
	bdsk-url-1 = {https://onlinelibrary.wiley.com/doi/abs/10.1111/psyp.12611},
	bdsk-url-2 = {https://doi.org/10.1111/psyp.12611}}

@article{Stewart:2016aa,
	author = {Stewart, Andrew X},
	bdsk-color = {4},
	date = {2016///},
	date-added = {2024-09-10 09:09:53 +0200},
	date-modified = {2024-09-10 09:11:12 +0200},
	keywords = {Untitled},
	title = {Assessing EEG neuroimaging with machine learning},
	url = {https://core.ac.uk/download/pdf/429731681.pdf},
	year = {2016},
	bdsk-url-1 = {https://core.ac.uk/download/pdf/429731681.pdf}}

@article{Neveol:2016aa,
	abstract = {Objective: To summarize recent research and present a selection of the best papers published in 2015 in the field of clinical Natural Language Processing (NLP). Method: A systematic review of the literature was performed by the two section editors of the IMIA Yearbook NLP section by searching bibliographic databases with a focus on NLP efforts applied to clinical texts or aimed at a clinical outcome. Section editors first selected a shortlist of candidate best papers that were then peer-reviewed by independent external reviewers. Results: The clinical NLP best paper selection shows that clinical NLP is making use of a variety of texts of clinical interest to contribute to the analysis of clinical information and the building of a body of clinical knowledge. The full review process highlighted five papers analyzing patient-authored texts or seeking to connect and aggregate multiple sources of information. They provide a contribution to the development of methods, resources, applications, and sometimes a combination of these aspects. Conclusions: The field of clinical NLP continues to thrive through the contributions of both NLP researchers and healthcare professionals interested in applying NLP techniques to impact clinical practice. Foundational progress in the field makes it possible to leverage a larger variety of texts of clinical interest for healthcare purposes.},
	author = {N{\'e}v{\'e}ol, A and informatics, P Zweigenbaum - Yearbook of medical and 2016, undefined},
	bdsk-color = {4},
	date = {2016/11//},
	date-added = {2024-09-10 09:09:53 +0200},
	date-modified = {2024-09-10 09:11:12 +0200},
	doi = {10.15265/IY-2016-049},
	journal = {thieme-connect.com},
	keywords = {Awards and prizes; decision making, computer-assisted; medical informatics/trends; natural language processing; semantics; Untitled},
	number = {1},
	pages = {234--239},
	title = {Clinical natural language processing in 2015: leveraging the variety of texts of clinical interest},
	url = {https://www.thieme-connect.com/products/ejournals/html/10.15265/IY-2016-049},
	year = {2016},
	bdsk-url-1 = {https://www.thieme-connect.com/products/ejournals/html/10.15265/IY-2016-049},
	bdsk-url-2 = {https://doi.org/10.15265/IY-2016-049}}

@article{Hwang:2016aa,
	abstract = {Background: It is necessary to evaluate the efficacy of individual drugs on patients to realize personalized medicine. Testing drugs on patients in clinical trial is the only way to evaluate the efficacy of drugs. The approach is labour intensive and requires overwhelming costs and a number of experiments. Therefore, preclinical model system has been intensively investigated for predicting the efficacy of drugs. Current computational drug sensitivity prediction approaches use general biological network modules as their prediction features. Therefore, they miss indirect effectors or the effects from tissue-specific interactions. Results: We developed cell line specific functional modules. Enriched scores of functional modules are utilized as cell line specific features to predict the efficacy of drugs. Cell line specific functional modules are clusters of genes, which have similar biological functions in cell line specific networks. We used linear regression for drug efficacy prediction. We assessed the prediction performance in leave-one-out cross-validation (LOOCV). Our method was compared with elastic net model, which is a popular model for drug efficacy prediction. In addition, we analysed drug sensitivity-associated functions of five drugs - lapatinib, erlotinib, raloxifene, tamoxifen and gefitinib- by our model. Conclusions: Our model can provide cell line specific drug efficacy prediction and also provide functions which are associated with drug sensitivity. Therefore, we could utilize drug sensitivity associated functions for drug repositioning or for suggesting secondary drugs for overcoming drug resistance.},
	author = {Hwang, Woochang and Choi, Jaejoon and Kwon, Mijin and Lee, Doheon},
	bdsk-color = {4},
	date = {2016/07//},
	date-added = {2024-09-10 09:09:53 +0200},
	date-modified = {2024-09-10 09:09:53 +0200},
	doi = {10.1186/S12859-016-1078-6},
	journal = {BMC Bioinformatics},
	title = {Context-specific functional module based drug efficacy prediction},
	volume = {17},
	year = {2016},
	bdsk-url-1 = {https://doi.org/10.1186/S12859-016-1078-6}}

@article{Ho:2016aa,
	abstract = {Background: Many factors that directly or indirectly cause adverse drug reaction (ADRs) varying from pharmacological, immunological and genetic factors to ethnic, age, gender, social factors as well as drug and disease related ones. On the other hand, advanced methods of statistics, machine learning and data mining allow the users to more effectively analyze the data for descriptive and predictive purposes. The fast changes in this field make it difficult to follow the research progress and context on ADR detection and prediction. Methods: A large amount of articles on ADRs in the last twenty years is collected. These articles are grouped by recent data types used to study ADRs: omics, social media and electronic medical records (EMRs), and reviewed in terms of the problem addressed, the datasets used and methods. Results: Corresponding three tables are established providing brief information on the research for ADRs detection and prediction. Conclusion: The data-driven approach has shown to be powerful in ADRs detection and prediction. The review helps researchers and pharmacists to have a quick overview on the current status of ADRs detection and prediction.},
	author = {Ho, TB and Le, L and Thai, DT and pharmaceutical, S Taewijit - Current and 2016, undefined},
	bdsk-color = {4},
	date = {2016///},
	date-added = {2024-09-10 09:09:53 +0200},
	date-modified = {2024-09-10 09:11:12 +0200},
	doi = {10.2174/1381612822666160509125047},
	journal = {ingentaconnect.com},
	keywords = {Adverse drug reaction; data-driven approach; electronic medical records; omics data; social media data; Untitled},
	pages = {3498--3526},
	title = {Data-driven approach to detect and predict adverse drug reactions},
	url = {https://www.ingentaconnect.com/content/ben/cpd/2016/00000022/00000023/art00003},
	volume = {22},
	year = {2016},
	bdsk-url-1 = {https://www.ingentaconnect.com/content/ben/cpd/2016/00000022/00000023/art00003},
	bdsk-url-2 = {https://doi.org/10.2174/1381612822666160509125047}}

@article{Odonoghue:2016aa,
	abstract = {IMPORTANCE p38 Mitogen-activated protein kinase (MAPK)-stimulated inflammation is implicated in atherogenesis, plaque destabilization, and maladaptive processes in myocardial infarction (MI). Pilot data in a phase 2 trial in non-ST elevation MI indicated that the p38 MAPK inhibitor losmapimod attenuates inflammation and may improve outcomes. OBJECTIVE To evaluate the efficacy and safety of losmapimod on cardiovascular outcomes in patients hospitalized with an acute myocardial infarction. DESIGN, SETTING, AND PATIENTS LATITUDE-TIMI 60, a randomized, placebo-controlled, double-blind, parallel-group trial conducted at 322 sites in 34 countries from June 3, 2014, until December 8, 2015. Part A consisted of a leading cohort (n = 3503) to provide an initial assessment of safety and exploratory efficacy before considering progression to part B (approximately 22 000 patients). Patients were considered potentially eligible for enrollment if they had been hospitalized with an acute MI and had at least 1 additional predictor of cardiovascular risk. INTERVENTIONS Patients were randomized to either twice-daily losmapimod (7.5 mg; n = 1738) or matching placebo (n = 1765) on a background of guideline-recommended therapy. Patients were treated for 12 weeks and followed up for an additional 12 weeks. MAIN OUTCOMES AND MEASURES The primary end point was the composite of cardiovascular death, MI, or severe recurrent ischemia requiring urgent coronary revascularization with the principal analysis specified at week 12. RESULTS In part A, among the 3503 patients randomized (median age, 66 years; 1036 {$[$}29.6{\%}{$]$} were women), 99.1{\%} had complete ascertainment for the primary outcome. The primary end point occurred by 12 weeks in 123 patients treated with placebo (7.0{\%}) and 139 patients treated with losmapimod (8.1{\%}; hazard ratio, 1.16; 95{\%} CI, 0.91-1.47; P = .24). The on-treatment rates of serious adverse events were 16.0{\%} with losmapimod and 14.2{\%} with placebo. CONCLUSIONS AND RELEVANCE Among patients with acute MI, use of losmapimod compared with placebo did not reduce the risk of major ischemic cardiovascular events. The results of this exploratory efficacy study did not justify proceeding to a larger efficacy trial in the existing patient population.},
	author = {O'donoghue, Michelle L and Glaser, Ruchira and Cavender, Matthew A and Aylward, Philip E and Bonaca, Marc P and Budaj, Andrzej and Richard, ; and Davies, Y and Dellborg, Mikael and Keith, ; and Fox, A A and Jorge, ; and Gutierrez, Antonio T and Hamm, Christian and Kiss, Robert G and Kovar, Franti{\v s}ek and Kuder, Julia F and Kyung, Ma ; and Im, Ah and Lepore, John J and Lopez-Sendon, Jose L and Ton, ; and Ophuis, Oude and Parkhomenko, Alexandr and Shannon, Jennifer B and Spinar, Jindrich and Tanguay, Jean-Francois and Ruda, Mikhail and Steg, ; P Gabriel and Theroux, Pierre and Wiviott, Stephen D and Laws, Ian and Sabatine, Marc S and Morrow, David A},
	bdsk-color = {4},
	date = {2016///},
	date-added = {2024-09-10 09:09:53 +0200},
	date-modified = {2024-09-10 09:11:13 +0200},
	doi = {10.1001/jama.2016.3609},
	journal = {jamanetwork.com},
	keywords = {The JAMA Network; Untitled},
	title = {Effect of losmapimod on cardiovascular outcomes in patients hospitalized with acute myocardial infarction: a randomized clinical trial},
	url = {https://jamanetwork.com/journals/jama/article-abstract/2511223?casa_token=9WySzrx48hIAAAAA:uAGgmYKSCaZnAfZzvxz2axfEV_nQHJjn_XOefAzKUPqSSi9gscrCCjePbPFBp-RKPnccg_QIXGU},
	year = {2016},
	bdsk-url-1 = {https://jamanetwork.com/journals/jama/article-abstract/2511223?casa_token=9WySzrx48hIAAAAA:uAGgmYKSCaZnAfZzvxz2axfEV_nQHJjn_XOefAzKUPqSSi9gscrCCjePbPFBp-RKPnccg_QIXGU},
	bdsk-url-2 = {https://doi.org/10.1001/jama.2016.3609}}

@article{Borlikova:2016aa,
	abstract = {Successful and timely completion of prospective clinical trials depends on patient recruitment as patients are critical to delivery of the prospective trial data. There exists a pressing need to develop better tools/techniques to optimise patient recruitment in multicentre clinical trials. In this study Grammatical Evolution (GE) is used to evolve classification models to predict future patient enrolment performance of investigators/site to be selected for the conduct of the trial. Prediction accuracy of the evolved models is compared with results of a range of machine learning algorithms widely used for classification. The results suggest that GE is able to successfully induce classification models and analysis of these models can help in our understanding of the factors providing advanced indication of a trial sites'future performance.},
	author = {Borlikova, Gilyana and Phillips, Michael and Smith, Louis and O'Neill, Michael},
	bdsk-color = {4},
	date = {2016///},
	date-added = {2024-09-10 09:09:53 +0200},
	date-modified = {2024-09-10 09:11:13 +0200},
	doi = {10.1007/978-3-319-31204-0{\_}4},
	isbn = {9783319312033},
	journal = {Lecture Notes in Computer Science (including subseries Lecture Notes in Artificial Intelligence and Lecture Notes in Bioinformatics)},
	keywords = {Clinical trials; Enrolment; Grammar-based genetic programming; Grammatical evolution; Untitled},
	pages = {46--57},
	title = {Evolving classification models for prediction of patient recruitment in multicentre clinical trials using grammatical evolution},
	volume = {9597},
	year = {2016},
	bdsk-url-1 = {https://doi.org/10.1007/978-3-319-31204-0%7B%5C_%7D4}}

@article{Wallace:2016aa,
	abstract = {Systematic reviews underpin Evidence Based Medicine (EBM) by addressing precise clinical questions via comprehensive synthesis of all relevant published evidence. Authors of systematic reviews typically define a Population/Problem, Intervention, Comparator, and Outcome (a PICO criteria) of interest, and then retrieve, appraise and synthesize results from all reports of clinical trials that meet these criteria. Identifying PICO elements in the full-texts of trial reports is thus a critical yet time-consuming step in the systematic review process. We seek to expedite evidence synthesis by developing machine learning models to automatically extract sentences from articles relevant to PICO elements. Collecting a large corpus of training data for this task would be prohibitively expensive. Therefore, we derive distant supervision (DS) with which to train models using previously conducted reviews. DS entails heuristically deriving 'soft' labels from an available structured resource. However, we have access only to unstructured, free-text summaries of PICO elements for corresponding articles; we must derive from these the desired sentence-level annotations. To this end, we propose a novel method-supervised distant supervision (SDS)-that uses a small amount of direct supervision to better exploit a large corpus of distantly labeled instances by learning to pseudo-annotate articles using the available DS. We show that this approach tends to outperform existing methods with respect to automated PICO extraction.},
	author = {Wallace, Byron C and Kuiper, Jo{\"e}l and Sharma, Aakash and Zhu, Mingxi and Marshall, Iain J and Marlin, Benjamin M and David Page, C and Saria, Suchi and Kuiper, Joel and Marshall Wallace, Iain J},
	bdsk-color = {4},
	date = {2016///},
	date-added = {2024-09-10 09:09:53 +0200},
	date-modified = {2024-09-10 09:11:13 +0200},
	journal = {jmlr.org},
	keywords = {natural language processing; Evidence-based medicine; data extraction; distant supervision; text mining; Untitled},
	pages = {1--25},
	title = {Extracting PICO sentences from clinical trial reports using supervised distant supervision},
	url = {https://www.jmlr.org/papers/volume17/15-404/15-404.pdf},
	volume = {17},
	year = {2016},
	bdsk-url-1 = {https://www.jmlr.org/papers/volume17/15-404/15-404.pdf}}

@article{Green:2016aa,
	abstract = {Background: There remains a need to identify and validate biomarkers for predicting prostate cancer (CaP) outcomes using robust and routinely available pathology techniques to identify men at most risk of premature death due to prostate cancer. Previous immunohistochemical studies suggest the proliferation marker Ki67 might be a predictor of survival, independently of PSA and Gleason score. We performed a validation study of Ki67 as a marker of survival and disease progression and compared its performance against another candidate biomarker, DLX2, selected using artificial neural network analysis.},
	author = {Green, William Jf and Ball, Graham and Hulman, Geoffrey and Johnson, Catherine and Schalwyk, Gerry Van and Ratan, Hari L and Soria, Daniel and Garibaldi, Jonathan M and Parkinson, Richard and Hulman, Joshua and Rees, Robert and Powe, Desmond G},
	bdsk-color = {4},
	date = {2016///},
	date-added = {2024-09-10 09:09:53 +0200},
	date-modified = {2024-09-10 09:11:14 +0200},
	doi = {10.1038/bjc.2016.169},
	keywords = {Untitled},
	title = {KI67 and DLX2 predict increased risk of metastasis formation in prostate cancer-a targeted molecular approach.},
	url = {https://eastmid.openrepository.com/bitstream/handle/20.500.12904/415/(554)%20British%20Journal%20of%20Cancer.pdf?sequence=2},
	year = {2016},
	bdsk-url-1 = {https://eastmid.openrepository.com/bitstream/handle/20.500.12904/415/(554)%20British%20Journal%20of%20Cancer.pdf?sequence=2},
	bdsk-url-2 = {https://doi.org/10.1038/bjc.2016.169}}

@article{Hu:2016aa,
	abstract = {Objectives: Prediabetes is a major epidemic and is associated with adverse cardio-cerebrovascular outcomes. Early identification of patients who will develop rapid progression of atherosclerosis could be beneficial for improved risk stratification. In this paper, we investigate important factors impacting the prediction, using several machine learning methods, of rapid progression of carotid intima-media thickness in impaired glucose tolerance (IGT) participants. Methods: In the Actos Now for Prevention of Diabetes (ACT NOW) study, 382 participants with IGT underwent carotid intima-media thickness (CIMT) ultrasound evaluation at baseline and at 15--18 months, and were divided into rapid progressors (RP, n = 39, 58 $\pm$17.5 μM change) and non-rapid progressors (NRP, n = 343, 5.8 $\pm$20 μM change, p < 0.001 versus RP). To deal with complex multi-modal data consisting of demographic, clinical, and laboratory variables, we propose a general data-driven framework to investigate the ACT NOW dataset. In particular, we first employed a Fisher Score-based feature selection method to identify the most effective variables and then proposed a probabilistic Bayes-based learning method for the prediction. Comparison of the methods and factors was conducted using area under the receiver operating characteristic curve (AUC) analyses and Brier score. Results: The experimental results show that the proposed learning methods performed well in identifying or predicting RP. Among the methods, the performance of Na{\"\i}ve Bayes was the best (AUC 0.797, Brier score 0.085) compared to multilayer perceptron (0.729, 0.086) and random forest (0.642, 0.10). The results also show that feature selection has a significant positive impact on the data prediction performance. Conclusions: By dealing with multi-modal data, the proposed learning methods show effectiveness in predicting prediabetics at risk for rapid atherosclerosis progression. The proposed framework demonstrated utility in outcome prediction in a typical multidimensional clinical dataset with a relatively small number of subjects, extending the potential utility of machine learning approaches beyond extremely large-scale datasets.},
	author = {Hu, Xia and Reaven, Peter D. and Saremi, Aramesh and Liu, Ninghao and Abbasi, Mohammad Ali and Liu, Huan and Migrino, Raymond Q. and the ACT NOW Study Investigators},
	bdsk-color = {4},
	date = {2016/12//},
	date-added = {2024-09-10 09:09:53 +0200},
	date-modified = {2024-09-10 09:11:14 +0200},
	doi = {10.1186/S13637-016-0049-6},
	journal = {Eurasip Journal on Bioinformatics and Systems Biology},
	keywords = {Atherosclerosis; Diabetes; Machine learning; Model; Prognosis; Untitled},
	number = {1},
	title = {Machine learning to predict rapid progression of carotid atherosclerosis in patients with impaired glucose tolerance},
	volume = {2016},
	year = {2016},
	bdsk-url-1 = {https://doi.org/10.1186/S13637-016-0049-6}}

@article{Samarnggoon:2016aa,
	abstract = {Conventionally, a human has to learn to operate a machine by himself / herself. Human Adaptive Mechatronics (HAM) aims to investigate a machine that has the capability to learn its operator skills in order to provide assistance and guidance appropriately. Therefore, the understanding of human behaviour during the human-machine interaction (HMI) from the machine's side is essential. The focus of this research is to propose a model of human-machine control strategy and performance evaluation from the machine's point of view. Various HAM simulation scenarios are developed for the investigations of the HMI. The first case study that utilises the classic pendulum-driven capsule system reveals that a human can learn to control the unfamiliar system and summarise the control strategy as a set of rules. Further investigation of the case study is conducted with nine participants to explore the performance differences and control characteristics among them. High performers tend to control the pendulum at high frequency in the right portion of the angle range while the low performers perform inconsistent control behaviour. This control information is used to develop a human-machine control model by adopting an Artificial Neural Network (ANN) and 10-time-10-fold cross-validation. Two models of capsule direction and position predictions are obtained with 88.3{\%} and 79.1{\%} accuracies, respectively. An Electroencephalogram (EEG) headset is integrated into the platform for monitoring brain activity during HMI. A number of preliminary studies reveal that the brain has a specific response pattern to particular stimuli compared to normal brainwaves. A novel human-machine performance evaluation based on the EEG brainwaves is developed by utilising a classical target hitting task as a case study of HMI. Six models are obtained for the evaluation of the corresponding performance aspects including the Fitts index of performance. The averaged evaluation accuracy of the models is 72.35{\%}. However, the accuracy drops to 65.81{\%} when the models are applied to unseen data. In general, it can be claimed that the accuracy is satisfactory since it is very challenging to evaluate the HMI performance based only on the EEG brainwave activity. ii Acknowledgement},
	author = {Samarnggoon, K},
	bdsk-color = {4},
	date = {2016///},
	date-added = {2024-09-10 09:09:53 +0200},
	date-modified = {2024-09-10 09:11:14 +0200},
	keywords = {Untitled},
	title = {Modelling of Human Control and Performance Evaluation using Artificial Neural Network and Brainwave},
	url = {http://eprints.staffs.ac.uk/2389/1/Samarnggoon_PhD%20thesis.pdf},
	year = {2016},
	bdsk-url-1 = {http://eprints.staffs.ac.uk/2389/1/Samarnggoon_PhD%20thesis.pdf}}

@article{Hu:2016ab,
	abstract = {Introduction: Clinical deterioration (ICU transfer and cardiac arrest) occurs during approximately 5-10{\%} of hospital admissions. Existing prediction models have a high false positive rate, leading to multiple false alarms and alarm fatigue. We used routine vital signs and laboratory values obtained from the electronic medical record (EMR) along with a machine learning algorithm called a neural network to develop a prediction model that would increase the predictive accuracy and decrease false alarm rates. Design: Retrospective cohort study. Setting: The hematologic malignancy unit in an academic medical center in the United States. Patient Population: Adult patients admitted to the hematologic malignancy unit from 2009 to 2010. Intervention: None. Measurements and Main Results: Vital signs and laboratory values were obtained from the electronic medical record system and then used as predictors (features). A neural network was used to build a model to predict clinical deterioration events (ICU transfer and cardiac arrest). The performance of the neural network model was compared to the VitalPac Early Warning Score (ViEWS). Five hundred sixty five consecutive total admissions were available with 43 admissions resulting in clinical deterioration. Using simulation, the neural network outperformed the ViEWS model with a positive predictive value of 82{\%} compared to 24{\%}, respectively. Conclusion: We developed and tested a neural network-based prediction model for clinical deterioration in patients hospitalized in the hematologic malignancy unit. Our neural network model outperformed an existing model, substantially increasing the positive predictive value, allowing the clinician to be confident in the alarm raised. This system can be readily implemented in a real-time fashion in existing EMR systems.},
	author = {Hu, Scott B. and Wong, Deborah J. L. and Correa, Aditi and Li, Ning and Deng, Jane C.},
	bdsk-color = {4},
	date = {2016/08//},
	date-added = {2024-09-10 09:09:53 +0200},
	date-modified = {2024-09-10 09:11:14 +0200},
	doi = {10.1371/JOURNAL.PONE.0161401},
	journal = {PLoS ONE},
	keywords = {Untitled},
	number = {8},
	title = {Prediction of clinical deterioration in hospitalized adult patients with hematologic malignancies using a neural network model},
	volume = {11},
	year = {2016},
	bdsk-url-1 = {https://doi.org/10.1371/JOURNAL.PONE.0161401}}

@article{Ekins:2016aa,
	abstract = {Over the past decade we have witnessed the increasing sophistication of machine learning algorithms applied in daily use from internet searches, voice recognition, social network software to machine vision software in cameras, phones, robots and self-driving cars. Pharmaceutical research has also seen its fair share of machine learning developments. For example, applying such methods to mine the growing datasets that are created in drug discovery not only enables us to learn from the past but to predict a molecule's properties and behavior in future. The latest machine learning algorithm garnering significant attention is deep learning, which is an artificial neural network with multiple hidden layers. Publications over the last 3 years suggest that this algorithm may have advantages over previous machine learning methods and offer a slight but discernable edge in predictive performance. The time has come for a balanced review of this technique but also to apply machine learning methods such as deep learning across a wider array of endpoints relevant to pharmaceutical research for which the datasets are growing such as physicochemical property prediction, formulation prediction, absorption, distribution, metabolism, excretion and toxicity (ADME/Tox), target prediction and skin permeation, etc. We also show that there are many potential applications of deep learning beyond cheminformatics. It will be important to perform prospective testing (which has been carried out rarely to date) in order to convince skeptics that there will be benefits from investing in this technique.},
	author = {Ekins, Sean},
	bdsk-color = {4},
	date = {2016/11//},
	date-added = {2024-09-10 09:09:53 +0200},
	date-modified = {2024-09-10 09:11:15 +0200},
	doi = {10.1007/S11095-016-2029-7},
	journal = {Pharmaceutical Research},
	keywords = {machine learning; artificial intelligence; drug discovery; deep Learning; pharmaceutics; Untitled},
	number = {11},
	pages = {2594--2603},
	title = {The Next Era: Deep Learning in Pharmaceutical Research},
	volume = {33},
	year = {2016},
	bdsk-url-1 = {https://doi.org/10.1007/S11095-016-2029-7}}

@article{Castro:2016aa,
	author = {Castro, D and Innovation, J New - Center for Data and 2016, undefined},
	bdsk-color = {4},
	date = {2016///},
	date-added = {2024-09-10 09:09:53 +0200},
	date-modified = {2024-09-10 09:11:15 +0200},
	journal = {euagenda.eu},
	keywords = {Untitled},
	title = {The promise of artificial intelligence},
	url = {https://euagenda.eu/upload/publications/untitled-53560-ea.pdf},
	year = {2016},
	bdsk-url-1 = {https://euagenda.eu/upload/publications/untitled-53560-ea.pdf}}

@article{Trial:2016aa,
	author = {Trial, P},
	bdsk-color = {4},
	date = {2016///},
	date-added = {2024-09-10 09:09:53 +0200},
	date-modified = {2024-09-10 09:11:15 +0200},
	keywords = {Untitled},
	title = {THIS MONTH IN},
	url = {https://pubs.asahq.org/anesthesiology/article-abstract/132/5/A1/108959},
	year = {2016},
	bdsk-url-1 = {https://pubs.asahq.org/anesthesiology/article-abstract/132/5/A1/108959}}

@article{Kim:2016aa,
	abstract = {Drug development has been a costly and lengthy process with an extremely low success rate and lack of consideration of individual diversity in drug response and toxicity. Over the past decade, an alternative ``big data''approach has been expanding at an unprecedented pace based on the development of electronic databases of chemical substances, disease gene/protein targets, functional readouts, and clinical information covering inter-individual genetic variations and toxicities. This paradigm shift has enabled systematic, high-throughput, and accelerated identification of novel drugs or repurposed indications of existing drugs for pathogenic molecular aberrations specifically present in each individual patient. The exploding interest from the information technology and direct-to-consumer genetic testing industries has been further facilitating the use of big data to achieve personalized Precision Medicine. Here we overview currently available resources and discuss future prospects.},
	author = {Kim, Rosa S. and Goossens, Nicolas and Hoshida, Yujin},
	bdsk-color = {4},
	date = {2016/05//},
	date-added = {2024-09-10 09:09:53 +0200},
	date-modified = {2024-09-10 09:11:15 +0200},
	doi = {10.1080/23808993.2016.1174062},
	journal = {Expert Review of Precision Medicine and Drug Development},
	keywords = {Big data; drug development; high-throughput screen; in silico drug discovery; precision medicine; Untitled},
	number = {3},
	pages = {245--253},
	title = {Use of big data in drug development for precision medicine},
	volume = {1},
	year = {2016},
	bdsk-url-1 = {https://doi.org/10.1080/23808993.2016.1174062}}

@article{Podichetty:1864aa,
	abstract = {Clinical trial efficiency, defined as facilitating patient enrollment, and reducing the time to reach safety and efficacy decision points, is a critical driving factor for making improvements in therapeutic development. The present work evaluated a machine learning (ML) approach to improve phase II or proof-of-concept trials designed to address unmet medical needs in treating schizophrenia. Diagnostic data from the Clinical Antipsychotic Trials of Intervention Effectiveness (CATIE) trial were used to develop a binary classification ML model predicting individual patient response as either "improvement," defined as greater than 20{\%} reduction in total Positive and Negative Syndrome Scale (PANSS) score, or "no improvement," defined as an inadequate treatment response (<20{\%} reduction in total PANSS). A random forest algorithm performed best relative to other tree-based approaches in model ability to classify patients after 6 months of treatment. Although model ability to identify true positives, a measure of model sensitivity, was poor (<0.2), its specificity, true negative rate, was high (0.948). A second model, adapted from the first, was subsequently applied as a proof-of-concept for the ML approach to supplement trial enrollment by identifying patients not expected to improve based on their baseline diagnostic scores. In three virtual trials applying this screening approach, the percentage of patients predicted to improve ranged from 46{\%} to 48{\%}, consistently approximately double the CATIE response rate of 22{\%}. These results show the promising application of ML to improve clinical trial efficiency and, as such, ML models merit further consideration and development. Study Highlights WHAT IS THE CURRENT KNOWLEDGE ON THE TOPIC? In silico approaches for a priori prediction of patient therapeutic response in a clinical trial could improve clinical trial efficiency by reducing patient enrollment requirements and potentially decision time.},
	author = {Podichetty, Jagdeep T and Silvola, Rebecca M and Rodriguez-Romero, Violeta and Bergstrom, Richard F and Vakilynejad, Majid and Bies, Robert R and Stratford Jr, Robert E and Stratford Jr are co-senior authors, Robert E and Robert Stratford Jr, Correspondence E},
	bdsk-color = {4},
	date = {1864/09//},
	date-added = {2024-09-10 09:09:53 +0200},
	date-modified = {2024-09-10 09:11:12 +0200},
	doi = {10.1111/cts.13035},
	journal = {pdfs.semanticscholar.org},
	keywords = {Untitled},
	number = {5},
	pages = {1864--1874},
	title = {A machine learning model to predict the onset of alzheimer disease using potential cerebrospinal fluid (csf) biomarkers},
	url = {https://pdfs.semanticscholar.org/f8f0/87dde0db02dd5bdf1ddfef61ee39b793d8ce.pdf},
	volume = {14},
	year = {2017},
	bdsk-url-1 = {https://pdfs.semanticscholar.org/f8f0/87dde0db02dd5bdf1ddfef61ee39b793d8ce.pdf},
	bdsk-url-2 = {https://doi.org/10.1111/cts.13035}}

@article{Batin:2017aa,
	abstract = {In this paper we focus on the most efficacious AI applications for life extension and anti-aging at three expected stages of AI development: narrow AI, AGI and superintelligence. First, we overview the existing research and commercial work performed by a select number of startups and academic projects. We find that at the current stage of "narrow" AI, the most promising areas for life extension are geroprotector-combination discovery, detection of aging biomarkers, and personalized anti-aging therapy. These advances could help currently living people reach longevity escape velocity and survive until more advanced AI appears. When AI comes close to human level, the main contribution to life extension will come from AI integration with humans through brain-computer interfaces, integrated AI assistants capable of autonomously diagnosing and treating health issues, and cyber systems embedded into human bodies. Lastly, we speculate about the more remote future, when AI reaches the level of superintelligence and such life-extension methods as uploading human minds and creating nanotechnological bodies may become possible, thus lowering the probability of human death close to zero. We suggest that medical AI based superintelligence could be safer than, say, military AI, as it may help humans to evolve into part of the future superintelligence via brain augmentation, uploading, and a network of self-improving humans. Medical AI's value system is focused on human benefit. Povzetek: Prispevek opisuje najbolj u{\v c}inkovite aplikacije umetne inteligence za podalj{\v s}anje {\v z}ivljenjske in delovne dobe od klasi{\v c}nega strojnega u{\v c}enja do superinteligence.},
	author = {Batin, M and Turchin, A and Sergey, M and Zhila, A and Informatica, D Denkenberger - and 2017, undefined},
	bdsk-color = {4},
	date = {2017///},
	date-added = {2024-09-10 09:09:53 +0200},
	date-modified = {2024-09-10 09:11:12 +0200},
	journal = {informatica.si},
	keywords = {machine learning; artificial intelligence; aging; biomarkers; geroprotectors; life extension; Untitled},
	pages = {401--401},
	title = {Artificial intelligence in life extension: from deep learning to superintelligence},
	url = {https://informatica.si/index.php/informatica/article/view/1797},
	volume = {41},
	year = {2017},
	bdsk-url-1 = {https://informatica.si/index.php/informatica/article/view/1797}}

@article{Musib:2017aa,
	author = {Musib, Mrinal and Wang, Feng and Tarselli, Michael A. and Yoho, Rachel and Yu, Kun Hsing and Andr{\'e}s, Rigoberto Medina and Greenwald, Noah F. and Pan, Xubin and Lee, Chien Hsiu and Zhang, Jian and Dutton-Regester, Ken and Johnston, Jake Wyatt and Sharafeldin, Icell Mahmoud},
	bdsk-color = {4},
	date = {2017/07//},
	date-added = {2024-09-10 09:09:53 +0200},
	date-modified = {2024-09-10 09:11:12 +0200},
	doi = {10.1126/SCIENCE.357.6346.28},
	journal = {Science (New York, N.Y.)},
	keywords = {Untitled},
	number = {6346},
	pages = {28--30},
	title = {Artificial intelligence in research},
	volume = {357},
	year = {2017},
	bdsk-url-1 = {https://doi.org/10.1126/SCIENCE.357.6346.28}}

@article{Newman:2017aa,
	abstract = {The Division of Lung Diseases of the NHLBI and the Cardiovascular Medical Education and Research Fund held a workshop to discuss how to leverage the anticipated scientific output from the recently launched "Redefining Pulmonary Hypertension through Pulmonary Vascular Disease Phenomics" (PVDOMICS) program to develop newer approaches to pulmonary vascular disease. PVDOMICS is a collaborative, protocol-driven network to analyze all patient populations with pulmonary hypertension to define novel pulmonary vascular disease (PVD) phenotypes. Stakeholders, including basic, translational, and clinical investigators; clinicians; patient advocacy organizations; regulatory agencies; and pharmaceutical industry experts, joined to discuss the application of precision medicine to PVD clinical trials. Recommendations were generated for discussion of research priorities in line with NHLBI Strategic Vision Goals that include: (1) A national effort, involving all the stakeholders, should seek to coordinate biosamples and biodata from all funded programs to a web-based repository so that information can be shared and correlated with other research projects. Example programs sponsored by NHLBI include PVDOMICS, Pulmonary Hypertension Breakthrough Initiative, the National Biological Sample and Data Repository for PAH, and the National Precision Medicine Initiative. (2) A task force to develop a master clinical trials protocol for PVD to apply precision medicine principles to future clinical trials. Specific features include: (a) adoption of smaller clinical trials that incorporate biomarker-guided enrichment strategies, using adaptive and innovative statistical designs; and (b) development of newer endpoints that reflect well-defined and clinically meaningful changes. (3) Development of updated and systematic variables in imaging, hemodynamic, cellular, genomic, and metabolic tests that will help precisely identify individual and shared features of PVD and serve as the basis of novel phenotypes for therapeutic interventions.},
	author = {Newman, John H and Rich, Stuart and Abman, Steven H and Alexander, John H and Barnard, John and Beck, Gerald J and Benza, Raymond L and Bull, Todd M and Chan, Stephen Y and Chun, Hyung J and Doogan, Declan and Dupuis, Jocelyn and Erzurum, Serpil C and Frantz, Robert P and Geraci, Mark and Gillies, Hunter and Gladwin, Mark and Gray, Michael P and Hemnes, Anna R and Herbst, Roy S and Hernandez, Adrian F and Hill, Nicholas S and Horn, Evelyn M and Hunter, Kendall and Jing, Zhi-Cheng and Johns, Roger and Kaul, Sanjay and Kawut, Steven M and Lahm, Tim and Leopold, Jane A and Lewis, Greg D and Mathai, Stephen C and Mclaughlin, Vallerie V and Michelakis, Evangelos D and Nathan, Steven D and Nichols, William and Page, Grier and Rabinovitch, Marlene and Rich, Jonathan and Rischard, Franz and Rounds, Sharon and Shah, Sanjiv J and Tapson, Victor F and Lowy, Naomi and Stockbridge, Norman and Weinmann, Gail and Xiao, Lei},
	bdsk-color = {4},
	date = {2017/06//},
	date-added = {2024-09-10 09:09:53 +0200},
	date-modified = {2024-09-10 09:11:13 +0200},
	doi = {10.1164/rccm.201701-0150WS},
	journal = {atsjournals.org},
	keywords = {precision medicine; master protocol; pulmonary hypertension; pulmonary vascular disease; Pulmonary Vascular Disease Phenomics NHLBI Workshop 1661; Untitled},
	number = {12},
	pages = {1661--1670},
	title = {Enhancing insights into pulmonary vascular disease through a precision medicine approach. A joint NHLBI--Cardiovascular Medical Research and Education Fund},
	url = {https://www.atsjournals.org/doi/abs/10.1164/rccm.201701-0150WS},
	volume = {17},
	year = {2017},
	bdsk-url-1 = {https://www.atsjournals.org/doi/abs/10.1164/rccm.201701-0150WS},
	bdsk-url-2 = {https://doi.org/10.1164/rccm.201701-0150WS}}

@article{Alguacil:2017aa,
	abstract = {Two sources of information most relevant to guide social decision making are the cooperative tendencies associated with different people and their facial emotional displays. This electrophysiological experiment aimed to study how the use of personal identity and emotional expressions as cues impacts different stages of face processing and their potential isolated or interactive processing. Participants played a modified trust game with 8 different alleged partners, and in separate blocks either the identity or the emotions carried information regarding potential trial outcomes (win or loss). Behaviorally, participants were faster to make decisions based on identity compared to emotional expressions. Also, ignored (nonpredictive) emotions interfered with decisions based on identity in trials where these sources of information conflicted. Electrophysiological results showed that expectations based on emotions modulated processing earlier in time than those based on identity. Whereas emotion modulated the central N1 and VPP potentials, identity judgments heightened the amplitude of the N2 and P3b. In addition, the conflict that ignored emotions generated was reflected on the N170 and P3b potentials. Overall, our results indicate that using identity or emotional cues to predict cooperation tendencies recruits dissociable neural circuits from an early point in time, and that both sources of information generate early and late interactive patterns.},
	author = {Alguacil, Sonia and Madrid, Eduardo and Esp{\'\i}n, Antonio M. and Ruz, Mar{\'\i}a},
	bdsk-color = {4},
	date = {2017/04//},
	date-added = {2024-09-10 09:09:53 +0200},
	date-modified = {2024-09-10 09:11:13 +0200},
	doi = {10.3758/S13415-016-0481-9},
	journal = {Cognitive, Affective and Behavioral Neuroscience},
	keywords = {Conflict; Decision-making; Emotion; N170; Reward; Untitled},
	number = {2},
	pages = {315--329},
	title = {Facial identity and emotional expression as predictors during economic decisions},
	volume = {17},
	year = {2017},
	bdsk-url-1 = {https://doi.org/10.3758/S13415-016-0481-9}}

@article{Bajaj:2017aa,
	abstract = {Recurrent hepatic encephalopathy (HE) is a leading cause of readmission despite standard of care (SOC) associated with microbial dysbiosis. Fecal microbiota transplantation (FMT) may improve dysbiosis; however, it has not been studied in HE. We aimed to define whether FMT using a rationally derived stool donor is safe in recurrent HE compared to SOC alone. An open-label, ran-domized clinical trial with a 5-month follow-up in outpatient men with cirrhosis with recurrent HE on SOC was conducted with 1:1 randomization. FMT-randomized patients received 5 days of broad-spectrum antibiotic pretreatment, then a single FMT enema from the same donor with the optimal microbiota deficient in HE. Follow-up occurred on days 5, 6, 12, 35, and 150 postran-domization. The primary outcome was safety of FMT compared to SOC using FMT-related serious adverse events (SAEs). Secondary outcomes were adverse events, cognition, microbiota, and metabolomic changes. Participants in both arms were similar on all baseline criteria and were followed until study end. FMT with antibiotic pretreatment was well tolerated. Eight (80{\%}) SOC participants had a total of 11 SAEs compared to 2 (20{\%}) FMT participants with SAEs (both FMT unrelated; P 5 0.02). Five SOC and no FMT participants developed further HE (P 5 0.03). Cognition improved in the FMT, but not the SOC, group. Model for End-Stage Liver Disease (MELD) score transiently worsened postantibiotics, but reverted to baseline post-FMT. Postantibiotics, beneficial taxa, and microbial diversity reduction occurred with Proteobacteria expansion. However, FMT increased diversity and beneficial taxa. SOC microbiota and MELD score remained similar throughout. Conclusion: FMT from a rationally selected donor reduced hospitalizations, improved cognition, and dysbiosis in cirrhosis with recurrent HE.},
	author = {Bajaj, Jasmohan S and Kassam, Zain and Fagan, Andrew and Gavis, Edith A and Liu, Eric and Cox, I Jane and Kheradman, Raffi and Heuman, Douglas and Wang, Jessica and Gurry, Thomas and Williams, Roger and Sikaroodi, Masoumeh and Fuchs, Michael and Alm, Eric and John, Binu and Thacker, Leroy R and Riva, Antonio and Smith, Mark and Taylor-Robinson, Simon D and Gillevet, Patrick M},
	bdsk-color = {4},
	date = {2017///},
	date-added = {2024-09-10 09:09:53 +0200},
	date-modified = {2024-09-10 09:11:13 +0200},
	doi = {10.1002/hep.29306/suppinfo},
	journal = {Wiley Online Library},
	keywords = {Untitled},
	number = {6},
	pages = {1727--1738},
	title = {Fecal microbiota transplant from a rational stool donor improves hepatic encephalopathy: a randomized clinical trial},
	url = {https://aasldpubs.onlinelibrary.wiley.com/doi/abs/10.1002/hep.29306},
	volume = {66},
	year = {2017},
	bdsk-url-1 = {https://aasldpubs.onlinelibrary.wiley.com/doi/abs/10.1002/hep.29306},
	bdsk-url-2 = {https://doi.org/10.1002/hep.29306/suppinfo}}

@article{Shah:2017aa,
	abstract = {A major challenge in the care of patients with heart failure and preserved ejection fraction (HFpEF) is the lack of proven therapies due to disappointing results from randomized controlled trials (RCTs). The heterogeneity of the HFpEF syndrome and the use of conventional RCT designs are possible reasons underlying the failure of these trials. There are several factors---including the widespread adoption of electronic health records, decreasing costs of obtaining high-dimensional data, and the availability of a wide variety of potential therapeutics---that have evolved to enable more innovative clinical trial designs in HFpEF. Here, we review the current landscape of HFpEF RCTs and present several innovative RCT designs that could be implemented in HFpEF, including enrichment trials, adaptive trials, umbrella trials, basket trials, and machine learning-based trials (including examples for each). Our hope is that the description of the aforementioned innovative trial designs will stimulate new approaches to clinical trials in HFpEF.},
	author = {Shah, Sanjiv J.},
	bdsk-color = {4},
	date = {2017/06//},
	date-added = {2024-09-10 09:09:53 +0200},
	date-modified = {2024-09-10 09:11:14 +0200},
	doi = {10.1007/S12265-017-9759-8},
	journal = {Journal of Cardiovascular Translational Research},
	keywords = {Precision medicine; Clinical trials; Personalized medicine; Heart failure with preserved ejection fraction; Treatment; Untitled},
	number = {3},
	pages = {322--336},
	title = {Innovative Clinical Trial Designs for Precision Medicine in Heart Failure with Preserved Ejection Fraction},
	volume = {10},
	year = {2017},
	bdsk-url-1 = {https://doi.org/10.1007/S12265-017-9759-8}}

@article{Keshavamurthy:2017aa,
	abstract = {Traumatic brain injury (TBI) is a major cause of death and disability in the United States. Time to treatment is often related to patient outcome. Access to cerebral imaging data in a timely manner is a vital component of patient care. Current methods of detecting and quantifying intracranial pathology can be time-consuming and require careful review of 2D/3D patient images by a radiologist. Additional time is needed for image protocoling, acquisition, and processing. These steps often occur in series, adding more time to the process and potentially delaying time-dependent management decisions for patients with traumatic brain injury. Our team adapted machine learning and computer vision methods to develop a technique that rapidly and automatically detects CT-identifiable lesions. Specifically, we use scale invariant feature transform (SIFT) 1 and deep convolutional neural networks (CNN) 2 to identify important image features that can distinguish TBI lesions from background data. Our learning algorithm is a linear support vector machine (SVM) 3. Further, we also employ tools from topological data analysis (TDA) for gleaning insights into the correlation patterns between healthy and pathological data. The technique was validated using 409 CT scans of the brain, acquired via the Progesterone for the Treatment of Traumatic Brain Injury phase III clinical trial (ProTECT{\_}III) which studied patients with moderate to severe TBI 4. CT data were annotated by a central radiologist and included patients with positive and negative scans. Additionally, the largest lesion on each positive scan was manually segmented. We reserved 80{\%} of the data for training the SVM and used the remaining 20{\%} for testing. Preliminary results are promising with 92.55{\%} prediction accuracy (sensitivity = 91.15{\%}, specificity = 93.45{\%}), indicating the potential usefulness of this technique in clinical scenarios.},
	author = {Keshavamurthy, Krishna N and Leary, Owen P and Merck, Lisa H and Kimia, Benjamin and Collins, Scott and Wright, David W and Allen, Jason W and Brock, Jeffrey F and Merck, Derek},
	bdsk-color = {4},
	date = {2017///},
	date-added = {2024-09-10 09:09:53 +0200},
	date-modified = {2024-09-10 09:11:14 +0200},
	doi = {10.1117/12.2254227},
	journal = {spiedigitallibrary.org},
	keywords = {Machine Learning; Computed Tomography (CT); Convolutional Neural Networks (CNN); Lesion Detector; Scale Invariant Feature Transform (SIFT); Support Vector Machine; Traumatic Brain Injury (TBI); Untitled},
	title = {Machine learning algorithm for automatic detection of CT-identifiable hyperdense lesions associated with traumatic brain injury},
	url = {https://www.spiedigitallibrary.org/conference-proceedings-of-spie/10134/101342G/Machine-learning-algorithm-for-automatic-detection-of-CT-identifiable-hyperdense/10.1117/12.2254227.short},
	year = {2017},
	bdsk-url-1 = {https://www.spiedigitallibrary.org/conference-proceedings-of-spie/10134/101342G/Machine-learning-algorithm-for-automatic-detection-of-CT-identifiable-hyperdense/10.1117/12.2254227.short},
	bdsk-url-2 = {https://doi.org/10.1117/12.2254227}}

@article{Madhukar:2017aa,
	author = {Madhukar, Neel S},
	bdsk-color = {4},
	date = {2017///},
	date-added = {2024-09-10 09:09:53 +0200},
	date-modified = {2024-09-10 09:11:14 +0200},
	keywords = {Untitled},
	title = {Machine Learning for Drug Development: Integrating Genomic, Chemical, and Clinical Data to Identify Drug Targets, Efficacies, Adverse Events, and Combinations},
	url = {https://search.proquest.com/openview/d9134001d57d240ccaecd51146edef1e/1?pq-origsite=gscholar&cbl=18750},
	year = {2017},
	bdsk-url-1 = {https://search.proquest.com/openview/d9134001d57d240ccaecd51146edef1e/1?pq-origsite=gscholar&cbl=18750}}

@article{Chen:2017aa,
	abstract = {Prognostic models for disease occurrence, tumor progression and survival are abundant for most types of cancers. Physicians and cancer patients are utilizing these models to make informed treatment decisions and corresponding arrangements. However, not all cancer prognostic models are built and validated rigorously. Some are more useful and reliable than others. In this chapter, we briefly introduce some popular machine learning methods for constructing cancer prognostic models, and discuss pros and cons of each. We also introduce the commonly used discrimination and calibration metrics for assessing predictive performance and validating the prognostic models. In the end, we outline several challenges of using prognostic models in the real world for clinical decision-making support, and propose related suggestions.},
	author = {Chen, Yiyi and Millar, Jess A.},
	bdsk-color = {4},
	date = {2017/10//},
	date-added = {2024-09-10 09:09:53 +0200},
	date-modified = {2024-09-10 09:11:14 +0200},
	doi = {10.1007/978-981-10-0126-0{\_}13},
	isbn = {9789811001260},
	journal = {Frontiers of Biostatistical Methods and Applications in Clinical Oncology},
	keywords = {Cancer prediction; Machine learning; Prognostic model; Validation; Untitled},
	pages = {193--230},
	title = {Machine learning techniques in cancer prognostic modeling and performance assessment},
	year = {2017},
	bdsk-url-1 = {https://doi.org/10.1007/978-981-10-0126-0%7B%5C_%7D13}}

@article{and:2017aa,
	abstract = {Modern engineering design optimization often uses computer simulations to evaluate candidate designs. For some of these designs the simulation can fail for an unknown reason, which in turn may hamper the optimization process. To handle such scenarios more effectively, this study proposes the integration of classifiers, borrowed from the domain of machine learning, into the optimization process. Several implementations of the proposed approach are described. An extensive set of numerical experiments shows that the proposed approach improves search effectiveness.},
	author = {and, Y Tenne - International Journal of Applied Mathematics and 2017, undefined},
	bdsk-color = {4},
	date = {2017///},
	date-added = {2024-09-10 09:09:53 +0200},
	date-modified = {2024-09-10 09:11:14 +0200},
	doi = {10.1515/amcs-2017-0008},
	journal = {yadda.icm.edu.pl},
	keywords = {machine learning; classifiers; metamodels; simulations; Untitled},
	number = {1},
	pages = {105--118},
	title = {Machine-learning in optimization of expensive black-box functions},
	url = {https://yadda.icm.edu.pl/baztech/element/bwmeta1.element.baztech-3e4b90bc-0bbb-4fca-a776-6106c8c17e49},
	volume = {27},
	year = {2017},
	bdsk-url-1 = {https://yadda.icm.edu.pl/baztech/element/bwmeta1.element.baztech-3e4b90bc-0bbb-4fca-a776-6106c8c17e49},
	bdsk-url-2 = {https://doi.org/10.1515/amcs-2017-0008}}

@article{Lo:2017aa,
	author = {Lo, AW and Siah, KW and Wong, CH},
	bdsk-color = {4},
	date = {2017///},
	date-added = {2024-09-10 09:09:53 +0200},
	date-modified = {2024-09-10 09:11:14 +0200},
	keywords = {Untitled},
	title = {Machine-learning models for predicting drug approvals and clinical-phase transitions},
	url = {https://www.academia.edu/download/56195856/SSRN-id2973611.pdf},
	year = {2017},
	bdsk-url-1 = {https://www.academia.edu/download/56195856/SSRN-id2973611.pdf}}

@article{Garcia-Verdugo:2017aa,
	abstract = {Since the FDA requirement for cardiovascular safety of all new antihyperglycemic drugs to enter the market, the number and extent of phase 3 clinical trials has markedly increased. Unexpected trial results imply an enormous economic, personal and time cost and has deleterious effects over R\&D. To prevent unforeseen developments in clinical trials, we recommend performing a comprehensive prospective outcome scenario analysis before launching the trial. In this commentary, we discuss the most important factors to take in consideration for prediction of clinical trial outcome scenarios and propose a theoretical model for decision making.},
	author = {Garcia-Verdugo, Rosa and Erbach, Michael and Schnell, Oliver},
	bdsk-color = {4},
	date = {2017/03//},
	date-added = {2024-09-10 09:09:53 +0200},
	date-modified = {2024-09-10 09:11:14 +0200},
	doi = {10.1177/1932296816670925},
	journal = {Journal of Diabetes Science and Technology},
	keywords = {clinical trials; outcome prediction; scenario analysis; Untitled},
	number = {2},
	pages = {327--334},
	title = {Need for Outcome Scenario Analysis of Clinical Trials in Diabetes},
	volume = {11},
	year = {2017},
	bdsk-url-1 = {https://doi.org/10.1177/1932296816670925}}

@article{Gram:2017aa,
	abstract = {Background: Opioids are often used for pain treatment, but the response is often insufficient and dependent on e.g. the pain condition, genetic factors and drug class. Thus, there is an urgent need to identify biomarkers to enable selection of the appropriate drug for the individual patient, a concept known as personalized medicine. Quantitative sensory testing (QST) and clinical parameters can provide some guidance for response, but better and more objective biomarkers are urgently warranted. Electroencephalography (EEG) may be suitable since it assesses the central nervous system where opioids mediate their effects. Methods: Clinical parameters, QST and EEG (during rest and tonic pain) was recorded from patients the day prior to total hip replacement surgery. Postoperative pain treatment was performed using oxycodone and piritramide as patient-controlled analgesia. Patients were stratified into responders and non-responders based on pain ratings 24 h post-surgery. Parameters were analysed using conventional group-wise statistical methods. Furthermore, EEG was analysed by machine learning to predict individual response. Results: Eighty-one patients were included, of which 51 responded to postoperative opioid treatment (30 non-responders). Conventional statistics showed that more severe pre-existing chronic pain was prevalent among non-responders to opioid treatment (p = 0.04). Preoperative EEG analysis was able to predict responders with an accuracy of 65{\%} (p = 0.009), but only during tonic pain. Conclusions: Chronic pain grade before surgery is associated with the outcome of postoperative pain treatment. Furthermore, EEG shows potential as an objective biomarker and might be used to predict postoperative opioid analgesia. Significance: The current clinical study demonstrates the viability of EEG as a biomarker and with results consistent with previous experimental results. The combined method of machine learning and electroencephalography offers promising results for future developments of personalized pain treatment.},
	author = {Gram, M and Erlenwein, J and Petzke, F and Falla, D and Przemeck, M and Emons, M I and Reuster, M and Olesen, S S and Drewes, A M},
	bdsk-color = {4},
	date = {2017/02//},
	date-added = {2024-09-10 09:09:53 +0200},
	date-modified = {2024-09-10 09:11:14 +0200},
	doi = {10.1002/ejp.921},
	journal = {Wiley Online Library},
	keywords = {Untitled},
	number = {2},
	pages = {264--277},
	title = {Prediction of postoperative opioid analgesia using clinical‐experimental parameters and electroencephalography},
	url = {https://onlinelibrary.wiley.com/doi/abs/10.1002/ejp.921?casa_token=VbYzzk8E2pMAAAAA:NjQsVJhVhtkgcs6wxvI-8Je7UB5RvqeaNMncElIxvd5mqM4XlQhluHh4pa8_NZu27LxLSaFzNDVQfkg},
	volume = {21},
	year = {2017},
	bdsk-url-1 = {https://onlinelibrary.wiley.com/doi/abs/10.1002/ejp.921?casa_token=VbYzzk8E2pMAAAAA:NjQsVJhVhtkgcs6wxvI-8Je7UB5RvqeaNMncElIxvd5mqM4XlQhluHh4pa8_NZu27LxLSaFzNDVQfkg},
	bdsk-url-2 = {https://doi.org/10.1002/ejp.921}}

@article{Messel:2017aa,
	author = {Messel, Mari Saelid},
	bdsk-color = {4},
	date = {2017///},
	date-added = {2024-09-10 09:09:53 +0200},
	date-modified = {2024-09-10 09:11:14 +0200},
	keywords = {Untitled},
	title = {Proactive Inhibitory Control and Subjective Trial Outcome Certainty Influence Response Inhibition Processes: An fMRI study},
	url = {https://www.duo.uio.no/bitstream/handle/10852/57262/1/Mari_Messel_MAthesis_spring2017.pdf},
	year = {2017},
	bdsk-url-1 = {https://www.duo.uio.no/bitstream/handle/10852/57262/1/Mari_Messel_MAthesis_spring2017.pdf}}

@article{Toker:2017aa,
	abstract = {In this paper we investigate using a variety of behavioral measures collectible with an eye tracker to predict a user's skill acquisition phase while performing various information visualization tasks with bar graphs. Our long term goal is to use this information in real-Time to create user-Adaptive visualizations that can provide personalized support to facilitate visualization processing based on the user's predicted skill level. We show that leveraging two additional content-independent data sources, namely information on a user's pupil dilation and head distance to the screen, yields a significant improvement for predictive accuracies of skill acquisition compared to predictions made using content-dependent information related to user eye gaze attention patterns, as was done in previous work. We show that including features from both pupil dilation and head distance to the screen improve the ability to predict users' skill acquisition state, beating both the baseline and a model using only content-dependent gaze information.},
	author = {Toker, Dereck and Lall{\'e}, S{\'e}bastien and Conati, Cristina},
	bdsk-color = {4},
	date = {2017/03//},
	date-added = {2024-09-10 09:09:53 +0200},
	date-modified = {2024-09-10 09:11:14 +0200},
	doi = {10.1145/3025171.3025187},
	isbn = {9781450343480},
	journal = {International Conference on Intelligent User Interfaces, Proceedings IUI},
	keywords = {Classification; Distance to the screen; Eye tracking; Information visualization; Pupil dilation; Skill acquisition; User modeling; Untitled},
	pages = {221--231},
	title = {Pupillometry and head distance to the screen to predict skill acquisition during information visualization tasks},
	url = {http://dx.doi.org/10.1145/3025171.3025187},
	year = {2017},
	bdsk-url-1 = {http://dx.doi.org/10.1145/3025171.3025187}}

@article{Chekroud:2017aa,
	abstract = {IMPORTANCE Depressive severity is typically measured according to total scores on questionnaires that include a diverse range of symptoms despite convincing evidence that depression is not a unitary construct. When evaluated according to aggregate measurements, treatment efficacy is generally modest and differences in efficacy between antidepressant therapies are small. OBJECTIVES To determine the efficacy of antidepressant treatments on empirically defined groups of symptoms and examine the replicability of these groups. DESIGN, SETTING, AND PARTICIPANTS Patient-reported data on patients with depression from the Sequenced Treatment Alternatives to Relieve Depression (STAR*D) trial (n = 4039) were used to identify clusters of symptoms in a depressive symptom checklist. The findings were then replicated using the Combining Medications to Enhance Depression Outcomes (CO-MED) trial (n = 640). Mixed-effects regression analysis was then performed to determine whether observed symptom clusters have differential response trajectories using intent-to-treat data from both trials (n = 4706) along with 7 additional placebo and active-comparator phase 3 trials of duloxetine (n = 2515). Finally, outcomes for each cluster were estimated separately using machine-learning approaches. The study was conducted from MAIN OUTCOMES AND MEASURES Twelve items from the self-reported Quick Inventory of Depressive Symptomatology (QIDS-SR) scale and 14 items from the clinician-rated Hamilton Depression (HAM-D) rating scale. Higher scores on the measures indicate greater severity of the symptoms. RESULTS Of the 4706 patients included in the first analysis, 1722 (36.6{\%}) were male; mean (SD) age was 41.2 (13.3) years. Of the 2515 patients included in the second analysis, 855 (34.0{\%}) were male; mean age was 42.65 (12.17) years. Three symptom clusters in the QIDS-SR scale were identified at baseline in STAR*D. This 3-cluster solution was replicated in CO-MED and was similar for the HAM-D scale. Antidepressants in general (8 of 9 treatments) were more effective for core emotional symptoms than for sleep or atypical symptoms. Differences in efficacy between drugs were often greater than the difference in efficacy between treatments and placebo. For example, high-dose duloxetine outperformed escitalopram in treating core emotional symptoms (effect size, 2.3 HAM-D points during 8 weeks, 95{\%} CI, 1.6 to 3.1; P < .001), but escitalopram was not significantly different from placebo (effect size, 0.03 HAM-D points; 95{\%} CI, −0.7 to 0.8; P = .94). CONCLUSIONS AND RELEVANCE Two common checklists used to measure depressive severity can produce statistically reliable clusters of symptoms. These clusters differ in their responsiveness to treatment both within and across different antidepressant medications. Selecting the best drug for a given cluster may have a bigger benefit than that gained by use of an active compound vs a placebo.},
	author = {Chekroud, Adam M and Gueorguieva, Ralitza and Krumholz, Harlan M and Trivedi, Madhukar H and Krystal, John H and Mccarthy, Gregory},
	bdsk-color = {4},
	date = {2017///},
	date-added = {2024-09-10 09:09:53 +0200},
	date-modified = {2024-09-10 09:11:14 +0200},
	doi = {10.1001/jamapsychiatry.2017.0025},
	journal = {jamanetwork.com},
	keywords = {The JAMA Network; Untitled},
	number = {4},
	pages = {370--378},
	title = {Reevaluating the efficacy and predictability of antidepressant treatments: a symptom clustering approach},
	url = {https://jamanetwork.com/journals/jamapsychiatry/article-abstract/2604309},
	volume = {74},
	year = {2017},
	bdsk-url-1 = {https://jamanetwork.com/journals/jamapsychiatry/article-abstract/2604309},
	bdsk-url-2 = {https://doi.org/10.1001/jamapsychiatry.2017.0025}}

@article{Cowley:2017aa,
	abstract = {IMPORTANCE Latent cytomegalovirus (CMV) infection is present in more than half the adult population, and a viral reactivation (ie, when the virus becomes measurable in body fluids such as blood) can occur in up to one-third of these individuals during episodes of critical illness. OBJECTIVE To determine whether antiviral therapy is safe and effective for preventing CMV reactivation in a general population of critically ill patients.},
	author = {Cowley, Nicholas J and Owen, Andrew and Shiels, Sarah C and Millar, Joanne and Woolley, Rebecca and Ives, Natalie and Osman, Husam and Moss, Paul and Bion, Julian F},
	bdsk-color = {4},
	date = {2017///},
	date-added = {2024-09-10 09:09:53 +0200},
	date-modified = {2024-09-10 09:11:14 +0200},
	doi = {10.1001/jamainternmed.2017.0895},
	journal = {jamanetwork.com},
	keywords = {The JAMA Network; Untitled},
	title = {Safety and efficacy of antiviral therapy for prevention of cytomegalovirus reactivation in immunocompetent critically ill patients: a randomized clinical trial},
	url = {https://jamanetwork.com/journals/jamainternalmedicine/article-abstract/2621832},
	year = {2017},
	bdsk-url-1 = {https://jamanetwork.com/journals/jamainternalmedicine/article-abstract/2621832},
	bdsk-url-2 = {https://doi.org/10.1001/jamainternmed.2017.0895}}

@article{Lievano:2017aa,
	abstract = {The future of safety science is happening now and has the potential to improve patient outcomes through an evolving approach to benefit-risk assessment. Three building blocks for the future of safety science, cognitive and behavioral systems, medical assessment, and data science, individually and collaboratively advance and modernize the benefit-risk paradigm. Incorporating the patient perspective and patient experiences will help identify tools that are useful in real-world practice. Medical assessment teams will bring together the study of toxicity and toxicogenomics, biomarkers, and special populations to personalize the benefit-risk profile. Personalized benefit-risk profiles for patients will help improve outcomes. Data science and related quantitative sciences such as safety statistics, database integration, technology, and epidemiology will provide new approaches and tools for analysis of safety data as well as more rapid access to insights that benefit patients. 1 {$|$} BACKGROUND As drug development evolves with the latest approaches in technology, data analytics, and patient engagement, so does safety science. In the most general sense, safety science is "knowledge about safety related issues and the development of concepts, theories, principles, and methods to understand, assess, communicate, and manage (in a broad sense) safety." 1 To succeed in this rapidly evolving era of safety science, pharmaceutical companies and regulatory authorities need to use integrated approaches, timely evaluation of data, and detailed analysis of safety signals. The 3 building blocks for the future of safety science, cognitive and behavioral systems, medical assessment, and data sciences (see Figure 1), complement each other in quantitative and qualitative approaches. Novel quantitative approaches to data and the expertise to transform information into insights will drive the value of safety science organizations. Quantitative departments, such as epidemiology and safety statistics, will analyze big data to identify target patient populations most likely to benefit from new therapies and those whose risk is decreased. Cognitive and behavioral expertise will yield patient-centric guidance allowing patients to make informed decisions regarding medications. Medical assessment applied continuously throughout a product life cycle, accomplished through creation of safety assessment committees, will emphasize life-cycle safety monitoring. Organizational design and processes implemented with these building blocks, and their intersections, in-mind will yield a life-cycle approach to benefit-risk assessment that will significantly impact public health. Before these approaches can be implemented, safety science departments at pharmaceutical companies and regulatory agencies must overcome certain limitations. First, safety science departments traditionally suffer from a disjointed structure, making collaboration across groups and functions difficult. Second, safety science operations are transactional and process focused, which leading data generation, yet failing to provide elucidation of findings. Finally, safety science is constrained by the available technology and lack of resources. The future of safety science is monitoring risk throughout the drug development cycle to inform benefit-risk management. An intelligently resourced and high-functioning safety sciences organization not only enables risk management but also prescribing guidance, continuous safety monitoring, and identification of target patient populations, such that benefit-risk for a product is optimized. 2-5 The following sections explore the 3 building blocks of safety science in the context of optimizing benefit-risk profiles and risk management. 2 {$|$} COGNITIVE AND BEHAVIORAL SYSTEMS Cognitive and behavioral systems describe a field of study dedicated to the communication, comprehension, adherence, and performance of the actions needed to optimize patient outcomes. Cognitive},
	author = {Lievano, Fabio and Scarazzini, Linda and Shen, Frank and Duhig, James and Jokinen, Jeremy},
	bdsk-color = {4},
	date = {2017/08//},
	date-added = {2024-09-10 09:09:53 +0200},
	date-modified = {2024-09-10 09:11:15 +0200},
	doi = {10.1002/pds.4241},
	journal = {Wiley Online Library},
	keywords = {Untitled},
	number = {8},
	pages = {869--874},
	title = {The future of safety science is happening now: The modernization of the benefit‐risk paradigm},
	url = {https://onlinelibrary.wiley.com/doi/abs/10.1002/pds.4241},
	volume = {26},
	year = {2017},
	bdsk-url-1 = {https://onlinelibrary.wiley.com/doi/abs/10.1002/pds.4241},
	bdsk-url-2 = {https://doi.org/10.1002/pds.4241}}

@article{Muthalaly:2017aa,
	author = {Muthalaly, Reena Shaw},
	bdsk-color = {4},
	date = {2017///},
	date-added = {2024-09-10 09:09:53 +0200},
	date-modified = {2024-09-10 09:11:15 +0200},
	doi = {10.13140/RG.2.2.14941.10727},
	keywords = {Untitled},
	title = {Using deep learning to predict the mortality of leukemia patients},
	url = {https://search.proquest.com/openview/862ccda2405f12b37e53185f8cfae09b/1?pq-origsite=gscholar&cbl=18750},
	year = {2017},
	bdsk-url-1 = {https://search.proquest.com/openview/862ccda2405f12b37e53185f8cfae09b/1?pq-origsite=gscholar&cbl=18750},
	bdsk-url-2 = {https://doi.org/10.13140/RG.2.2.14941.10727}}

@article{Braman:2018aa,
	abstract = {A deep learning classifier for prediction of pathological complete response to neoadjuvant chemotherapy from baseline breast DCE-MRI," ABSTRACT Neoadjuvant chemotherapy (NAC) is routinely used to treat breast tumors before surgery to reduce tumor size and improve outcome. However, no current clinical or imaging metrics can effectively predict before treatment which NAC recipients will achieve pathological complete response (pCR), the absence of residual invasive disease in the breast or lymph nodes following surgical resection. In this work, we developed and applied a convolu-tional neural network (CNN) to predict pCR from pre-treatment dynamic contrast-enhanced magnetic resonance imaging (DCE-MRI) scans on a per-voxel basis. In this study, DCE-MRI data for a total of 166 breast cancer patients from the ISPY1 Clinical Trial were split into a training set of 133 patients and a testing set of 33 patients. A CNN consisting of 6 convolutional blocks was trained over 30 epochs. The pre-contrast and post-contrast DCE-MRI phases were considered in isolation and conjunction. A CNN utilizing a combination of both pre-and post-contrast images best distinguished responders, with an AUC of 0.77; 82{\%} of the patients in the testing set were correctly classified based on their treatment response. Within the testing set, the CNN was able to produce probability heatmaps that visualized tumor regions that most strongly predicted therapeutic response. Multi-variate analysis with prognostic clinical variables (age, largest diameter, hormone receptor and HER2 status), revealed that the network was an independent predictor of response (p=0.05), and that the inclusion of HER2 status could further improve capability to predict response (AUC = 0.85, accuracy = 85{\%}).},
	author = {Braman, Nathaniel and Janowczyk, Andrew and Madabhushi, Anant and Ravichandran, Kavya},
	bdsk-color = {4},
	date = {2018///},
	date-added = {2024-09-10 09:09:53 +0200},
	date-modified = {2024-09-10 09:11:12 +0200},
	doi = {10.1117/12.2294056},
	journal = {spiedigitallibrary.org},
	keywords = {breast cancer; convolutional neural network; DCE-MRI; Deep learning; radiomics; response prediction; Untitled},
	title = {A deep learning classifier for prediction of pathological complete response to neoadjuvant chemotherapy from baseline breast DCE-MRI},
	url = {https://www.spiedigitallibrary.org/conference-proceedings-of-spie/10575/105750C/A-deep-learning-classifier-for-prediction-of-pathological-complete-response/10.1117/12.2294056.short},
	year = {2018},
	bdsk-url-1 = {https://www.spiedigitallibrary.org/conference-proceedings-of-spie/10575/105750C/A-deep-learning-classifier-for-prediction-of-pathological-complete-response/10.1117/12.2294056.short},
	bdsk-url-2 = {https://doi.org/10.1117/12.2294056}}

@article{Pearson:2018aa,
	abstract = {Background. Some Internet interventions are regarded as effective treatments for adult depression, but less is known about who responds to this form of treatment. Method. An elastic net and random forest were trained to predict depression symptoms and related disability after an 8-week course of an Internet intervention, Deprexis, involving adults (N = 283) from across the USA. Candidate predictors included psychopathology, demograph-ics, treatment expectancies, treatment usage, and environmental context obtained from population databases. Model performance was evaluated using predictive R 2 (R 2 pred), the expected variance explained in a new sample, estimated by 10 repetitions of 10-fold cross-validation. Results. An ensemble model was created by averaging the predictions of the elastic net and random forest. Model performance was compared with a benchmark linear autoregressive model that predicted each outcome using only its baseline. The ensemble predicted more variance in post-treatment depression (8.0{\%} gain, 95{\%} CI 0.8-15; total R 2 pred = 0.25), disability (5.0{\%} gain, 95{\%} CI −0.3 to 10; total R 2 pred = 0.25), and well-being (11.6{\%} gain, 95{\%} CI 4.9-19; total R 2 pred = 0.29) than the benchmark model. Important predictors included comorbid psychopathology, particularly total psychopathology and dysthymia, low symptom related disability, treatment credibility, lower access to therapists, and time spent using certain Deprexis modules. Conclusion. A number of variables predict symptom improvement following an Internet intervention, but each of these variables makes relatively small contributions. Machine learning ensembles may be a promising statistical approach for identifying the cumulative contribution of many weak predictors to psychosocial depression treatment response.},
	author = {Pearson, Rahel and Pisner, Derek and Meyer, Bj{\"o}rn and Shumake, Jason and Beevers, Christopher G},
	bdsk-color = {4},
	date = {2018///},
	date-added = {2024-09-10 09:09:53 +0200},
	date-modified = {2024-09-10 09:11:12 +0200},
	doi = {10.1017/S003329171800315X},
	journal = {cambridge.org},
	keywords = {Depression treatment; Internet interventions; machine learning; Untitled},
	title = {A machine learning ensemble to predict treatment outcomes following an Internet intervention for depression},
	url = {https://www.cambridge.org/core/journals/psychological-medicine/article/machine-learning-ensemble-to-predict-treatment-outcomes-following-an-internet-intervention-for-depression/E3E472BE1DC1BA6F39839CD7D966B418},
	year = {2018},
	bdsk-url-1 = {https://www.cambridge.org/core/journals/psychological-medicine/article/machine-learning-ensemble-to-predict-treatment-outcomes-following-an-internet-intervention-for-depression/E3E472BE1DC1BA6F39839CD7D966B418},
	bdsk-url-2 = {https://doi.org/10.1017/S003329171800315X}}

@article{Blasco:2018aa,
	abstract = {There is an urgent and unmet need for accurate biomarkers in Amyotrophic Lateral Sclerosis. A pharmaco-metabolomics study was conducted using plasma samples from the TRO19622 (olesoxime) trial to assess the link between early metabolomic profiles and clinical outcomes. Patients included in this trial were randomized into either Group O receiving olesoxime (n = 38) or Group P receiving placebo (n = 36). The metabolomic profile was assessed at time-point one (V1) and 12 months (V12) after the initiation of the treatment. High performance liquid chromatography coupled with tandem mass spectrometry was used to quantify 188 metabolites (Biocrates{\textregistered}commercial kit). Multivariate analysis based on machine learning approaches (i.e. Biosigner algorithm) was performed. Metabolomic profiles at V1 and V12 and changes in metabolomic profiles between V1 and V12 accurately discriminated between Groups O and P (p<5×10--6), and identified glycine, kynurenine and citrulline/arginine as the best predictors of group membership. Changes in metabolomic profiles were closely linked to clinical progression, and correlated with glutamine levels in Group P and amino acids, lipids and spermidine levels in Group O. Multivariate models accurately predicted disease progression and highlighted the discriminant role of sphingomyelins (SM C22:3, SM C24:1, SM OH C22:2, SM C16:1). To predict SVC from SM C24:1 in group O and SVC from SM OH C22:2 and SM C16:1 in group P+O, we noted a median sensitivity between 67{\%} and 100{\%}, a specificity between 66.7 and 71.4{\%}, a positive predictive value between 66 and 75{\%} and a negative predictive value between 70{\%} and 100{\%} in the test sets. This proof-of-concept study demonstrates that the metabolomics has a role in evaluating the biological effect of an investigational drug and may be a candidate biomarker as a secondary outcome measure in clinical trials.},
	author = {Blasco, H{\'e}l{\`e}ne and Patin, Franck and Descat, Amandine and Gar{\c c}on, Guillaume and Corcia, Philippe and Gel{\'e}, Patrick and Lenglet, Timoth{\'e}e and Bede, Peter and Meininger, Vincent and Devos, David and Gossens, Jean Fran{\c c}ois and Pradat, Pierre Fran{\c c}ois},
	bdsk-color = {4},
	date = {2018/06//},
	date-added = {2024-09-10 09:09:53 +0200},
	date-modified = {2024-09-10 09:09:53 +0200},
	doi = {10.1371/JOURNAL.PONE.0198116},
	journal = {PLoS ONE},
	number = {6},
	title = {A pharmaco-metabolomics approach in a clinical trial of ALS: Identification of predictive markers of progression},
	volume = {13},
	year = {2018},
	bdsk-url-1 = {https://doi.org/10.1371/JOURNAL.PONE.0198116}}

@article{Ebdrup:2018aa,
	author = {Ebdrup, BH and Axelsen, MC and Bak, N and {\ldots}, B Fagerlund - Psychological and 2019, undefined},
	bdsk-color = {4},
	date = {2018///},
	date-added = {2024-09-10 09:09:53 +0200},
	date-modified = {2024-09-10 09:11:12 +0200},
	doi = {10.1017/S0033291718003781},
	journal = {cambridge.org},
	keywords = {Untitled},
	title = {Accuracy of diagnostic classification algorithms using cognitive-, electrophysiological-, and neuroanatomical data in antipsychotic-na{\"\i}ve schizophrenia patients},
	url = {https://www.cambridge.org/core/journals/psychological-medicine/article/accuracy-of-diagnostic-classification-algorithms-using-cognitive-electrophysiological-and-neuroanatomical-data-in-antipsychoticnaive-schizophrenia-patients/3C0376909C67EAEFC3BC50135C4A35F7},
	year = {2018},
	bdsk-url-1 = {https://www.cambridge.org/core/journals/psychological-medicine/article/accuracy-of-diagnostic-classification-algorithms-using-cognitive-electrophysiological-and-neuroanatomical-data-in-antipsychoticnaive-schizophrenia-patients/3C0376909C67EAEFC3BC50135C4A35F7},
	bdsk-url-2 = {https://doi.org/10.1017/S0033291718003781}}

@article{Lysenko:2018aa,
	abstract = {Recent trends in drug development have been marked by diminishing returns caused by the escalating costs and falling rates of new drug approval. Unacceptable drug toxicity is a substantial cause of drug failure during clinical trials and the leading cause of drug withdraws after release to the market. Computational methods capable of predicting these failures can reduce the waste of resources and time devoted to the investigation of compounds that ultimately fail. We propose an original machine learning method that leverages identity of drug targets and off-targets, functional impact score computed from Gene Ontology annotations, and biological network data to predict drug toxicity. We demonstrate that our method (TargeTox) can distinguish potentially idiosyncratically toxic drugs from safe drugs and is also suitable for speculative evaluation of different target sets to support the design of optimal low-toxicity combinations.},
	author = {Lysenko, A and Sharma, A and {\ldots}, KA Boroevich - Life science and 2018, undefined},
	bdsk-color = {4},
	date = {2018///},
	date-added = {2024-09-10 09:09:53 +0200},
	date-modified = {2024-09-10 09:09:53 +0200},
	doi = {10.26508/lsa.201800098},
	journal = {life-science-alliance.org},
	title = {An integrative machine learning approach for prediction of toxicity-related drug safety},
	url = {https://www.life-science-alliance.org/content/1/6/e201800098.abstract},
	year = {2018},
	bdsk-url-1 = {https://www.life-science-alliance.org/content/1/6/e201800098.abstract},
	bdsk-url-2 = {https://doi.org/10.26508/lsa.201800098}}

@article{Zhang:2018aa,
	abstract = {Toxicity evaluation is an important part of the preclinical safety assessment of new drugs, which is directly related to human health and the fate of drugs. It is of importance to study how to evaluate drug toxicity accurately and economically. The traditional in vitro and in vivo toxicity tests are laborious , time-consuming, highly expensive, and even involve animal welfare issues. Computational methods developed for drug toxicity prediction can compensate for the shortcomings of traditional methods and have been considered useful in the early stages of drug development. Numerous drug toxicity prediction models have been developed using a variety of computational methods. With the advance of the theory of machine learning and molecular representation, more and more drug toxicity prediction models are developed using a variety of machine learning methods, such as support vector machine, random forest, naive Bayesian, back propagation neural network. And significant advances have been made in many toxicity endpoints, such as carcinogenicity, mutagenicity, and hepatotoxicity. In this review, we aimed to provide a comprehensive overview of the machine learning based drug toxicity prediction studies conducted in recent years. In addition, we compared the performance of the models proposed in these studies in terms of accuracy, sensitivity, and specificity, providing a view of the current state-of-the-art in this field and highlighting the issues in the current studies.},
	author = {Zhang, Li and Ai, Haixin and Zhang, Hui and Hu, Huan and Li, Shimeng and Zhao, Jian and Liu, Hongsheng},
	bdsk-color = {4},
	date = {2018///},
	date-added = {2024-09-10 09:09:53 +0200},
	date-modified = {2024-09-10 09:11:12 +0200},
	doi = {10.2174/1568026618666180727152557},
	journal = {ingentaconnect.com},
	keywords = {Machine learning; QSAR; Carcinogenicity prediction; Drug toxicity prediction; Hepatotoxicity prediction; Molecular descriptors; Mutagenici-ty prediction; Untitled},
	pages = {987--997},
	title = {Applications of machine learning methods in drug toxicity prediction},
	url = {https://www.ingentaconnect.com/content/ben/ctmc/2018/00000018/00000012/art00006},
	volume = {18},
	year = {2018},
	bdsk-url-1 = {https://www.ingentaconnect.com/content/ben/ctmc/2018/00000018/00000012/art00006},
	bdsk-url-2 = {https://doi.org/10.2174/1568026618666180727152557}}

@article{Sosnin:2018aa,
	abstract = {Acute toxicity is one of the most challenging properties to predict purely with computational methods due to its direct relationship to biological interactions. Moreover, toxicity can be represented by different end points: it can be measured for different species using different types of administration, etc., and it is questionable if the knowledge transfer between end points is possible. We performed a comparative study of prediction multitask toxicity for a broad chemical space using different descriptors and modeling algorithms and applied multitask learning for a large toxicity data set extracted from the Registry of Toxic Effects of Chemical Substances (RTECS). We demonstrated that multitask modeling provides significant improvement over single-output models and other machine learning methods. Our research reveals that multitask learning can be very useful to improve the quality of acute toxicity modeling and raises a discussion about the usage of multitask approaches for regulation purposes. Our MultiTox models are freely available in OCHEM platform (ochem.eu/multitox) under CC-BY-NC license.},
	author = {Sosnin, S and Karlov, D and {\ldots}, IV Tetko - Journal of chemical and 2018, undefined},
	bdsk-color = {4},
	date = {2018/03//},
	date-added = {2024-09-10 09:09:53 +0200},
	date-modified = {2024-09-10 09:11:12 +0200},
	doi = {10.1021/acs.jcim.8b00685},
	journal = {ACS Publications},
	keywords = {Untitled},
	number = {3},
	pages = {1062--1072},
	title = {Comparative study of multitask toxicity modeling on a broad chemical space},
	url = {https://pubs.acs.org/doi/abs/10.1021/acs.jcim.8b00685},
	volume = {59},
	year = {2018},
	bdsk-url-1 = {https://pubs.acs.org/doi/abs/10.1021/acs.jcim.8b00685},
	bdsk-url-2 = {https://doi.org/10.1021/acs.jcim.8b00685}}

@article{Kalinin:2018aa,
	abstract = {This Perspective provides examples of current and future applications of deep learning in pharmacoge-nomics, including: identification of novel regulatory variants located in noncoding domains of the genome and their function as applied to pharmacoepigenomics; patient stratification from medical records; and the mechanistic prediction of drug response, targets and their interactions. Deep learning encapsulates a family of machine learning algorithms that has transformed many important subfields of artificial intelligence over the last decade, and has demonstrated breakthrough performance improvements on a wide range of tasks in biomedicine. We anticipate that in the future, deep learning will be widely used to predict personalized drug response and optimize medication selection and dosing, using knowledge extracted from large and complex molecular, epidemiological, clinical and demographic datasets. Machine learning is a fundamental concept of artificial intelligence (AI), and is a key component of the ongoing big data revolution that is transforming biomedicine and healthcare {$[$}1-3{$]$}. Unlike many 'expert system'-based methods in medicine that rely on sets of predefined rules about the domain, machine learning algorithms learn these rules from data, benefiting directly from the detail contained in large, complex and heterogeneous datasets {$[$}4{$]$}. Deep learning is one of the most successful types of machine learning techniques that has transformed many important subfields of AI over the last decade. Examples include data modeling and analytics, computer vision, speech recognition and natural language processing (NLP). Deep learning demonstrated breakthrough performance improvements over pre-existing techniques on a wide range of complex tasks across multiple biomedical research domains spanning from basic clinical to translational {$[$}5{$]$}. The deep learning methods landscape encompasses a variety of biologically inspired models that can be applied directly to raw data, automatically learn useful features and make a prediction without a need to form a hypothesis {$[$}5{$]$}. While biomedical applications of deep learning are still emerging, they have already shown promising advances over the prior state-of-the-art in several tasks {$[$}6-8{$]$}. We anticipate deep learning algorithms to have a substantial impact on pharmacogenomics, pharmaceutical discovery and more generally, on personalized clinical decision support in the near future. Pharmacogenomics focuses on the identification of genetic variants that are correlated with drug effects in populations, cohorts and individual patients. It has traditionally straddled the intersection of genomics and pharmacology, with the greatest impact on clinical practice in oncology {$[$}9{$]$}, psychiatry {$[$}10{$]$}, neurology {$[$}11{$]$} and cardiology {$[$}12{$]$}. Pharmacogenomics offers promise for applications such as medication optimization for patients based on genotype in diagnostic testing, value as a companion diagnostic and drug discovery and development. However,},
	author = {Kalinin, Alexandr A and Higgins, Gerald A and Reamaroon, Narathip and Soroushmehr, Sayedmohammadreza and Allyn-Feuer, Ari and Dinov, Ivo D and Najarian, Kayvan and Athey, Brian D},
	bdsk-color = {4},
	date = {2018/05//},
	date-added = {2024-09-10 09:09:53 +0200},
	date-modified = {2024-09-10 09:11:12 +0200},
	doi = {10.2217/pgs-2018-0008},
	journal = {Future Medicine},
	keywords = {adverse events; artificial intelligence; deep learning; drug discovery; drug-drug interaction; drug-gene interaction; noncoding regulatory variation; patient stratification; pharmacogenomics; Untitled},
	number = {7},
	pages = {629--650},
	title = {Deep learning in pharmacogenomics: from gene regulation to patient stratification},
	url = {https://www.futuremedicine.com/doi/abs/10.2217/pgs-2018-0008?casa_token=XDQIM90e0EQAAAAA:KiOyr5uCOn38ZgDw8psIjzJxllieliRLOkqRCBnI3K8uzt1K8JNOXyR70lQJq_nnvj6cwOGlY4oO6Q},
	volume = {19},
	year = {2018},
	bdsk-url-1 = {https://www.futuremedicine.com/doi/abs/10.2217/pgs-2018-0008?casa_token=XDQIM90e0EQAAAAA:KiOyr5uCOn38ZgDw8psIjzJxllieliRLOkqRCBnI3K8uzt1K8JNOXyR70lQJq_nnvj6cwOGlY4oO6Q},
	bdsk-url-2 = {https://doi.org/10.2217/pgs-2018-0008}}

@article{Elfiky:2018aa,
	abstract = {IMPORTANCE Patients with cancer who die soon after starting chemotherapy incur costs of treatment without the benefits. Accurately predicting mortality risk before administering chemotherapy is important, but few patient data-driven tools exist. OBJECTIVE To create and validate a machine learning model that predicts mortality in a general oncology cohort starting new chemotherapy, using only data available before the first day of treatment. DESIGN, SETTING, AND PARTICIPANTS This retrospective cohort study of patients at a large academic cancer center from January 1, 2004, through December 31, 2014, determined date of death by linkage to Social Security data. The model was derived using data from 2004 through 2011, and performance was measured on nonoverlapping data from 2012 through 2014. The analysis was conducted from June 1 through August 1, 2017. Participants included 26 946 patients starting 51 774 new chemotherapy regimens. MAIN OUTCOMES AND MEASURES Thirty-day mortality from the first day of a new chemotherapy regimen. Secondary outcomes included model discrimination by predicted mortality risk decile among patients receiving palliative chemotherapy, and 180-day mortality from the first day of a new chemotherapy regimen. RESULTS Among the 26 946 patients included in the analysis, mean age was 58.7 years (95{\%} CI, 58.5-58.9 years); 61.1{\%} were female (95{\%} CI, 60.4{\%}-61.9{\%}); and 86.9{\%} were white (95{\%} CI, 86.4{\%}-87.4{\%}). Thirty-day mortality from chemotherapy start was 2.1{\%} (95{\%} CI, 1.9{\%}-2.4{\%}). Among the 9114 patients in the validation set, the most common primary cancers were breast (21.1{\%}; 95{\%} CI, 20.2{\%}-21.9{\%}), colorectal (19.3{\%}; 95{\%} CI, 18.5{\%}-20.2{\%}), and lung (18.0{\%}; 95{\%} CI, 17.2{\%}-18.8{\%}). Model predictions were accurate for all patients (area under the curve {$[$}AUC{$]$}, 0.940; 95{\%} CI, 0.930-0.951). Predictions for patients starting palliative chemotherapy (46.6{\%} of regimens; 95{\%} CI, 45.8{\%}-47.3{\%}), for whom prognosis is particularly important, remained highly accurate (AUC, 0.924; 95{\%} CI, 0.910-0.939). To illustrate model discrimination, patients were ranked initiating palliative chemotherapy by model-predicted mortality risk, and observed mortality was calculated by risk decile. Thirty-day mortality in the highest-risk decile was 22.6{\%} (95{\%} CI, 19.6{\%}-25.6{\%}); in the lowest-risk decile, no patients died. Predictions remained accurate across all primary cancers, stages, and chemotherapies, even for clinical trial regimens that first appeared in years after the model was trained (AUC, 0.942; 95{\%} CI, 0.882-1.000). The same model also performed well for prediction of 180-day mortality (AUC for all patients, 0.870 {$[$}95{\%} CI, 0.862-0.877{$]$}; highest-vs lowest-risk decile mortality, 74.8{\%} {$[$}95{\%} CI, 72.7{\%}-77.0{\%}{$]$} vs 0.2{\%} {$[$}95{\%} CI, 0.01{\%}-0.4{\%}{$]$}). Predictions were more (continued) Key Points Question Can a machine learning algorithm applied to electronic health record data predict patients' short-term risk of death at the time that they begin chemotherapy? Findings In this cohort study of 26 946 patients with cancer starting 51 774 discrete chemotherapy regimens, those at high risk of 30-day mortality were accurately identified across palliative and curative chemotherapy regimens and many types and stages of cancer. The algorithm was more accurate than predictions based on randomized clinical trials or population-based registry data. Meaning A machine learning algorithm accurately identified individuals at high risk of short-term mortality and may help to guide patient and physician decisions about chemotherapy initiation and advance care planning. Abstract (continued) accurate than estimates from randomized clinical trials of individual chemotherapies or the Surveillance, Epidemiology, and End Results data set. CONCLUSIONS AND RELEVANCE A machine learning algorithm using electronic health record data accurately predicted short-term mortality among patients starting chemotherapy. Further research is necessary to determine the generalizability and feasibility of applying this algorithm in clinical settings.},
	author = {Elfiky, AA and Pany, MJ and open, RB Parikh - JAMA network and 2018, undefined},
	bdsk-color = {4},
	date = {2018///},
	date-added = {2024-09-10 09:09:53 +0200},
	date-modified = {2024-09-10 09:11:12 +0200},
	doi = {10.1001/jamanetworkopen.2018.0926},
	journal = {jamanetwork.com},
	keywords = {The JAMA Network; Untitled},
	number = {3},
	pages = {180926--180926},
	title = {Development and application of a machine learning approach to assess short-term mortality risk among patients with cancer starting chemotherapy},
	url = {https://jamanetwork.com/journals/jamanetworkopen/article-abstract/2688539},
	volume = {1},
	year = {2018},
	bdsk-url-1 = {https://jamanetwork.com/journals/jamanetworkopen/article-abstract/2688539},
	bdsk-url-2 = {https://doi.org/10.1001/jamanetworkopen.2018.0926}}

@article{Kim:2018aa,
	abstract = {BACKGROUND: Coronary computed tomographic angiography (CTA) is a reliable modality to detect coronary artery disease. However, CTA generally overestimates stenosis severity compared with invasive angiography, and angiographic stenosis does not necessarily imply hemodynamic relevance when fractional flow reserve (FFR) is used as reference. CTA-based FFR (CT-FFR), using computational fluid dynamics (CFD), improves the correlation with invasive FFR results but is computationally demanding. More recently, a new machine-learning (ML) CT-FFR algorithm has been developed based on a deep learning model, which can be performed on a regular workstation. In this large multicenter cohort, the diagnostic performance ML-based CT-FFR was compared with CTA and CFD-based CT-FFR for detection of functionally obstructive coronary artery disease. METHODS AND RESULTS: At 5 centers in Europe, Asia, and the United States, 351 patients, including 525 vessels with invasive FFR comparison, were included. ML-based and CFD-based CT-FFR were performed on the CTA data, and diagnostic performance was evaluated using invasive FFR as reference. Correlation between ML-based and CFD-based CT-FFR was excellent (R=0.997). ML-based (area under curve, 0.84) and CFD-based CT-FFR (0.84) outperformed visual CTA (0.69; P<0.0001). On a per-vessel basis, diagnostic accuracy improved from 58{\%} (95{\%} confidence interval, 54{\%}--63{\%}) by CTA to 78{\%} (75{\%}--82{\%}) by ML-based CT-FFR. The per-patient accuracy improved from 71{\%} (66{\%}--76{\%}) by CTA to 85{\%} (81{\%}--89{\%}) by adding ML-based CT-FFR as 62 of 85 (73{\%}) false-positive CTA results could be correctly reclassified by adding ML-based CT-FFR. CONCLUSIONS: On-site CT-FFR based on ML improves the performance of CTA by correctly reclassifying hemodynamically nonsignificant stenosis and performs equally well as CFD-based CT-FFR.},
	author = {Kim, Young-Hak and Kruk, Mariusz and Tesche, Christian and De Geer, Jakob and Kurata, Akira and Lubbers, Marisa L and Daemen, Joost and Itu, Lucian and Rapaka, Saikiran and Sharma, Puneet and Schwemmer, Chris and Persson, Anders and Schoepf, U Joseph and Kepka, Cezary and Yang, Dong Hyun and Nieman, Koen},
	bdsk-color = {4},
	date = {2018/06//},
	date-added = {2024-09-10 09:09:53 +0200},
	date-modified = {2024-09-10 09:11:13 +0200},
	doi = {10.1161/CIRCIMAGING.117.007217},
	journal = {Am Heart Assoc},
	keywords = {Machine learning; Coronary artery disease; Area under curve; Computed tomography angiography; Hemodynamics; Untitled},
	number = {6},
	pages = {7217--7217},
	title = {Diagnostic accuracy of a machine-learning approach to coronary computed tomographic angiography--based fractional flow reserve: result from the MACHINE},
	url = {https://www.ahajournals.org/doi/abs/10.1161/CIRCIMAGING.117.007217},
	volume = {11},
	year = {2018},
	bdsk-url-1 = {https://www.ahajournals.org/doi/abs/10.1161/CIRCIMAGING.117.007217},
	bdsk-url-2 = {https://doi.org/10.1161/CIRCIMAGING.117.007217}}

@article{Lenze:2018aa,
	abstract = {The burden of neurobehavioural illness and need for precision medicine Neurobehavioural conditions comprise psychiatric, neurologic and behavioural syndromes such as depressive, anxiety and psychotic disorders; developmental and age-related cognitive impairment or decline (e.g., dementia); substance use disorders; complex neurobiobehavioural conditions such as obesity; 1 and somatic disorders such as bothersome tinnitus and chronic pain. These disorders contribute substantially to disability, 2 mortality 3 and increased health care costs. Treatments for these disorders include medications, neuromodulation devices and behavioural and lifestyle interventions, all of which target the brain and behaviour to improve symptoms and reduce cognitive and functional impairments. 4,5 The persistently high burden of neurobehavioural illness results from a lack of highly effective treatments, a barrier that can be attributed at least in part to poorly understood pathophysiology. In conditions whose pathophysiology is better understood, such as cardiovascular disease and stroke, comprehensive targeted prevention strategies can be develop ed and disseminated. 6,7 Prevention approaches that target multiple cardiac risk factors-such as combination statin and antihypertensive therapy 8 and advances in revas-cularization-have yielded sharp reductions in morbidity and mortality. In contrast, "blockbuster drugs" for neuro-behavioural conditions have not yielded blockbuster improvements. For example, placebo-controlled trials in depression and anxiety disorders have shown very small average effect sizes. 9,10,11 Schizophrenia rarely remits completely with antipsychotics, and these medications also produce neuro-logic and cardiometabolic side effects. 12 Behavioural treatments such as cognitive behaviour therapy may have some advantages over medications (e.g., cost-effectiveness over long-term follow-up 13), but real-world implementations result in poor fidelity of treatment delivery 14,15 and compromised adherence. 16,17 Mobile health interventions promise improved access and therapeutic reach, but utilization studies report that treatment engagement for most interventions The goal of precision medicine (individually tailored treatments) is not being achieved for neurobehavioural conditions such as psychiatric disorders. Traditional randomized clinical trial methods are insufficient for advancing precision medicine because of the dynamic complexity of these conditions. We present a pragmatic solution: the precision clinical trial framework, encompassing methods for individually tailored treatments. This framework includes the following: (1) treatment-targeted enrichment, which involves measuring patients' response after a brief bout of an intervention, and then randomizing patients to a full course of treatment, using the acute response to predict long-term outcomes; (2) adaptive treatments, which involve adjusting treatment parameters during the trial to individually optimize the treatment ; and (3) precise measurement, which involves measuring predictor and outcome variables with high accuracy and reliability using techniques such as ecological momentary assessment. This review summarizes precision clinical trials and provides a research agenda, including new biomarkers such as precision neuroimaging, transcranial magnetic stimulation-electroencephalogram digital phenotyping and advances in statistical and machine-learning models. Validation of these approaches-and then widespread incorporation of the precision clinical trial framework-could help achieve the vision of precision medicine for neurobehavioural conditions.},
	author = {Lenze, Eric J and Nicol, Ginger E and Barbour, Dennis L and Kannampallil, Thomas and Wong, Alex W K and Piccirillo, Jay and Drysdale, Andrew T and Sylvester, Chad M and Haddad, Rita and Miller, ; J Philip and Low, Carissa A and Lenze, Shannon N and Freedland, Kenneth E and Rodebaugh, Thomas L and Lenze, E},
	bdsk-color = {4},
	date = {2018///},
	date-added = {2024-09-10 09:09:53 +0200},
	date-modified = {2024-09-10 09:11:13 +0200},
	doi = {10.1503/jpn.200042},
	journal = {J Psychiatry Neurosci},
	keywords = {Untitled},
	number = {1},
	pages = {97--97},
	title = {Exploring the Role of Reading Centers in the Era of Artificial Intelligence},
	url = {https://www.ophth.wisc.edu/wp-content/uploads/2019/03/Ocular-Imaging-Reading-Centers-Annual-Meeting-2018-Retina-Times-1.pdf},
	volume = {46},
	year = {2018},
	bdsk-url-1 = {https://www.ophth.wisc.edu/wp-content/uploads/2019/03/Ocular-Imaging-Reading-Centers-Annual-Meeting-2018-Retina-Times-1.pdf},
	bdsk-url-2 = {https://doi.org/10.1503/jpn.200042}}

@article{Cremolini:2018aa,
	abstract = {IMPORTANCE The combination of a triple-drug chemotherapy regimen with an anti-epidermal growth factor receptor (EGFR) agent as a first-line treatment of metastatic colorectal cancer (mCRC) showed promising activity along with safety concerns in single-arm phase 2 trials. The role of maintenance following chemotherapy and anti-EGFR and the optimal regimen to be adopted are not established. OBJECTIVES To evaluate the activity and safety of cetuximab plus modified FOLFOXIRI (mFOLFOXIRI) and explore the role of maintenance with cetuximab or bevacizumab in RAS and BRAF wild-type mCRC. DESIGN, SETTING, AND PARTICIPANTS In a prospective, noncomparative, open-label, multicenter, randomized phase 2 trial, patients aged 18 to 75 years with unresectable, previously untreated RAS and BRAF wild-type (before amendment, KRAS wild-type) mCRC were recruited from 21 oncology units in Italy from October 19, 2011, to March 1, 2015 (followed up through May 31, 2017). In total, 323 patients were screened and 143 were randomized to 2 treatment arms to receive as a first-line induction a regimen of mFOLFOXIRI plus cetuximab followed by cetuximab (arm A) or bevacizumab (arm B) until disease progression. Primary analyses were conducted in a modified intention-to-treat population. INTERVENTIONS mFOLFOXIRI plus cetuximab repeated every 2 weeks for up to 8 cycles, followed by maintenance with cetuximab or bevacizumab until disease progression. MAIN OUTCOMES AND MEASURES The primary end point was the 10-month progression-free rate (PFR); secondary end points included progression-free and overall survival, response rate, rate of metastases resection, and adverse events. RESULTS Of 143 patients randomized, 116 (81.1{\%}) (median {$[$}interquartile range (IQR){$]$} age, 59.5 {$[$}53-67{$]$} years; 34 {$[$}29.3{\%}{$]$} women) had RAS and BRAF wild-type mCRC. At a median (IQR) follow-up of 44.0 (30.5-52.1) months, 10-month PFRs were 50.8{\%} (90{\%} CI, 39.5{\%}-62.2{\%}) in arm A and 40.4{\%} (90{\%} CI, 29.4{\%}-52.1{\%}) in arm B. The overall response rate was 71.6{\%} (95{\%} CI, 62.4{\%}-79.5{\%}). Main grade 3/4 adverse events were neutropenia (occurring in 36 patients {$[$}31{\%}{$]$}), diarrhea (in 21 patients {$[$}18{\%}{$]$}), skin toxic effects (in 18 patients {$[$}16{\%}{$]$}), asthenia (in 11 patients {$[$}9{\%}{$]$}), stomatitis (in 7 patients {$[$}6{\%}{$]$}), and febrile neutropenia (in 3 patients {$[$}3{\%}{$]$}). CONCLUSIONS AND RELEVANCE Although neither of the 2 arms met the primary end point, the findings indicate that a 4-month induction regimen of mFOLFOXIRI plus cetuximab is feasible and provides relevant activity results, leading to a high surgical resection rate.},
	author = {Cremolini, Chiara and Antoniotti, Carlotta and Lonardi, Sara and Aprile, Giuseppe and Bergamo, Francesca and Masi, Gianluca and Grande, Roberta and Tonini, Giuseppe and Mescoli, Claudia and Giovanni, ; and Cardellino, Gerardo and Coltelli, Luigi and Salvatore, Lisa and Domenico, ; and Corsi, Cristiano and Lupi, Cristiana and Gemma, Donatello and Ronzoni, Monica and Dell'aquila, Emanuela and Marmorino, Federica and Fabio, Francesca Di and Mancini, Maria Laura and Marcucci, Lorenzo and Fontanini, Gabriella and Zagonel, Vittorina and Boni, Luca and Falcone, Alfredo},
	bdsk-color = {4},
	date = {2018///},
	date-added = {2024-09-10 09:09:53 +0200},
	date-modified = {2024-09-10 09:11:13 +0200},
	doi = {10.1001/jamaoncol.2017.5314},
	journal = {jamanetwork.com},
	keywords = {The JAMA Network; Untitled},
	number = {4},
	pages = {529--536},
	title = {FOLFOXIRI followed by maintenance with cetuximab or bevacizumab for RAS and BRAF wild-type metastatic colorectal cancer: a randomized phase 2 clinical trial},
	url = {https://jamanetwork.com/journals/jamaoncology/article-abstract/2672387?casa_token=UYSBowG8DYYAAAAA:7AEurlUY1SozE6QZ5uF8iKNHI7_LzuRgYwSv5IMowaIBHBajd95fz8JMHS8yziBuONhhJ4oFRLE},
	volume = {4},
	year = {2018},
	bdsk-url-1 = {https://jamanetwork.com/journals/jamaoncology/article-abstract/2672387?casa_token=UYSBowG8DYYAAAAA:7AEurlUY1SozE6QZ5uF8iKNHI7_LzuRgYwSv5IMowaIBHBajd95fz8JMHS8yziBuONhhJ4oFRLE},
	bdsk-url-2 = {https://doi.org/10.1001/jamaoncol.2017.5314}}

@book{Lyons:2018aa,
	author = {Lyons, KR},
	bdsk-color = {4},
	date = {2018///},
	date-added = {2024-09-10 09:09:53 +0200},
	date-modified = {2024-09-10 09:11:14 +0200},
	keywords = {Untitled},
	title = {Human and Machine Learning in Myoelectric Control},
	url = {https://search.proquest.com/openview/95a052279eb4d0a10849051e637ca0f2/1?pq-origsite=gscholar&cbl=18750&diss=y},
	year = {2018},
	bdsk-url-1 = {https://search.proquest.com/openview/95a052279eb4d0a10849051e637ca0f2/1?pq-origsite=gscholar&cbl=18750&diss=y}}

@article{Yang:2018aa,
	abstract = {During drug development, safety is always the most important issue, including a variety of toxicities and adverse drug effects, which should be evaluated in preclinical and clinical trial phases. This review article at first simply introduced the computational methods used in prediction of chemical toxicity for drug design, including machine learning methods and structural alerts. Machine learning methods have been widely applied in qualitative classification and quantitative regression studies, while structural alerts can be regarded as a complementary tool for lead optimization. The emphasis of this article was put on the recent progress of predictive models built for various toxicities. Available databases and web servers were also provided. Though the methods and models are very helpful for drug design, there are still some challenges and limitations to be improved for drug safety assessment in the future.},
	author = {Yang, Hongbin and Sun, Lixia and Li, Weihua and Liu, Guixia and Tang, Yun},
	bdsk-color = {4},
	date = {2018/02//},
	date-added = {2024-09-10 09:09:53 +0200},
	date-modified = {2024-09-10 09:09:53 +0200},
	doi = {10.3389/FCHEM.2018.00030/FULL},
	journal = {Frontiers in Chemistry},
	keywords = {chemical toxicity; drug design; drug safety; machine learning; structural alerts},
	title = {In Silico Prediction of Chemical Toxicity for Drug Design Using Machine Learning Methods and Structural Alerts},
	volume = {6},
	year = {2018},
	bdsk-url-1 = {https://doi.org/10.3389/FCHEM.2018.00030/FULL}}

@article{Swift:2018aa,
	abstract = {While efficacy and safety data collected from randomized clinical trials are the evidentiary standard for determining market authorization, this alone may no longer be sufficient to address the needs of key stakeholders (regulators, providers, and payers) and guarantee long-term success of pharmaceutical products. There is a heightened interest from stakeholders on understanding the use of real-world evidence (RWE) to substantiate benefit-risk assessment and support the value of a new drug. This review provides an overview of real-world data (RWD) and related advances in the regulatory framework, and discusses their impact on clinical research and development. A framework for linking drug development decisions with the value proposition of the drug, utilizing pharmacokinetic-pharmacodynamic-pharmacoeconomic models, is introduced. The summary presented here is based on the presentations and discussion at the symposium entitled Innovation at the Intersection of Clinical Trials and Real-World Data to Advance Patient Care at the American Society for Clinical Pharmacology and Therapeutics (ASCPT) 2017 Annual Meeting. Clin Transl Sci (2018) The fundamental goal of advancing patient care through precision and translational medicine is to provide targeted treatments enabling favorable treatment outcomes while minimizing the risk. Traditional clinical trials and regulatory approval processes focus on "does the drug work?" under a(n) selected/ideal design. While this is reasonable, it may not provide sufficient information on how well the drug works under real-world conditions in varied contexts (e.g., polypharmacy or comorbidities) and across patient subpopulations. 1 Consequently there has been an increasing focus on inclusion of real-world data (RWD) in healthcare decisions as well as in the development and commercialization of new medicines. 2,3 Further, with the heightened attention to value-based pricing, pharmaceutical companies are under increased pressure to demonstrate the value of new drugs in the context of their routine use. It is more pressing than ever, therefore, to understand the value (cost-effectiveness) of new drugs early in the development process using novel predictive approaches such as pharmacokinetic-pharmacodynamic-pharmacoeconomic (PK-PD-PE) models. Advances in digital technology and analytics are making use of RWD more feasible than ever; however, important challenges remain to be resolved. Privacy laws, technical complications, and evolving regulations have all hindered access and implementation of RWD to improve the efficiency of the drug development cycle. Uptake of RWD to inform development of the target product profile and/or design of clinical studies is still a work in progress. 4 Nevertheless, as discussed in this review, many of these hurdles can be overcome to improve clinical research, support application for marketing authorization, conduct postmarketing safety surveillance, and expand patient access. The aim of this article is to provide an overview of RWD and recent advances in the regulatory framework, highlight gaps and limitations, and discuss implementation opportunities in the areas of drug development, regulatory assessments, medical practice, and payer assessments to readers who are familiar with clinical development applications of PK-PD models. More important, a method for integrating RWD within the paradigm of model-based drug development, namely PK-PD-PE modeling, is introduced, to highlight opportunities for contribution in early value assessment for clinical pharmacology and pharmacometric scientists. REAL-WORLD DATA AND REAL-WORLD EVIDENCE Real-world data (RWD) and real-world evidence (RWE) are typically used interchangeably. The following section will introduce, discuss, and provide clarity around these terms.},
	author = {Swift, Brandon and Jain, Lokesh and White, Craig and Chandrasekaran, Vasu and Bhandari, Aman and Hughes, Dyfrig A and Jadhav, Pravin R},
	bdsk-color = {4},
	date = {2018/09//},
	date-added = {2024-09-10 09:09:53 +0200},
	date-modified = {2024-09-10 09:11:14 +0200},
	doi = {10.1111/cts.12559},
	journal = {Wiley Online Library},
	keywords = {Untitled},
	number = {5},
	pages = {450--460},
	title = {Innovation at the intersection of clinical trials and real‐world data science to advance patient care},
	url = {https://ascpt.onlinelibrary.wiley.com/doi/abs/10.1111/cts.12559},
	volume = {11},
	year = {2018},
	bdsk-url-1 = {https://ascpt.onlinelibrary.wiley.com/doi/abs/10.1111/cts.12559},
	bdsk-url-2 = {https://doi.org/10.1111/cts.12559}}

@article{Doyle:2018aa,
	abstract = {A variety of automatic segmentation techniques have been successfully applied to the delineation of larger T2 lesions in patient MRI in the context of Multiple Sclerosis (MS), assisting in the estimation of lesion volume, a common clinical measure of disease activity and stage. In the context of clinical trials, however, a wider number of metrics are required to determine the ``burden of disease''and activity in order to measure treatment efficacy. These include: (1) the number and volume of T2 lesions in MRI, (2) the number of new and enlarging T2 volumes in longitudinal MRI, and (3) the number of gadolinium enhancing lesions in T1 MRI, the portion of lesions that enhance in T1w MRI after injection with a contrast agent, often associated with active inflammations. In this context, accurate lesion detection must ensure that even small lesions (e.g. 3 to 10 voxels) are detected as they are prevalent in trials. Manual or semi-manual approaches are too time-consuming, inconsistent and expensive to be practical in large clinical trials. To this end, we present a series of fully-automatic, probabilistic machine learning frameworks to detect and segment all lesions in patient MRI, and show their accuracy and robustness in large multi-center, multi-scanner, clinical trial datasets. Several of these algorithms have been placed into a commercial software analysis pipeline, where they have assisted in improving the efficiency and precision of the development of most new MS treatments worldwide. Recent work has shown how a new Bag-of-Lesions brain representation can be used in the context of clinical trials to automatically predict the probability of future disease activity and potential treatment responders, leading to the possibility of personalized medicine.},
	author = {Doyle, Andrew and Elliott, Colm and Karimaghaloo, Zahra and Subbanna, Nagesh and Arnold, Douglas L. and Arbel, Tal},
	bdsk-color = {4},
	date = {2018///},
	date-added = {2024-09-10 09:09:53 +0200},
	date-modified = {2024-09-10 09:11:14 +0200},
	doi = {10.1007/978-3-319-75238-9{\_}2},
	isbn = {9783319752372},
	journal = {Lecture Notes in Computer Science (including subseries Lecture Notes in Artificial Intelligence and Lecture Notes in Bioinformatics)},
	keywords = {Untitled},
	pages = {15--28},
	title = {Lesion detection, segmentation and prediction in multiple sclerosis clinical trials},
	volume = {10670 LNCS},
	year = {2018},
	bdsk-url-1 = {https://doi.org/10.1007/978-3-319-75238-9%7B%5C_%7D2}}

@article{Eve-Mary-Leikeki:2018aa,
	author = {Eve-Mary Leikeki, Kongadzem and Mohammed Elmusrati Instructor Nureddin Ashammakhi Shaima Abdelmageed, Supervisor},
	bdsk-color = {4},
	date = {2018///},
	date-added = {2024-09-10 09:09:53 +0200},
	date-modified = {2024-09-10 09:11:14 +0200},
	keywords = {Untitled},
	title = {Machine Learning Application: Organs-on-a-Chip in Parellel},
	url = {https://osuva.uwasa.fi/handle/10024/9314},
	year = {2018},
	bdsk-url-1 = {https://osuva.uwasa.fi/handle/10024/9314}}

@article{Richards:2018aa,
	author = {Richards, Nathaniel and Cohen, Kelly and Kiefer, Adam W and Silva, Paula L and Minai, Ali},
	bdsk-color = {4},
	date = {2018///},
	date-added = {2024-09-10 09:09:53 +0200},
	date-modified = {2024-09-10 09:11:14 +0200},
	keywords = {Untitled},
	title = {Machine Learning for the Prevention and Prognosis of Pediatric Head Injury in Sport},
	url = {https://rave.ohiolink.edu/etdc/view?acc_num=ucin1535633637793776},
	year = {2018},
	bdsk-url-1 = {https://rave.ohiolink.edu/etdc/view?acc_num=ucin1535633637793776}}

@article{Eliseo:2018ab,
	author = {Eliseo, Pablo and Aguirre, Reynoso and Rodr{\'\i}guez, Horacio and Llu{\'\i}s, Hontoria and Belanche Mu{\~n}oz, Antoni},
	bdsk-color = {4},
	date = {2018///},
	date-added = {2024-09-10 09:09:53 +0200},
	date-modified = {2024-09-10 09:11:14 +0200},
	keywords = {Untitled},
	title = {Natural language processing and machine learning techniques to solve a breast cancer clinical trial ECOG-classification problem},
	url = {https://upcommons.upc.edu/handle/2117/118759},
	year = {2018},
	bdsk-url-1 = {https://upcommons.upc.edu/handle/2117/118759}}

@article{Jordan:2018aa,
	author = {Jordan, H},
	bdsk-color = {4},
	date = {2018///},
	date-added = {2024-09-10 09:09:53 +0200},
	date-modified = {2024-09-10 09:11:14 +0200},
	keywords = {Untitled},
	title = {Neural network models of hierarchical map-based planning in the brain},
	url = {https://ora.ox.ac.uk/objects/uuid:d1e5dcf8-2721-440c-b27f-5b56f33eff21},
	year = {2018},
	bdsk-url-1 = {https://ora.ox.ac.uk/objects/uuid:d1e5dcf8-2721-440c-b27f-5b56f33eff21}}

@article{Ching:2018aa,
	abstract = {Deep learning describes a class of machine learning algorithms that are capable of combining raw inputs into layers of intermediate features. These algorithms have recentlyshown impressive results across avarietyof domains. Biology and medicine are data-rich disciplines, but the data are complex and often ill-understood.Hence, deep learning techniques may be particularly well suited to solve problems of these fields. We examine applications of deep learning to a variety of biomedical problems-patient classification, fundamental biological processes and treatment of patients-And discuss whether deep learning will be able to transform these tasks or if the biomedical sphere poses unique challenges. Following from an extensive literature review, we find that deep learning has yet to revolutionize biomedicine or definitively resolve any of the most pressing challenges in the field, but promising advances have been made on the prior state of the art. Even though improvements over previous baselines have been modest in general, the recent progress indicates that deep learning methods will provide valuable means for speeding up or aiding human investigation. Though progress has been made linking a specific neural network's prediction to input features, understanding how users should interpret these models to make testable hypotheses about the system under study remains an open challenge. Furthermore, the limited amount of labelled data for training presents problems in some domains, as do legal and privacy constraints on work with sensitive health records. Nonetheless, we foresee deep learning enabling changes at both bench and bedside with the potential to transform several areas of biology and medicine.},
	author = {Ching, Travers and Himmelstein, Daniel S. and Beaulieu-Jones, Brett K. and Kalinin, Alexandr A. and Do, Brian T. and Way, Gregory P. and Ferrero, Enrico and Agapow, Paul Michael and Zietz, Michael and Hoffman, Michael M. and Xie, Wei and Rosen, Gail L. and Lengerich, Benjamin J. and Israeli, Johnny and Lanchantin, Jack and Woloszynek, Stephen and Carpenter, Anne E. and Shrikumar, Avanti and Xu, Jinbo and Cofer, Evan M. and Lavender, Christopher A. and Turaga, Srinivas C. and Alexandari, Amr M. and Lu, Zhiyong and Harris, David J. and Decaprio, Dave and Qi, Yanjun and Kundaje, Anshul and Peng, Yifan and Wiley, Laura K. and Segler, Marwin H. S. and Boca, Simina M. and Swamidass, S. Joshua and Huang, Austin and Gitter, Anthony and Greene, Casey S.},
	bdsk-color = {4},
	date = {2018///},
	date-added = {2024-09-10 09:09:53 +0200},
	date-modified = {2024-09-10 09:11:14 +0200},
	doi = {10.1098/RSIF.2017.0387},
	journal = {Journal of the Royal Society Interface},
	keywords = {Untitled},
	number = {141},
	title = {Opportunities and obstacles for deep learning in biology and medicine},
	volume = {15},
	year = {2018},
	bdsk-url-1 = {https://doi.org/10.1098/RSIF.2017.0387}}

@article{Stites:2018aa,
	abstract = {Background: Retention in Alzheimer's disease (AD) clinical trials is essential for success. Methods are needed to predict which participants may benefit from interventions to avoid dropout or missing data. The Research Attitudes Questionnaire (RAQ) is a brief 7-item instrument that measures an individual's attitudes toward biomedical research. This study examined whether it could predict events such as drop out. Method(s): The RAQ was collected at baseline and weeks 26 and 52 from 119 mild to moderate AD patients and their study partners enrolled in a multicenter, randomized, double-blind, placebo-controlled clinical trial. RAQ scores range from 7 to 35, with higher scores indicating more favorable research attitudes. Logistic and linear regression analyses that statistically controlled for trial treatment group were used to assess whether baseline RAQ scores predicted trial completion and study medication compliance. Youden index was used to estimate optimal cut points. Result(s): Mean baseline patient RAQ was 31.4 (95{\%}CI 27.0 to 34.7) and mean study partner RAQ was 29.6 (95{\%}CI 24.7 to 33.4). Both patient and study partner RAQ scores at baseline appeared similar to the respective scores at weeks 26 and 52 (all p>0.05). Higher baseline patient RAQ score predicted higher probability of compliance with study medication at weeks 26 and 52 (both p<0.05). Higher baseline study partner RAQ predicted higher probability of trial completion (OR = 1.13; p<0.05). Larger disparity between patient and partner RAQ scores predicted lower probability of trial completion (OR= 0.95; p<0.05). A cut point of 28 optimally discerned between patients who did and did not complete the trial or would be unlikely to be compliant with study medications at a given study visit. In contrast, slightly lower cut points discerned between study partners, 27 and 24 for completion and compliance, respectively. Conclusion(s): The RAQ may help identify patients and study partners at risk of dropout. Further study is needed in diverse groups and to develop interventions to address the needs of participants identified as at risk for trial dropout.Copyright {\copyright}2018},
	author = {Stites, Shana D. and Grill, Josh D. and Turner, Raymond Scott and Karlawish, Jason},
	bdsk-color = {4},
	date = {2018/07//},
	date-added = {2024-09-10 09:09:53 +0200},
	date-modified = {2024-09-10 09:11:14 +0200},
	doi = {10.1016/J.JALZ.2018.06.1371},
	journal = {Alzheimer's \& Dementia},
	keywords = {Untitled},
	number = {7S{\_}Part{\_}19},
	title = {P3‐016: BASELINE ATTITUDES TOWARD RESEARCH PREDICT LIKELIHOOD OF TRIAL COMPLETION},
	volume = {14},
	year = {2018},
	bdsk-url-1 = {https://doi.org/10.1016/J.JALZ.2018.06.1371}}

@article{Parmas:2018aa,
	abstract = {Previously, the exploding gradient problem has been explained to be central in deep learning and model-based reinforcement learning, because it causes numerical issues and instability in optimization. Our experiments in model-based reinforcement learning imply that the problem is not just a numerical issue, but it may be caused by a fundamental chaos-like nature of long chains of nonlinear computations. Not only do the magnitudes of the gradients become large, the direction of the gradients becomes essentially random. We show that reparameterization gradients suffer from the problem, while likelihood ratio gradients are robust. Using our insights, we develop a model-based policy search framework, Proba-bilistic Inference for Particle-Based Policy Search (PIPPS), which is easily extensible, and allows for almost arbitrary models and policies, while simultaneously matching the performance of previous data-efficient learning algorithms. Finally, we invent the total propagation algorithm, which efficiently computes a union over all pathwise derivative depths during a single backwards pass, automatically giving greater weight to estimators with lower variance, sometimes improving over reparameterization gradients by 10 6 times.},
	author = {Parmas, P and Rasmussen, CE and Learning, J Peters - {\ldots}on Machine and 2018, undefined},
	bdsk-color = {4},
	date = {2018///},
	date-added = {2024-09-10 09:09:53 +0200},
	date-modified = {2024-09-10 09:11:14 +0200},
	journal = {proceedings.mlr.press},
	keywords = {Untitled},
	title = {PIPPS: Flexible model-based policy search robust to the curse of chaos},
	url = {http://proceedings.mlr.press/v80/parmas18a.html},
	year = {2018},
	bdsk-url-1 = {http://proceedings.mlr.press/v80/parmas18a.html}}

@article{Hong:2018aa,
	author = {Hong, JC and Niedzwiecki, D and {\ldots}, M Palta - JCO clinical cancer and 2018, undefined},
	bdsk-color = {4},
	date = {2018///},
	date-added = {2024-09-10 09:09:53 +0200},
	date-modified = {2024-09-10 09:11:14 +0200},
	journal = {ascopubs.org},
	keywords = {Untitled},
	title = {Predicting emergency visits and hospital admissions during radiation and chemoradiation: An internally validated pretreatment machine learning algorithm},
	url = {https://ascopubs.org/doi/abs/10.1200/CCI.18.00037},
	year = {2018},
	bdsk-url-1 = {https://ascopubs.org/doi/abs/10.1200/CCI.18.00037}}

@article{Dawood:2018aa,
	abstract = {9529Background: Challenges in treating melanoma patients with ICI include treatment resistance and adverse events, both of which can lead to discontinuation of treatment. Histopathology of metastatic melanoma lymph nodes (LN) reveal varying histological composition(s) of malignant melanocytes and host LN reactions to tumor. Here we tested the hypothesis that deep machine learning on H\&E images of metastatic melanoma LN prior to ICI can predict response and/or toxicity. Methods: H\&E slides of metastatic and normal LN resected from melanoma patients (n = 45) prior to receiving ICI were digitized and annotated for regions of interest. The Inception v3 Convolutional Neural Network (CNN) was first trained to distinguish tumor LN (n = 56) from independent normal LN (n = 57). Images were tiled (299x299 pixels) at 20X magnification and partitioned into training (70{\%}), validation (15{\%}) and testing (15{\%}) sets. CNNs were next trained on two classifications: 1) complete/partial response (n = 15) vs. progression of di...},
	author = {Dawood, Zarmeena and Coudray, Nicolas and Kim, Randie H and Nomikou, Sofia and Moran, Una and Weber, Jeffrey S. and Pavlick, Anna C. and Wilson, Melissa and Tsirigos, Aristotelis and Osman, Iman},
	bdsk-color = {4},
	date = {2018/05//},
	date-added = {2024-09-10 09:09:53 +0200},
	date-modified = {2024-09-10 09:11:14 +0200},
	doi = {10.1200/JCO.2018.36.15{\_}SUPPL.9529},
	journal = {Journal of Clinical Oncology},
	keywords = {Untitled},
	number = {15{\_}suppl},
	pages = {9529--9529},
	title = {Prediction of response and toxicity to immune checkpoint inhibitor therapies (ICI) in melanoma using deep neural networks machine learning.},
	volume = {36},
	year = {2018},
	bdsk-url-1 = {https://doi.org/10.1200/JCO.2018.36.15%7B%5C_%7DSUPPL.9529}}

@article{Nie:2018aa,
	abstract = {Identification of risk factors of treatment resistance may be useful to guide treatment selection, avoid inefficient trial-and-error, and improve major depressive disorder (MDD) care. We extended the work in predictive modeling of treatment resistant depression (TRD) via partition of the data from the Sequenced Treatment Alternatives to Relieve Depression (STAR*D) cohort into a training and a testing dataset. We also included data from a small yet completely independent cohort RIS-INT-93 as an external test dataset. We used features from enrollment and level 1 treatment (up to week 2 response only) of STAR*D to explore the feature space comprehensively and applied machine learning methods to model TRD outcome at level 2. For TRD defined using QIDS-C16 remission criteria, multiple machine learning models were internally cross-validated in the STAR*D training dataset and externally validated in both the STAR*D testing dataset and RIS-INT-93 independent dataset with an area under the receiver operating characteristic curve (AUC) of 0.70--0.78 and 0.72--0.77, respectively. The upper bound for the AUC achievable with the full set of features could be as high as 0.78 in the STAR*D testing dataset. Model developed using top 30 features identified using feature selection technique (k-means clustering followed by χ2 test) achieved an AUC of 0.77 in the STAR*D testing dataset. In addition, the model developed using overlapping features between STAR*D and RIS-INT-93, achieved an AUC of > 0.70 in both the STAR*D testing and RIS-INT-93 datasets. Among all the features explored in STAR*D and RIS-INT-93 datasets, the most important feature was early or initial treatment response or symptom severity at week 2. These results indicate that prediction of TRD prior to undergoing a second round of antidepressant treatment could be feasible even in the absence of biomarker data.},
	author = {Nie, Zhi and Vairavan, Srinivasan and Narayan, Vaibhav A. and Ye, Jieping and Li, Qingqin S.},
	bdsk-color = {4},
	date = {2018/06//},
	date-added = {2024-09-10 09:09:53 +0200},
	date-modified = {2024-09-10 09:11:14 +0200},
	doi = {10.1371/JOURNAL.PONE.0197268},
	journal = {PLoS ONE},
	keywords = {Untitled},
	number = {6},
	title = {Predictive modeling of treatment resistant depression using data from STARD and an independent clinical study},
	volume = {13},
	year = {2018},
	bdsk-url-1 = {https://doi.org/10.1371/JOURNAL.PONE.0197268}}

@article{Jacobson:2018aa,
	abstract = {Background: We recently demonstrated the acceptability and feasibility of a randomized, double-blind choline supplementation intervention for heavy drinking women during pregnancy. In this study, we report our results relating to the efficacy of this intervention in mitigating adverse effects of prenatal alcohol exposure (PAE) on infant growth and cognitive function. Methods: Sixty-nine Cape Coloured (mixed ancestry) heavy drinkers in Cape Town, South Africa, recruited in mid-pregnancy, were randomly assigned to receive a daily oral dose of either 2 g of choline or placebo from time of enrollment until delivery. Each dose consisted of an individually wrapped packet of powder that, when mixed with water, produced a sweet tasting grape-flavored drink. The primary outcome, eyeblink conditioning (EBC), was assessed at 6.5 months. Somatic growth was measured at birth, 6.5, and 12 months, recognition memory and processing speed on the Fagan Test of Infant Intelligence, at 6.5 and 12 months. Results: Infants born to choline-treated mothers were more likely to meet criterion for conditioning on EBC than the placebo group. Moreover, within the choline arm, degree of maternal adherence to the supplementation protocol strongly predicted EBC performance. Both groups were small at birth, but choline-treated infants showed considerable catch-up growth in weight and head circumference at 6.5 and 12 months. At 12 months, the infants in the choline treatment arm had higher novelty preference scores, indicating better visual recognition memory. Conclusions: This exploratory study is the first to provide evidence that a high dose of choline administered early in pregnancy can mitigate adverse effects of heavy PAE on EBC, postnatal growth, and cognition in human infants. These findings are consistent with studies of alcohol-exposed animals that have demonstrated beneficial effects of choline supplementation on classical conditioning, learning, and memory.},
	author = {Jacobson, Sandra W and Carter, R Colin and Molteno, Christopher D and Stanton, Mark E and Herbert, Jane S and Lindinger, Nadine M and Lewis, Catherine E and Dodge, Neil C and Hoyme, H Eugene and Zeisel, Steven H and Meintjes, Ernesta M and Duggan, Christopher P and Jacobson, Joseph L},
	bdsk-color = {4},
	date = {2018/07//},
	date-added = {2024-09-10 09:09:53 +0200},
	date-modified = {2024-09-10 09:11:14 +0200},
	doi = {10.1111/acer.13769},
	journal = {Wiley Online Library},
	keywords = {Choline Supplementation; Eyeblink Conditioning; Fetal Alcohol Spectrum Disorders; Fetal Alcohol Syndrome; Growth; Prenatal Alcohol Exposure; Untitled},
	number = {7},
	pages = {1327--1341},
	title = {pregnancy in mitigating adverse effects of prenatal alcohol exposure on growth and cognitive function: a randomized, double‐blind, placebo‐controlled clinical trial},
	url = {https://onlinelibrary.wiley.com/doi/abs/10.1111/acer.13769?casa_token=DqUxYqaOSEAAAAAA:27dsA_J1ZDDsOIz8FEemIOpl0OpP7E3TTp9hxMXsDvaMtvmmg7XErNIvgFRFvz3mlLHZL3KvUjml8mg},
	volume = {42},
	year = {2018},
	bdsk-url-1 = {https://onlinelibrary.wiley.com/doi/abs/10.1111/acer.13769?casa_token=DqUxYqaOSEAAAAAA:27dsA_J1ZDDsOIz8FEemIOpl0OpP7E3TTp9hxMXsDvaMtvmmg7XErNIvgFRFvz3mlLHZL3KvUjml8mg},
	bdsk-url-2 = {https://doi.org/10.1111/acer.13769}}

@article{Karnes:2018aa,
	abstract = {If prostate-specific antigen (PSA) trends help identify elevated prostate cancer (PCa) risk, they might provide early warning of progressing cancer for further evaluation and justify annual testing. Our objective was to determine whether PSA trends predict PCa likelihood. A biopsy cohort of 361,657 men was obtained from a Veterans Affairs database (1999-2012). PSA trends were estimated for the 310,458 men with at least 2 PSA tests prior to biopsy. Cancer tumors may grow exponentially with cells doubling periodically. We hypothesized that PSA from prostate cancer grows exponentially above a no cancer baseline. We estimated PSA trends on that basis along with five descriptive variables: last PSA before biopsy, growth rate in PSA from cancer above a baseline, PSA variability around the trend, number of PSA tests, and time span of tests. PSA variability is a new variable that measures percentage deviations of PSA tests from estimated trends with 0{\%} variability for a smoothly increasing trend. Logistic regression models were used to estimate relationships between the probability of PCa at biopsy and the trend variables and age. All five PSA trend variables and age were significant predictors of prostate cancer at biopsy (p < 0.0001). An overall logistic regression model achieved an AUC of 0.67 for men with at least 4 tests over at least 3 years, which was a substantial improvement over a single PSA (AUC 0.58). High probability of PCa was associated with low PSA variability (smooth trends), high PSA, high growth rate, many tests over a long time-span and older age. For example, at 4.0 PSA the probability of cancer is 32{\%} for 1 PSA test and increases to 68{\%} for 8 tests over 7 years with smooth, fast growth (0{\%} variability and 50{\%} exponential growth). Our results show that smooth, fast exponential growth in PSA above a baseline predicts an increased probability of PCa. The probability increases as smooth (low variability) trends are observed for more tests over a longer time span, which makes annual testing worth considering. Worrisome PSA trends might be used to trigger further evaluation and continued monitoring of the trends-even at low PSA levels.},
	author = {Karnes, R. Jeffrey and MacKintosh, F. Roy and Morrell, Christopher H. and Rawson, Lori and Sprenkle, Preston C. and Kattan, Michael W. and Colicchia, Michele and Neville, Thomas B.},
	bdsk-color = {4},
	date = {2018/08//},
	date-added = {2024-09-10 09:09:53 +0200},
	date-modified = {2024-09-10 09:11:14 +0200},
	doi = {10.3389/FONC.2018.00296/FULL},
	journal = {Frontiers in Oncology},
	keywords = {Prostate cancer; Prostate cancer biopsy; Prostate cancer diagnosis; Prostate cancer screening; Prostate-specific antigen; PSA; PSA trend; Screening; Untitled},
	number = {AUG},
	title = {Prostate-specific antigen trends predict the probability of prostate cancer in a very large U.S. Veterans affairs cohort},
	volume = {8},
	year = {2018},
	bdsk-url-1 = {https://doi.org/10.3389/FONC.2018.00296/FULL}}

@article{Abdollahi:2018aa,
	abstract = {Purpose: To investigate MRI radiomic analysis to assess IMRT associated rectal wall changes and also for predicting radiotherapy induced rectal toxicity. Material and methods: At first, a machine learning radiomic analysis was applied on T2-weighted (T2W) and apparent diffusion coefficient (ADC) rectal wall MR images of prostate cancer patients' pre-and post-IMRT to predict rectal toxicity. Next, Wilcoxon singed ranked test was performed to find radiomic features with significant changes pre-and post-IMRT. A logistic regression classifier was used to find correlation between features with significant changes and radiation toxicity. Area under the curve (AUC) of receiver operating characteristic (ROC) curve was used in two levels of study for finding performances. Results: AUC mean , 0.68 $\pm$0.086 and 0.61 $\pm$0.065 were obtained for pre-and post-IMRT T2 radiomic models, respectively. For ADC radiomic models, AUC mean was 0.58 $\pm$0.034 for pre-IMRT and was 0.56 $\pm$0.038 for post-IMRT. Wilcoxon-signed rank test revealed that 9 T2 radiomic features vary significantly post-IMRT. The AUC of logistic-regression was in the range of 0.46-0.58 for single significant features and was 0.81 when all significant features were combined. Conclusions: Pre-IMRT MR image radiomic features could predict rectal toxicity in prostate cancer patients. Radiotherapy associated complications may be assessed by studying the changes in the MR radiomic features. ARTICLE HISTORY},
	author = {Abdollahi, Hamid and Mahdavi, Rabi and Mofid, Bahram and Bakhshandeh, Mohsen and Razzaghdoust, Abolfazl and Saadipoor, Afshin and Tanha, Kiarash},
	bdsk-color = {4},
	date = {2018/09//},
	date-added = {2024-09-10 09:09:53 +0200},
	date-modified = {2024-09-10 09:11:14 +0200},
	doi = {10.1080/09553002.2018.1492756},
	journal = {Taylor \& Francis},
	keywords = {radiomics; prediction; MRI; rectal toxicity; IMRT; Untitled},
	number = {9},
	pages = {829--837},
	title = {Rectal wall MRI radiomics in prostate cancer patients: prediction of and correlation with early rectal toxicity},
	url = {https://www.tandfonline.com/doi/abs/10.1080/09553002.2018.1492756?casa_token=vPDF7RkMCMkAAAAA:3dFkyT53PEv13F9g_8BompRKj8UrEVtpGhtLYZV4vyUV00Pc4yWgRbgz-UCoylvScUjh_H3ssWUNQg},
	volume = {94},
	year = {2018},
	bdsk-url-1 = {https://www.tandfonline.com/doi/abs/10.1080/09553002.2018.1492756?casa_token=vPDF7RkMCMkAAAAA:3dFkyT53PEv13F9g_8BompRKj8UrEVtpGhtLYZV4vyUV00Pc4yWgRbgz-UCoylvScUjh_H3ssWUNQg},
	bdsk-url-2 = {https://doi.org/10.1080/09553002.2018.1492756}}

@article{Kallus:2018aa,
	abstract = {Recent work in fairness in machine learning has proposed adjusting for fairness by equalizing accuracy metrics across groups and has also studied how datasets affected by historical prejudices may lead to unfair decision policies. We connect these lines of work and study the residual unfairness that arises when a fairness-adjusted predictor is not actually fair on the target population due to systematic censoring of training data by existing biased policies. This scenario is particularly common in the same applications where fairness is a concern. We characterize theoretically the impact of such censoring on standard fairness met-rics for binary classifiers and provide criteria for when residual unfairness may or may not appear. We prove that, under certain conditions, fairness-adjusted classifiers will in fact induce residual unfairness that perpetuates the same injustices, against the same groups, that biased the data to begin with, thus showing that even state-of-the-art fair machine learning can have a "bias in, bias out" property. When certain benchmark data is available, we show how sample reweighting can estimate and adjust fairness metrics while accounting for censoring. We use this to study the case of Stop, Question, and Frisk (SQF) and demonstrate that attempting to adjust for fairness perpetuates the same injustices that the policy is infamous for.},
	author = {Kallus, N and Learning, A Zhou - Conference on Machine and 2018, undefined},
	bdsk-color = {4},
	date = {2018///},
	date-added = {2024-09-10 09:09:53 +0200},
	date-modified = {2024-09-10 09:11:14 +0200},
	journal = {proceedings.mlr.press},
	keywords = {Untitled},
	title = {Residual unfairness in fair machine learning from prejudiced data},
	url = {https://proceedings.mlr.press/v80/kallus18a.html},
	year = {2018},
	bdsk-url-1 = {https://proceedings.mlr.press/v80/kallus18a.html}}

@article{Dabass:2018aa,
	author = {Dabass, J and Dabass, BS},
	bdsk-color = {4},
	date = {2018///},
	date-added = {2024-09-10 09:09:53 +0200},
	date-modified = {2024-09-10 09:11:14 +0200},
	keywords = {Untitled},
	title = {Scope of artificial intelligence in law},
	url = {https://www.preprints.org/manuscript/201806.0474},
	year = {2018},
	bdsk-url-1 = {https://www.preprints.org/manuscript/201806.0474}}

@article{Fritz:2018aa,
	author = {Fritz, Bradley A and Chen, Yixin and Murray-Torres, Teresa M and Gregory, Stephen and Abdallah, Arbi Ben and Kronzer, Alex and Mckinnon, Sherry Lynn and Budelier, Thaddeus and Helsten, Daniel L and Wildes, Troy S and Sharma, Anshuman and Avidan, Michael Simon},
	bdsk-color = {4},
	date = {2018///},
	date-added = {2024-09-10 09:09:53 +0200},
	date-modified = {2024-09-10 09:11:15 +0200},
	doi = {10.1136/bmjopen-2017-020124},
	journal = {bmjopen.bmj.com},
	keywords = {Untitled},
	pages = {20124--20124},
	title = {Using machine learning techniques to develop forecasting algorithms for postoperative complications: protocol for a retrospective study},
	url = {https://bmjopen.bmj.com/content/8/4/e020124.abstract},
	volume = {8},
	year = {2018},
	bdsk-url-1 = {https://bmjopen.bmj.com/content/8/4/e020124.abstract},
	bdsk-url-2 = {https://doi.org/10.1136/bmjopen-2017-020124}}

@article{Vlietstra:2018aa,
	abstract = {Background: Biomedical knowledge graphs have become important tools to computationally analyse the comprehensive body of biomedical knowledge. They represent knowledge as subject-predicate-object triples, in which the predicate indicates the relationship between subject and object. A triple can also contain provenance information, which consists of references to the sources of the triple (e.g. scientific publications or database entries). Knowledge graphs have been used to classify drug-disease pairs for drug efficacy screening, but existing computational methods have often ignored predicate and provenance information. Using this information, we aimed to develop a supervised machine learning classifier and determine the added value of predicate and provenance information for drug efficacy screening. To ensure the biological plausibility of our method we performed our research on the protein level, where drugs are represented by their drug target proteins, and diseases by their disease proteins. Results: Using random forests with repeated 10-fold cross-validation, our method achieved an area under theROC curve (AUC) of 78.1{\%} and 74.3{\%} for two reference sets. We benchmarked against a state-of-the-art knowledge-graph technique that does not use predicate and provenance information, obtaining AUCs of 65.6{\%} and 64.6{\%}, respectively. Classifiers that only used predicate information performed superior to classifiers that only used provenance information, but using both performed best. Conclusion: We conclude that both predicate and provenance information provide added value for drug efficacy screening.},
	author = {Vlietstra, Wytze J. and Vos, Rein and Sijbers, Anneke M. and van Mulligen, Erik M. and Kors, Jan A.},
	bdsk-color = {4},
	date = {2018/09//},
	date-added = {2024-09-10 09:09:53 +0200},
	date-modified = {2024-09-10 09:11:15 +0200},
	doi = {10.1186/S13326-018-0189-6},
	journal = {Journal of Biomedical Semantics},
	keywords = {Computational pharmacology; Drug efficacy screening; Drug repurposing; Knowledge graph; Machine learning; Predicate; Provenance; Systems pharmacology; Untitled},
	number = {1},
	title = {Using predicate and provenance information from a knowledge graph for drug efficacy screening},
	volume = {9},
	year = {2018},
	bdsk-url-1 = {https://doi.org/10.1186/S13326-018-0189-6}}

@book{White:2019aa,
	author = {White, Jensen Kael},
	bdsk-color = {4},
	date = {2019///},
	date-added = {2024-09-10 09:09:53 +0200},
	date-modified = {2024-09-10 09:11:12 +0200},
	keywords = {Information Seeking; Motivation; Striatum; Systems Neuroscience; Uncertainty; Untitled},
	title = {A neural network for uncertainty anticipation and information seeking},
	url = {https://search.proquest.com/openview/7b84fbfc49c5065cf0a24a1b24b8706d/1?pq-origsite=gscholar&cbl=18750&diss=y},
	year = {2019},
	bdsk-url-1 = {https://search.proquest.com/openview/7b84fbfc49c5065cf0a24a1b24b8706d/1?pq-origsite=gscholar&cbl=18750&diss=y}}

@article{Samson:2019aa,
	author = {Samson, K},
	bdsk-color = {4},
	date = {2019///},
	date-added = {2024-09-10 09:09:53 +0200},
	date-modified = {2024-09-10 09:11:12 +0200},
	keywords = {Untitled},
	title = {AI Algorithm Predicts Weight Loss After Radiation for Head \& Neck Cancer},
	url = {https://journals.lww.com/oncology-times/Fulltext/2019/11200/AI_Algorithm_Predicts_Weight_Loss_After_Radiation.20.aspx},
	year = {2019},
	bdsk-url-1 = {https://journals.lww.com/oncology-times/Fulltext/2019/11200/AI_Algorithm_Predicts_Weight_Loss_After_Radiation.20.aspx}}

@article{Shie:2019aa,
	abstract = {Background: Hemodialysis mainly relies on the "artificial kidney," which plays a very important role in temporarily or permanently substituting for the kidney to carry out the exchange of waste and discharge of water. Nevertheless, a previous study on the artificial kidney has paid little attention to the optimization of factors and levels for reducing the solidification of the artificial kidney during the hemodialysis procedure. Thus, this study proposes an integrated model that uses the Taguchi method, omega formula, and back-propagation network to determine the optimal factors and levels for addressing this issue. Methods: First, we collected the recommendations of medical doctors and nursing staff through a small group discussion, and used the Taguchi method to analyze the key factors at different levels. Next, the omega formula was used to convert the analysis results from the Taguchi method to assess the defect rate. Finally, we utilized back-propagation network algorithms to predict the optimal factors and levels for artificial kidney solidification, in order to confirm that the key factors and levels identified can effectively improve the solidification rate of the artificial kidney and thereby enhance the effect of hemodialysis. Results: The research finding proposes the following as the optimal factors and levels for artificial kidney solidification: the amount of anticoagulation should be set at 500 units, the velocity of blood flow at 300 ml/min, the dehydration volume at 2.5 kg, and the vascular access type as autologous blood vessels. We obtained 270 sets of data from the patients of End Stage Renal Disease (ESRD) under the setting of the optimal combination of the factors at different levels; the defect rate of artificial kidney solidification is 12.9{\%}, which is better than the defect rate of 32{\%} in the original experiment. Meanwhile, the patient characteristics for physiological status in BMI, serum calcium, hematocrit, ferritin, and transferrin saturation percentage are improved by this study. Conclusion: This conclusion validates the ability of the proposed model in this study to improve the solidification rate of the artificial kidney, thereby confirming the model's use as a standard operation procedure in the hemodialysis experiment. The ideas behind and the implications of the proposed model are further discussed in this study.},
	author = {Shie, An Jin and Lo, Kuei Hsing and Lin, Wen Tsann and Juan, Chi Wen and Jou, Yung Tsan},
	bdsk-color = {4},
	date = {2019/07//},
	date-added = {2024-09-10 09:09:53 +0200},
	date-modified = {2024-09-10 09:11:12 +0200},
	doi = {10.1186/S12938-019-0696-4},
	journal = {BioMedical Engineering Online},
	keywords = {Artificial kidney solidification; Artificial neural network; Back-propagation network analysis; Hemodialysis; Omega transformation; Taguchi method; Untitled},
	number = {1},
	title = {An integrated model using the Taguchi method and artificial neural network to improve artificial kidney solidification parameters},
	volume = {18},
	year = {2019},
	bdsk-url-1 = {https://doi.org/10.1186/S12938-019-0696-4}}

@article{Zhou:2019aa,
	abstract = {Background: Identifying individuals who are unlikely to adhere to a physical exercise regime has potential to improve physical activity interventions. The aim of this paper is to develop and test adherence prediction models using objectively measured physical activity data in the Mobile Phone-Based Physical Activity Education program (mPED) trial. To the best of our knowledge, this is the first to apply Machine Learning methods to predict exercise relapse using accelerometer-recorded physical activity data. Methods: We use logistic regression and support vector machine methods to design two versions of a Discontinuation Prediction Score (DiPS), which uses objectively measured past data (e.g., steps and goal achievement) to provide a numerical quantity indicating the likelihood of exercise relapse in the upcoming week. The respective prediction accuracy of these two versions of DiPS are compared, and then numerical simulation is performed to explore the potential of using DiPS to selectively allocate financial incentives to participants to encourage them to increase physical activity. Results: we had access to a physical activity trial data that were continuously collected every 60 sec every day for 9 months in 210 participants. By using the first 15 weeks of data as training and test on weeks 16-30, we show that both versions of DiPS have a test AUC of 0.9 with high sensitivity and specificity in predicting the probability of exercise adherence. Simulation results assuming different intervention regimes suggest the potential benefit of using DiPS as a score to allocate resources in physical activity intervention programs in reducing costs over other allocation schemes. Conclusions: DiPS is capable of making accurate and robust predictions for future weeks. The most predictive features are steps and physical activity intensity. Furthermore, the use of DiPS scores can be a promising approach to determine when or if to provide just-in-time messages and step goal adjustments to improve compliance. Further studies on the use of DiPS in the design of physical activity promotion programs are warranted. Trial registration: ClinicalTrials.gov NCT01280812 Registered on January 21, 2011.},
	author = {Zhou, Mo and Fukuoka, Yoshimi and Goldberg, Ken and Vittinghoff, Eric and Aswani, Anil},
	bdsk-color = {4},
	date = {2019/08//},
	date-added = {2024-09-10 09:09:53 +0200},
	date-modified = {2024-09-10 09:11:12 +0200},
	doi = {10.1186/S12911-019-0890-0},
	journal = {BMC Medical Informatics and Decision Making},
	keywords = {Adherence; Exercise relapse; Machine learning; Physical activity; Untitled},
	number = {1},
	title = {Applying machine learning to predict future adherence to physical activity programs},
	volume = {19},
	year = {2019},
	bdsk-url-1 = {https://doi.org/10.1186/S12911-019-0890-0}}

@article{Liu:2019aa,
	author = {Liu, B and He, H and Luo, H and Zhang, T and Neurology, J Jiang - Stroke and Vascular and 2019, undefined},
	bdsk-color = {4},
	date = {2019///},
	date-added = {2024-09-10 09:09:53 +0200},
	date-modified = {2024-09-10 09:11:12 +0200},
	doi = {10.1136/svn-2019-000290},
	journal = {svn.bmj.com},
	keywords = {Untitled},
	pages = {290--290},
	title = {Artificial intelligence and big data facilitated targeted drug discovery},
	url = {https://svn.bmj.com/content/4/4/206.abstract},
	volume = {4},
	year = {2019},
	bdsk-url-1 = {https://svn.bmj.com/content/4/4/206.abstract},
	bdsk-url-2 = {https://doi.org/10.1136/svn-2019-000290}}

@article{Alexander:2019aa,
	abstract = {Background: Alzheimer's disease (AD) is characterized by reductions in brain volume measured by magnetic resonance imaging (MRI), with temporal lobe structures preferentially affected early. Objective: To investigate the regional pattern of gray matter atrophy throughout the brain in AD, we used a multivariate model of regional covariance with voxel-based morphometry (VBM) to identify networks of gray matter volume that distinguish AD from healthy aging. Methods: Ten otherwise healthy patients with probable AD {$[$}NINDS-ADRDA criteria; means.d. age659 years; 6M/4F; Mini-Mental State Exam (MMSE)16.16.3{$]$} were compared to 15 age-matched, healthy controls {$[$}age638 years; 10M/5F; MMSE29.50.7{$]$} with T 1-weighted volumetric MRI scans. Statistical parametric mapping (SPM2) was used with optimized VBM to produce smoothed maps of gray matter volume. We used a form of principal component analysis, the Scaled Subprofile Model (SSM) on a voxel-basis, to identify patterns of regional interactions in gray matter that distinguished the AD patients from healthy controls. Results: SSM analysis for the two groups combined identified a linear combination of five component patterns whose subject scores were highly predictive of group membership (R 2 adj 0.85, p0.000001). The combined pattern indicated that the AD patients differed from controls with less gray matter in bilateral hippocampal, lateral temporal, and parietal/precuneus regions with relative preservation in small areas that included bilateral prefrontal cortex and right cerebellum. In the AD group, memory performance was best characterized by a linear combination of four of these five component patterns},
	author = {Alexander, Gene E and Chen, Kewei and Aschenbrenner, Melaney and Reiman, Eric M and Caselli, Richard J and Merkley, Tricia L and Lewis, Diana J and Pietrini, Pietro and Teipel, Stefan J and Hampel, Harald and Rapoport, Stanley I and Moeller, James R},
	bdsk-color = {4},
	date = {2019/07//},
	date-added = {2024-09-10 09:09:53 +0200},
	date-modified = {2024-09-10 09:11:12 +0200},
	doi = {10.1016/j.jalz.2006.05.2231},
	journal = {usenix.org},
	keywords = {Untitled},
	number = {3S{\_}Part{\_}21},
	title = {Artificial Intelligence and Machine Learning in Pharmaceutical Sciences},
	url = {https://estudogeral.sib.uc.pt/handle/10316/88378},
	volume = {2},
	year = {2019},
	bdsk-url-1 = {https://estudogeral.sib.uc.pt/handle/10316/88378},
	bdsk-url-2 = {https://doi.org/10.1016/j.jalz.2006.05.2231}}

@article{Han:2019aa,
	abstract = {Previous resting-state functional magnetic resonance imaging (fMRI) studies have shown neural connectivity alterations after the treatment of tinnitus. We aim to study the value of the baseline functional connectivity features of neural network nodes to predict outcomes of sound therapy through adjusted narrow band noise. The fMRI data of 27 untreated tinnitus patients and 27 matched healthy controls were analyzed. We calculated the graph-theoretical metric degree centrality (DC) to characterize the functional connectivity of the neural network nodes. Therapeutic outcomes are determined by the changes in the Tinnitus Handicap Inventory (THI) score after a 12-week intervention. The connectivity of 10 brain nodes in tinnitus patients was significantly increased at baseline. The functional connectivity of right insula, inferior parietal lobule (IPL), bilateral thalami, and left middle temporal gyrus was significantly modified with the sound therapy, and such changes correlated with THI changes in tinnitus patients. Receiver operating characteristic curve analyses revealed that the measurements from the five brain regions were effective at classifying improvement after therapy. After age, gender, and education correction, the adjusted area under the curve (AUC) values for the bilateral thalami were the highest (left, 0.745; right, 0.708). Our study further supported the involvement of the fronto-parietal-cingulate network in tinnitus and found that the connectivity of the thalamus at baseline is an object neuroimaging-based indicator to predict clinical outcome of sound therapy through adjusted narrow band noise.},
	author = {Han, Lv and Na, Zeng and Chunli, Liu and Yuchen, Chen and Pengfei, Zhao and Hao, Wang and Xu, Cheng and Peng, Zhang and Zheng, Wang and Zhenghan, Yang and Shusheng, Gong and Zhenchang, Wang},
	bdsk-color = {4},
	date = {2019///},
	date-added = {2024-09-10 09:09:53 +0200},
	date-modified = {2024-09-10 09:11:12 +0200},
	doi = {10.3389/FNINS.2019.00614/FULL},
	journal = {Frontiers in Neuroscience},
	keywords = {Degree centrality; Functional connectivity; Functional magnetic resonance imaging; Graph theory; Neural biomarker; Sound therapy; Tinnitus; Untitled},
	number = {JUL},
	title = {Baseline functional connectivity features of neural network nodes can predict improvement after sound therapy through adjusted narrow band noise in tinnitus patients},
	volume = {13},
	year = {2019},
	bdsk-url-1 = {https://doi.org/10.3389/FNINS.2019.00614/FULL}}

@article{Roheger:2019aa,
	author = {Roheger, Mandy},
	bdsk-color = {4},
	date = {2019///},
	date-added = {2024-09-10 09:09:53 +0200},
	date-modified = {2024-09-10 09:11:12 +0200},
	keywords = {Untitled},
	title = {Cognitive Plasticity in Healthy Older Adults: Effects of Nonpharmacological Interventions and Predictors of Intervention Success},
	url = {https://kups.ub.uni-koeln.de/10512/},
	year = {2019},
	bdsk-url-1 = {https://kups.ub.uni-koeln.de/10512/}}

@article{Stonkute:2019aa,
	author = {Stonkute, Solveiga},
	bdsk-color = {4},
	date = {2019///},
	date-added = {2024-09-10 09:09:53 +0200},
	date-modified = {2024-09-10 09:11:12 +0200},
	keywords = {Untitled},
	title = {Deep learning as an alternative to global optimization in diffusion model for conflict tasks},
	url = {https://orca.cardiff.ac.uk/id/eprint/124845},
	year = {2019},
	bdsk-url-1 = {https://orca.cardiff.ac.uk/id/eprint/124845}}

@article{Skalic:2019aa,
	author = {Skalic, Miha and de Fabritiis, Gianni},
	bdsk-color = {4},
	date = {2019///},
	date-added = {2024-09-10 09:09:53 +0200},
	date-modified = {2024-09-10 09:11:12 +0200},
	keywords = {Untitled},
	title = {Deep learning for drug design: modeling molecular shapes},
	url = {https://www.tdx.cat/handle/10803/667503},
	year = {2019},
	bdsk-url-1 = {https://www.tdx.cat/handle/10803/667503}}

@article{Zheng:2019aa,
	abstract = {In order to develop precision or personalized medicine, identifying new quantitative imaging markers and building machine learning models to predict cancer risk and prognosis has been attracting broad research interest recently. Most of these research approaches use the similar concepts of the conventional computer-aided detection schemes of medical images, which include steps in detecting and segmenting suspicious regions or tumors, followed by training machine learning models based on the fusion of multiple image features computed from the segmented regions or tumors. However, due to the heterogeneity and boundary fuzziness of the suspicious regions or tumors, segmenting subtle regions is often difficult and unreliable. Additionally, ignoring global and/or background parenchymal tissue characteristics may also be a limitation of the conventional approaches. In our recent studies, we investigated the feasibility of developing new computer-aided schemes implemented with the machine learning models that are trained by global image features to predict cancer risk and prognosis. We trained and tested several models using images obtained from full-field digital mammography, magnetic resonance imaging, and computed tomography of breast, lung, and ovarian cancers. Study results showed that many of these new models yielded higher performance than other approaches used in current clinical practice. Furthermore, the computed global image features also contain complementary information from the features computed from the segmented regions or tumors in predicting cancer prognosis. Therefore, the global image features can be used alone to develop new case-based prediction models or can be added to current tumor-based models to increase their discriminatory power.},
	author = {Zheng, Bin and Qiu, Yuchen and Aghaei, Faranak and Mirniaharikandehei, Seyedehnafiseh and Heidari, Morteza and Danala, Gopichandh},
	bdsk-color = {4},
	date = {2019/12//},
	date-added = {2024-09-10 09:09:53 +0200},
	date-modified = {2024-09-10 09:11:12 +0200},
	doi = {10.1186/S42492-019-0026-5},
	journal = {Visual Computing for Industry, Biomedicine, and Art},
	keywords = {Cancer prognosis prediction; Cancer risk prediction; Global medial image feature analysis; Machine learning models of medical images; Quantitative imaging markers; Untitled},
	number = {1},
	title = {Developing global image feature analysis models to predict cancer risk and prognosis},
	volume = {2},
	year = {2019},
	bdsk-url-1 = {https://doi.org/10.1186/S42492-019-0026-5}}

@article{Tang:2019aa,
	abstract = {Background: In pancreatic cancer, methods to predict early recurrence (ER) and identify patients at increased risk of relapse are urgently required. Purpose: To develop a radiomic nomogram based on MR radiomics to stratify patients preoperatively and potentially improve clinical practice. Study Type: Retrospective. Population: We enrolled 303 patients from two medical centers. Patients with a disease-free survival ≤12 months were assigned as the ER group (n = 130). Patients from the first medical center were divided into a training cohort (n = 123) and an internal validation cohort (n = 54). Patients from the second medical center were used as the external independent validation cohort (n = 126). Field Strength/Sequence: 3.0T axial T 1-weighted (T 1-w), T 2-weighted (T 2-w), contrast-enhanced T 1-weighted (CET 1-w). Assessment: ER was confirmed via imaging studies as MRI or CT. Risk factors, including clinical stage, CA19-9, and radiomic-related features of ER were assessed. In addition, to determine the intra-and interobserver reproducibility of radiomic features extraction, the intra-and interclass correlation coefficients (ICC) were calculated. Statistical Tests: The area under the receiver-operator characteristic (ROC) curve (AUC) was used to evaluate the predic-tive accuracy of the radiomic signature in both the training and test groups. The results of decision curve analysis (DCA) indicated that the radiomic nomogram achieved the most net benefit. Results: The AUC values of ER evaluation for the radiomics signature were 0.80 (training cohort), 0.81 (internal validation cohort), and 0.78 (external validation cohort). Multivariate logistic analysis identified the radiomic signature, CA19-9 level, and clinical stage as independent parameters of ER. A radiomic nomogram was then developed incorporating the CA19-9 level and clinical stage. The AUC values for ER risk evaluation using the radiomic nomogram were 0.87 (training cohort), 0.88 (internal validation cohort), and 0.85 (external validation cohort).},
	author = {Tang, Tian-Yu and Li, Xiang and Zhang, Qi and Guo, Cheng-Xiang and Zhang, Xiao-Zhen and Lao, Meng-Yi and Shen, Yi-Nan and Xiao, Wen-Bo and Ying, Shi-Hong and Sun, Ke and Yu, Ri-Sheng and Gao, Shun-Liang and Que, Ri-Sheng and Chen, Wei and Huang, Da-Bing and Pang, Pei-Pei and Bai, Xue-Li and Liang, Ting-Bo},
	bdsk-color = {4},
	date = {2019/07//},
	date-added = {2024-09-10 09:09:53 +0200},
	date-modified = {2024-09-10 09:11:12 +0200},
	doi = {10.1002/jmri.27024},
	journal = {Wiley Online Library},
	keywords = {radiomics; pancreatic cancer; recurrence; relapse; risk assessment; Untitled},
	number = {1},
	pages = {231--245},
	title = {Development of a novel multiparametric MRI radiomic nomogram for preoperative evaluation of early recurrence in resectable pancreatic cancer},
	url = {https://onlinelibrary.wiley.com/doi/abs/10.1002/jmri.27024},
	volume = {52},
	year = {2019},
	bdsk-url-1 = {https://onlinelibrary.wiley.com/doi/abs/10.1002/jmri.27024},
	bdsk-url-2 = {https://doi.org/10.1002/jmri.27024}}

@article{Kim:2019aa,
	abstract = {Background: Drug repositioning, also known as drug repurposing, defines new indications for existing drugs and can be used as an alternative to drug development. In recent years, the accumulation of large volumes of information related to drugs and diseases has led to the development of various computational approaches for drug repositioning. Although herbal medicines have had a great impact on current drug discovery, there are still a large number of herbal compounds that have no definite indications. Results: In the present study, we constructed a computational model to predict the unknown pharmacological effects of herbal compounds using machine learning techniques. Based on the assumption that similar diseases can be treated with similar drugs, we used four categories of drug-drug similarity (e.g., chemical structure, side-effects, gene ontology, and targets) and three categories of disease-disease similarity (e.g., phenotypes, human phenotype ontology, and gene ontology). Then, associations between drug and disease were predicted using the employed similarity features. The prediction models were constructed using classification algorithms, including logistic regression, random forest and support vector machine algorithms. Upon cross-validation, the random forest approach showed the best performance (AUC = 0.948) and also performed well in an external validation assessment using an unseen independent dataset (AUC = 0.828). Finally, the constructed model was applied to predict potential indications for existing drugs and herbal compounds. As a result, new indications for 20 existing drugs and 31 herbal compounds were predicted and validated using clinical trial data. Conclusions: The predicted results were validated manually confirming the performance and underlying mechanisms - for example, irinotecan as a treatment for neuroblastoma. From the prediction, herbal compounds were considered to be drug candidates for related diseases which is important to be further developed. The proposed prediction model can contribute to drug discovery by suggesting drug candidates from herbal compounds which have potentials but few were studied.},
	author = {Kim, Eunyoung and Choi, A. Sol and Nam, Hojung},
	bdsk-color = {4},
	date = {2019/05//},
	date-added = {2024-09-10 09:09:53 +0200},
	date-modified = {2024-09-10 09:11:13 +0200},
	doi = {10.1186/S12859-019-2811-8},
	journal = {BMC Bioinformatics},
	keywords = {Data mining; Drug repositioning prediction; Machine learning; Untitled},
	title = {Drug repositioning of herbal compounds via a machine-learning approach},
	volume = {20},
	year = {2019},
	bdsk-url-1 = {https://doi.org/10.1186/S12859-019-2811-8}}

@article{Moreno:2019aa,
	author = {Moreno, Aurelia Bustos},
	bdsk-color = {4},
	date = {2019///},
	date-added = {2024-09-10 09:09:53 +0200},
	date-modified = {2024-09-10 09:11:13 +0200},
	keywords = {Untitled},
	title = {Extraction of medical knowledge from clinical reports and chest x-rays using machine learning techniques},
	url = {https://rua.ua.es/dspace/handle/10045/102193},
	year = {2019},
	bdsk-url-1 = {https://rua.ua.es/dspace/handle/10045/102193}}

@article{Selbst:2019aa,
	abstract = {A key goal of the fair-ML community is to develop machine-learning based systems that, once introduced into a social context, can achieve social and legal outcomes such as fairness, justice, and due process. Bedrock concepts in computer science-such as abstraction and modular design-are used to define notions of fairness and discrimination, to produce fairness-aware learning algorithms, and to intervene at different stages of a decision-making pipeline to produce "fair" outcomes. In this paper, however, we contend that these concepts render technical interventions ineffective, inaccurate, and sometimes dangerously misguided when they enter the societal context that surrounds decision-making systems. We outline this mismatch with five "traps" that fair-ML work can fall into even as it attempts to be more context-aware in comparison to traditional data science. We draw on studies of sociotechnical systems in Science and Technology Studies to explain why such traps occur and how to avoid them. Finally, we suggest ways in which technical designers can mitigate the traps through a refocusing of design in terms of process rather than solutions, and by drawing abstraction boundaries to include social actors rather than purely technical ones.},
	author = {Selbst, Andrew D. and Boyd, Danah and Friedler, Sorelle A. and Venkatasubramanian, Suresh and Vertesi, Janet},
	bdsk-color = {4},
	date = {2019/01//},
	date-added = {2024-09-10 09:09:53 +0200},
	date-modified = {2024-09-10 09:11:13 +0200},
	doi = {10.1145/3287560.3287598},
	isbn = {9781450361255},
	journal = {FAT* 2019 - Proceedings of the 2019 Conference on Fairness, Accountability, and Transparency},
	keywords = {Fairness-aware Machine Learning; Interdisciplinary; Sociotechnical Systems; Untitled},
	pages = {59--68},
	title = {Fairness and abstraction in sociotechnical systems},
	year = {2019},
	bdsk-url-1 = {https://doi.org/10.1145/3287560.3287598}}

@article{Castillo:2019aa,
	author = {Castillo, Silvia Oviedo},
	bdsk-color = {4},
	date = {2019///},
	date-added = {2024-09-10 09:09:53 +0200},
	date-modified = {2024-09-10 09:11:13 +0200},
	keywords = {Untitled},
	title = {Forecasting and decision support for type 1 diabetes insulin therapy using machine learning},
	url = {https://dugi-doc.udg.edu/handle/10256/16795},
	year = {2019},
	bdsk-url-1 = {https://dugi-doc.udg.edu/handle/10256/16795}}

@article{Pinto:2019aa,
	abstract = {Purpose: Quantitative benefit-risk (B-R) assessments are used to characterize treatment by combining key benefits and risks into a single metric but have historically been done for the "average" patient. Our aim was to conduct an individualized assessment for the oral antiplatelet vorapaxar by combining trial and real-world data to further personalize the treatment profiles. Methods: Using linked UK health care databases, we developed risk prediction equations for key ischemic and bleeding events using Cox proportional hazards models. Trial hazard ratios, relative to placebo, were applied to baseline risk estimates to compute expected attributable risks, summed to derive a per-patient net clinical benefit (NCB). High risk subgroups were defined a priori, and Gaussian mixture models (GMM) were fit to characterize the NCB distribution and identify subgroups with similar NCBs. Results: NCB was consistently positive for all subgroups, likely due to the outcome correlation, and would remain positive with a 12-fold increase in bleeding risk. GMMs identified three distinct NCB subgroups. Compared with the middle/lower NCB subgroups , those with a higher NCB tended to be older, female, and have higher CV disease burden. Conclusions: Personalized B-R assessments are feasible and clinically valuable and can be used to better predict who would benefit most from therapy. KEYWORDS benefit-risk assessment, myocardial infarction, pharmacoepidemiology, platelet aggregation inhibitors, precision medicine, real-world evidence †currently at EMD Serono,},
	author = {Pinto, Cathy Anne and Tervonen, Tommi and Marsh, Kevin and Dimitra Lambrelli, {$|$} and Schultze, Anna and Tershakovec, {$|$} Andrew and Hyacinthe, Johanna and Prawitz, Thibaud and Hammad, Tarek A},
	bdsk-color = {4},
	date = {2019/04//},
	date-added = {2024-09-10 09:09:53 +0200},
	date-modified = {2024-09-10 09:11:14 +0200},
	doi = {10.1002/pds.4752},
	journal = {Wiley Online Library},
	keywords = {real-world evidence; precision medicine; benefit-risk assessment; myocardial infarction; pharmacoepidemiology; platelet aggregation inhibitors; Untitled},
	number = {4},
	pages = {443--451},
	title = {in Chinese patients with acute coronary syndrome undergoing percutaneous coronary intervention by data mining and machine‐learning decision tree approaches},
	url = {https://onlinelibrary.wiley.com/doi/abs/10.1111/jcpt.13172?casa_token=ut9GFdUDrGkAAAAA:r8MWxaFCNgkNAFQeRrvMCKOG9zmiAkniSzDX_hEOkbuymbw5MW5LTRXOSD8_ymJLsQYhy6wRGyWClow},
	volume = {28},
	year = {2019},
	bdsk-url-1 = {https://onlinelibrary.wiley.com/doi/abs/10.1111/jcpt.13172?casa_token=ut9GFdUDrGkAAAAA:r8MWxaFCNgkNAFQeRrvMCKOG9zmiAkniSzDX_hEOkbuymbw5MW5LTRXOSD8_ymJLsQYhy6wRGyWClow},
	bdsk-url-2 = {https://doi.org/10.1002/pds.4752}}

@article{Lo:2019aa,
	author = {Lo, AW and Siah, KW and Wong, CH},
	bdsk-color = {4},
	date = {2019///},
	date-added = {2024-09-10 09:09:53 +0200},
	date-modified = {2024-09-10 09:11:14 +0200},
	doi = {10.1162/99608F92.5C5F0525},
	keywords = {Untitled},
	title = {Issue 1 (Machine Learning with Statistical Imputation for Predicting Drug Approval)},
	url = {https://dspace.mit.edu/bitstream/handle/1721.1/135940/5c5f0525-dd50-4ea2-886a-7db64633131a.pdf?sequence=2&isAllowed=y},
	year = {2019},
	bdsk-url-1 = {https://dspace.mit.edu/bitstream/handle/1721.1/135940/5c5f0525-dd50-4ea2-886a-7db64633131a.pdf?sequence=2&isAllowed=y},
	bdsk-url-2 = {https://doi.org/10.1162/99608F92.5C5F0525}}

@article{Geletta:2019aa,
	abstract = {Background: This study used natural language processing (NLP) and machine learning (ML) techniques to identify reliable patterns from within research narrative documents to distinguish studies that complete successfully, from the ones that terminate. Recent research findings have reported that at least 10 {\%} of all studies that are funded by major research funding agencies terminate without yielding useful results. Since it is well-known that scientific studies that receive funding from major funding agencies are carefully planned, and rigorously vetted through the peer-review process, it was somewhat daunting to us that study-terminations are this prevalent. Moreover, our review of the literature about study terminations suggested that the reasons for study terminations are not well understood. We therefore aimed to address that knowledge gap, by seeking to identify the factors that contribute to study failures. Method: We used data from the clinicialTrials.gov repository, from which we extracted both structured data (study characteristics), and unstructured data (the narrative description of the studies). We applied natural language processing techniques to the unstructured data to quantify the risk of termination by identifying distinctive topics that are more frequently associated with trials that are terminated and trials that are completed. We used the Latent Dirichlet Allocation (LDA) technique to derive 25 "topics" with corresponding sets of probabilities, which we then used to predict study-termination by utilizing random forest modeling. We fit two distinct models - one using only structured data as predictors and another model with both structured data and the 25 text topics derived from the unstructured data. Results: In this paper, we demonstrate the interpretive and predictive value of LDA as it relates to predicting clinical trial failure. The results also demonstrate that the combined modeling approach yields robust predictive probabilities in terms of both sensitivity and specificity, relative to a model that utilizes the structured data alone. Conclusions: Our study demonstrated that the use of topic modeling using LDA significantly raises the utility of unstructured data in better predicating the completion vs. termination of studies. This study sets the direction for future research to evaluate the viability of the designs of health studies.},
	author = {Geletta, Simon and Follett, Lendie and Laugerman, Marcia},
	bdsk-color = {4},
	date = {2019/11//},
	date-added = {2024-09-10 09:09:53 +0200},
	date-modified = {2024-09-10 09:09:53 +0200},
	doi = {10.1186/S12911-019-0973-Y},
	journal = {BMC Medical Informatics and Decision Making},
	keywords = {Clinical trials; Latent Dirichlet allocation; Prediction; Structured data; Unstructured data},
	number = {1},
	title = {Latent Dirichlet Allocation in predicting clinical trial terminations},
	volume = {19},
	year = {2019},
	bdsk-url-1 = {https://doi.org/10.1186/S12911-019-0973-Y}}

@article{Iqbal:2019aa,
	abstract = {Understanding the principles by which agents interact with both complex environments and each other is a key goal of decision neuroscience. However, most previous studies have used experimental paradigms in which choices are discrete (and few), play is static, and optimal solutions are known. Yet in natural environments, interactions between agents typically involve continuous action spaces, ongoing dynamics, and no known optimal solution. Here, we seek to bridge this divide by using a ``penalty shot''task in which pairs of monkeys competed against each other in a competitive, real-time video game. We modeled monkeys'strategies as driven by stochastically evolving goals, onscreen positions that served as set points for a control model that produced observed joystick movements. We fit this goalbased dynamical system model using approximate Bayesian inference methods, using neural networks to parameterize players'goals as a dynamic mixture of Gaussian components. Our model is conceptually simple, constructed of interpretable components, and capable of generating synthetic data that capture the complexity of real player dynamics. We further characterized players'strategies using the number of change points on each trial. We found that this complexity varied more across sessions than within sessions, and that more complex strategies benefited offensive players but not defensive players. Together, our experimental paradigm and model offer a powerful combination of tools for the study of realistic social dynamics in the laboratory setting.},
	author = {Iqbal, Shariq N. and Yin, Lun and Drucker, Caroline B. and Kuang, Qian and Gari{\'e}py, Jean Fran{\c c}ois and Platt, Michael L. and Pearson, John M.},
	bdsk-color = {4},
	date = {2019/03//},
	date-added = {2024-09-10 09:09:53 +0200},
	date-modified = {2024-09-10 09:11:14 +0200},
	doi = {10.1371/JOURNAL.PCBI.1006895},
	journal = {PLoS Computational Biology},
	keywords = {Untitled},
	number = {3},
	title = {Latent goal models for dynamic strategic interaction},
	volume = {15},
	year = {2019},
	bdsk-url-1 = {https://doi.org/10.1371/JOURNAL.PCBI.1006895}}

@article{Jaworska:2019aa,
	abstract = {Background: Individuals with major depressive disorder (MDD) vary in their response to antidepressants. However, identifying objective biomarkers, prior to or early in the course of treatment that can predict antidepressant efficacy, remains a challenge. Methods:Individuals with MDD participated in a 12-week antidepressant pharmacotherapy trial. Electroencephalographic (EEG) data was collected before and 1 week post-treatment initiation in 51 patients. Response status at week 12 was established with the Montgomery-Asberg Depression Scale (MADRS), with a ≥50{\%} decrease characterizing responders (N = 27/24 responders/non-responders). We used a machine learning (ML)-approach for predicting response status. We focused on Random Forests, though other ML methods were compared. First, we used a tree-based estimator to select a relatively small number of significant features from: (a) demographic/clinical data (age, sex, individual item/total MADRS scores at baseline, week 1, change scores); (b) scalp-level EEG power; (c) source-localized current density (via exact low-resolution electromagnetic tomography {$[$}eLORETA{$]$} software). Second, we applied kernel principal component analysis to reduce and map important features. Third, a set of ML models were constructed to classify response outcome based on mapped features. For each dataset, predictive features were extracted, followed by a model of all predictive features, and finally by a model of the most predictive features. Results: Fifty eLORETA features were predictive of response (across bands, both time-points); alpha1/theta eLORETA features showed the highest predictive value. Eighty-eight scalp EEG features were predictive of response (across bands, both time-points), with theta/alpha2 being most predictive. Clinical/demographic data consisted of 31 features, with the most important being week 1 ``concentration difficulty''scores. When all features were included into one model, its predictive utility was high (88{\%} accuracy). When the most important features were extracted in the final model, 12 predictive features emerged (78{\%} accuracy), including baseline scalp-EEG frontopolar theta, parietal alpha2 and frontopolar alpha1. Conclusions: These findings suggest that ML models of pre- and early treatment-emergent EEG profiles and clinical features can serve as tools for predicting antidepressant response. While this must be replicated using large independent samples, it lays the groundwork for research on personalized, ``biomarker''-based treatment approaches.},
	author = {Jaworska, Natalia and De La Salle, Sara and Ibrahim, Mohamed Hamza and Blier, Pierre and Knott, Verner},
	bdsk-color = {4},
	date = {2019///},
	date-added = {2024-09-10 09:09:53 +0200},
	date-modified = {2024-09-10 09:11:14 +0200},
	doi = {10.3389/FPSYT.2018.00768/FULL},
	journal = {Frontiers in Psychiatry},
	keywords = {Antidepressants; Biomarker; Classification and regression trees; Machine learning (ML); Major depressive disorder (MDD); Personalized treatment; Predictive models; Quantitative EEG; Untitled},
	number = {JAN},
	title = {Leveraging machine learning approaches for predicting antidepressant treatment response using electroencephalography (EEG) and clinical data},
	volume = {10},
	year = {2019},
	bdsk-url-1 = {https://doi.org/10.3389/FPSYT.2018.00768/FULL}}

@article{Scott:2019aa,
	abstract = {Machine learning has huge potential to enhance clinical decision making, but there are still many limitations M achine learning (ML), a subdiscipline of artificial intelligence, encompasses a family of computerised (machine) methods that identify (learn) patterns in large (training) datasets not detectable to humans (Box 1). Identified patterns are then encoded in a computer model or algorithm which is then tested and validated on new data. Three basic ML types exist (Box 2), with supervised and reinforcement learning being used most frequently. Algorithms can take various forms-deep neural networks (deep learning systems) currently dominate. 1 These networks comprise algorithms that cluster and classify information in a manner resembling the human brain. Just as neural synapses are strengthened through repeated activity, deep neural networks iteratively strengthen their functions through mathematical means, adjusting the weights of inputs as they move through layers of intermediate nodes (neurons) towards a desired output. Recent renewed interest in ML is driven by the availability of massive digitised datasets from genomics, biobanks, medical images, administrative datasets, electronic health records and wearable biosensors; advances in computer processing speed, storage and internet-mediated computing power; and increasing commercial investment in ML. 2 Here, we introduce ML applications with potential clinical utility while considering current limitations. More exhaustive reviews of ML methodology and health care uses can be found elsewhere. 3,4 Emerging machine learning applications Clinical applications of artificial intelligence systems built using ML are being used to diagnose conditions, estimate risk, select optimal treatments and determine drug dosing. Some applications can perform as well as, if not faster or more accurately than, clinicians, and do so more consistently, devoid of human error from fatigue. ML applications are currently most advanced for diagnoses based on imaging data and risk prediction. Diagnostic applications Retinal cameras incorporating ML algorithms can confer high diagnostic accuracy in general practice in the early diagnosis of referable diabetic retinopathy, possible glaucoma and age-related macular degeneration. In one study, a deep learning system was trained on a total of 494 661 retinal images to detect these conditions in community and clinic-based multi-ethnic populations with diabetes. The deep learning system was then tested on 71 896 images from 14 880 patients, and its results were validated by trained eye specialists. The deep learning system diagnosed referable diabetic retinopathy, possible glaucoma and age-related macular degeneration with sensitivity/specificity of 90.5{\%}/91.6{\%}, 96.4{\%}/87.2{\%}, and 93.2{\%}/88.7{\%}, respectively. 5 Similarly, another deep learning system demonstrated sensitivity, specificity and discrimination (area under the receiver operator characteristic curve {$[$}AUC{$]$}) for diagnosing referable diabetic retinopathy of 87.0-90.3{\%}, 98.1-98.5{\%} and 0.990-0.991 (0.80-1.00 representing good to perfect discrimination), respectively. 6 A successful trial in primary care led the United States Food and Drug Administration to list a commercial retinal camera system as its first ML-based medical application. 7 In dermatology, early and accurate diagnosis of suspicious skin lesions could be aided by smartphone cameras with ML-based apps, allowing individuals to conveniently perform their own regular skin checks and transmit results to specialists who may not be easily accessible. Trained on 129 450 dermoscopy images of 2032 different skin conditions, a deep learning system was tested against 21 dermatologists using 1700 biopsy-proven examples of keratinocyte carcinomas, benign seborrhoeic keratoses, melanomas and benign nevi as reference. 8 The deep learning system in all cases matched and, in some cases, out-diagnosed the dermatologists. Accurate diagnosis of breast cancer metastases in axillary lymph node biopsies is vital in determining},
	author = {Scott, IA and Cook, D and Coiera, EW and Australia, B Richards - Medical Journal of and 2019, undefined},
	bdsk-color = {4},
	date = {2019///},
	date-added = {2024-09-10 09:09:53 +0200},
	date-modified = {2024-09-10 09:11:14 +0200},
	doi = {10.5694/mja2.50294},
	journal = {datarwe.com},
	keywords = {Untitled},
	title = {Machine learning in clinical practice: prospects and pitfalls},
	url = {https://datarwe.com/wp-content/uploads/2020/04/scott2019.pdf},
	year = {2019},
	bdsk-url-1 = {https://datarwe.com/wp-content/uploads/2020/04/scott2019.pdf},
	bdsk-url-2 = {https://doi.org/10.5694/mja2.50294}}

@article{Law:2019aa,
	abstract = {Background: Enhanced prediction of progression in secondary progressive multiple sclerosis (SPMS) could improve clinical trial design. Machine learning (ML) algorithms are methods for training predic-tive models with minimal human intervention. Objective: To evaluate individual and ensemble model performance built using decision tree (DT)-based algorithms compared to logistic regression (LR) and support vector machines (SVMs) for predicting SPMS disability progression. Methods: SPMS participants (n ¼485) enrolled in a 2-year placebo-controlled (negative) trial assessing the efficacy of MBP8298 were classified as progressors if a 6-month sustained increase in Expanded Disability Status Scale (EDSS) (!1.0 or !0.5 for a baseline of 5.5 or !6.0 respectively) was observed. Variables included EDSS, Multiple Sclerosis Functional Composite component scores, T2 lesion volume, brain parenchymal fraction, disease duration, age, and sex. Area under the receiver operating characteristic curve (AUC) was the primary outcome for model evaluation. Results: Three DT-based models had greater AUCs (61.8{\%}, 60.7{\%}, and 60.2{\%}) than independent and ensemble SVM (52.4{\%} and 51.0{\%}) and LR (49.5{\%} and 51.1{\%}). Conclusion: SPMS disability progression was best predicted by non-parametric ML. If confirmed, ML could select those with highest progression risk for inclusion in SPMS trial cohorts and reduce the number of low-risk individuals exposed to experimental therapies.},
	author = {Law, Marco TK and Traboulsee, Anthony L and Li, David KB and Carruthers, Robert L and Freedman, Mark S and Kolind, Shanon H and Tam, Roger},
	bdsk-color = {4},
	date = {2019///},
	date-added = {2024-09-10 09:09:53 +0200},
	date-modified = {2024-09-10 09:09:53 +0200},
	doi = {10.1177/2055217319885983},
	journal = {journals.sagepub.com},
	keywords = {Artificial intelligence; decision support techniques; disease progression; machine learning; prognosis; secondary progressive multiple sclerosis},
	number = {4},
	title = {Machine learning in secondary progressive multiple sclerosis: an improved predictive model for short-term disability progression},
	url = {https://journals.sagepub.com/doi/abs/10.1177/2055217319885983},
	volume = {5},
	year = {2019},
	bdsk-url-1 = {https://journals.sagepub.com/doi/abs/10.1177/2055217319885983},
	bdsk-url-2 = {https://doi.org/10.1177/2055217319885983}}

@article{Masino:2019aa,
	abstract = {Background Rapid antibiotic administration is known to improve sepsis outcomes, however early diagnosis remains challenging due to complex presentation. Our objective was to develop a model using readily available electronic health record (EHR) data capable of recognizing infant sepsis at least 4 hours prior to clinical recognition. Methods and findings We performed a retrospective case control study of infants hospitalized 48 hours in the Neonatal Intensive Care Unit (NICU) at the Children's Hospital of Philadelphia between September 2014 and November 2017 who received at least one sepsis evaluation before 12 months of age. We considered two evaluation outcomes as cases: culture positive--positive blood culture for a known pathogen (110 evaluations); and clinically positive--negative cultures but antibiotics administered for 120 hours (265 evaluations). Case data was taken from the 44-hour window ending 4 hours prior to evaluation. We randomly sampled 1,100 44-hour windows of control data from all times 10 days removed from any evaluation. Model inputs consisted of up to 36 features derived from routine EHR data. Using 10-fold nested cross-validation, 8 machine learning models were trained to classify inputs as sepsis positive or negative. When tasked with discriminating culture positive cases from controls, 6 models achieved a mean area under the receiver operating characteristic (AUC) between 0.80--0.82 with no significant differences between them. Including both culture and clinically positive cases, the same 6 models achieved an AUC between 0.85--0.87, again with no significant differences. Conclusions Machine learning models can identify infants with sepsis in the NICU hours prior to clinical recognition. Learning curves indicate model improvement may be achieved with additional training examples. Additional input features may also improve performance. Further research is warranted to assess potential performance improvements and clinical efficacy in a prospective trial.},
	author = {Masino, Aaron J. and Harris, Mary Catherine and Forsyth, Daniel and Ostapenko, Svetlana and Srinivasan, Lakshmi and Bonafide, Christopher P. and Balamuth, Fran and Schmatz, Melissa and Grundmeier, Robert W.},
	bdsk-color = {4},
	date = {2019/02//},
	date-added = {2024-09-10 09:09:53 +0200},
	date-modified = {2024-09-10 09:11:14 +0200},
	doi = {10.1371/JOURNAL.PONE.0212665},
	journal = {PLoS ONE},
	keywords = {Untitled},
	number = {2},
	title = {Machine learning models for early sepsis recognition in the neonatal intensive care unit using readily available electronic health record data},
	volume = {14},
	year = {2019},
	bdsk-url-1 = {https://doi.org/10.1371/JOURNAL.PONE.0212665}}

@article{Siah:2019ab,
	abstract = {PURPOSE: The prediction of clinical outcomes for patients with cancer is central to precision medicine and the design of clinical trials. We developed and validated machine-learning models for three important clinical end points in patients with advanced non-small-cell lung cancer (NSCLC)-objective response (OR), progression-free survival (PFS), and overall survival (OS)-using routinely collected patient and disease variables., METHODS: We aggregated patient-level data from 17 randomized clinical trials recently submitted to the US Food and Drug Administration evaluating molecularly targeted therapy and immunotherapy in patients with advanced NSCLC. To our knowledge, this is one of the largest studies of NSCLC to consider biomarker and inhibitor therapy as candidate predictive variables. We developed a stochastic tumor growth model to predict tumor response and explored the performance of a range of machine-learning algorithms and survival models. Models were evaluated on out-of-sample data using the standard area under the receiver operating characteristic curve and concordance index (C-index) performance metrics., RESULTS: Our models achieved promising out-of-sample predictive performances of 0.79 area under the receiver operating characteristic curve (95{\%} CI, 0.77 to 0.81), 0.67 C-index (95{\%} CI, 0.66 to 0.69), and 0.73 C-index (95{\%} CI, 0.72 to 0.74) for OR, PFS, and OS, respectively. The calibration plots for PFS and OS suggested good agreement between actual and predicted survival probabilities. In addition, the Kaplan-Meier survival curves showed that the difference in survival between the low- and high-risk groups was significant (log-rank test P < .001) for both PFS and OS., CONCLUSION: Biomarker status was the strongest predictor of OR, PFS, and OS in patients with advanced NSCLC treated with immune checkpoint inhibitors and targeted therapies. However, single biomarkers have limited predictive value, especially for programmed death-ligand 1 immunotherapy. To advance beyond the results achieved in this study, more comprehensive data on composite multiomic signatures is required.},
	author = {Siah, Kien Wei and Khozin, Sean and Wong, Chi Heem and Lo, Andrew W.},
	bdsk-color = {4},
	date = {2019/12//},
	date-added = {2024-09-10 09:09:53 +0200},
	date-modified = {2024-09-10 09:11:14 +0200},
	doi = {10.1200/CCI.19.00046},
	journal = {JCO Clinical Cancer Informatics},
	keywords = {Untitled},
	number = {3},
	pages = {1--11},
	title = {Machine-Learning and Stochastic Tumor Growth Models for Predicting Outcomes in Patients With Advanced Non--Small-Cell Lung Cancer},
	year = {2019},
	bdsk-url-1 = {https://doi.org/10.1200/CCI.19.00046}}

@article{Siah:2019aa,
	abstract = {PURPOSE The prediction of clinical outcomes for patients with cancer is central to precision medicine and the design of clinical trials. We developed and validated machine-learning models for three important clinical end points in patients with advanced non-small-cell lung cancer (NSCLC)-objective response (OR), progression-free survival (PFS), and overall survival (OS)-using routinely collected patient and disease variables. METHODS We aggregated patient-level data from 17 randomized clinical trials recently submitted to the US Food and Drug Administration evaluating molecularly targeted therapy and immunotherapy in patients with advanced NSCLC. To our knowledge, this is one of the largest studies of NSCLC to consider biomarker and inhibitor therapy as candidate predictive variables. We developed a stochastic tumor growth model to predict tumor response and explored the performance of a range of machine-learning algorithms and survival models. Models were evaluated on out-of-sample data using the standard area under the receiver operating characteristic curve and concordance index (C-index) performance metrics. RESULTS Our models achieved promising out-of-sample predictive performances of 0.79 area under the receiver operating characteristic curve (95{\%} CI, 0.77 to 0.81), 0.67 C-index (95{\%} CI, 0.66 to 0.69), and 0.73 C-index (95{\%} CI, 0.72 to 0.74) for OR, PFS, and OS, respectively. The calibration plots for PFS and OS suggested good agreement between actual and predicted survival probabilities. In addition, the Kaplan-Meier survival curves showed that the difference in survival between the low-and high-risk groups was significant (log-rank test P , .001) for both PFS and OS. CONCLUSION Biomarker status was the strongest predictor of OR, PFS, and OS in patients with advanced NSCLC treated with immune checkpoint inhibitors and targeted therapies. However, single biomarkers have limited predictive value, especially for programmed death-ligand 1 immunotherapy. To advance beyond the results achieved in this study, more comprehensive data on composite multiomic signatures is required. JCO Clin Cancer Inform.},
	author = {Siah, KW and Khozin, S and Wong, CH and cancer, AW Lo - JCO clinical and 2019, undefined},
	bdsk-color = {4},
	date = {2019///},
	date-added = {2024-09-10 09:09:53 +0200},
	date-modified = {2024-09-10 09:11:14 +0200},
	doi = {10.1200/CCI.19},
	journal = {ascopubs.org},
	keywords = {Untitled},
	title = {Machine-learning and stochastic tumor growth models for predicting outcomes in patients with advanced non--small-cell lung cancer},
	url = {https://ascopubs.org/doi/abs/10.1200/CCI.19.00046},
	year = {2019},
	bdsk-url-1 = {https://ascopubs.org/doi/abs/10.1200/CCI.19.00046},
	bdsk-url-2 = {https://doi.org/10.1200/CCI.19}}

@article{Wang:2019aa,
	abstract = {Model-informed drug development (MIDD) refers to the application of a wide range of quantitative models in drug development to facilitate the decision-making process. MIDD was formally recognized in Prescription Drug User Fee Act (PDUFA) VI. There have been many regulatory applications of MIDD to address a variety of drug development and regulatory questions. These applications can be broadly classified into four categories: dose optimization, supportive evidence for efficacy, clinical trial design, and informing policy. Case studies, literature papers, and published regulatory documents are reviewed in this article to highlight some common features of these applications in each category. In addition to the further development and investment in these established domains of application, new technology, and areas, such as more mechanistic models, neural network models, and real-world data/evidence, are gaining attention, and more submissions and experiences are being accumulated to expand the application of model-based analysis to a wider scope. Quantitative models that leverage our understanding of physiology , disease processes, and pharmacology are routinely applied to inform drug development. Different terms, such as model-aided drug development and model-based drug development, have been used to refer to such approaches. 1 Model-informed drug development (MIDD) is the most recent term commonly used to describe the application of a wide range of quantitative models in drug development to facilitate the decision-making process. The evolution of this field and the various stages in which MIDD can be applied to streamline the overall drug discovery, development, and regulatory evaluation processes have been well documented. 2-7 Of recent significance to the field, MIDD was formally recognized as an important enabler of efficient and effective drug development and included in the Prescription Drug User Fee Act (PDUFA) re-authorization performance goals and procedures for fiscal years 2018 through 2022 (PDUFA VI). 8 This paper describes the current regulatory applications of MIDD and outlines some future considerations for this ever-evolving scientific area. CURRENT APPLICATIONS The regulatory application of MIDD can be broadly classified into four categories: dose optimization, supportive evidence for efficacy, clinical trial design, and informing policy (Figure 1). Dose optimization Dose optimization for patients who receive a therapy once it is approved is a key aspect of clinical pharmacology evaluations at the US Food and Drug Administration (FDA). In fact, whether the tested regimen is optimal for the overall patient population or subpopulations (e.g., based on patient-specific factors) is explicitly evaluated for every new molecular entity reviewed by the Agency. 9 Given there is a finite number of dosing regimens that can be formally evaluated in clinical efficacy trials, dosing regimen optimization can often be informed by modeling and simulation strategies (e.g., through nonlinear mixed effect population phar-macokinetic (PK) and exposure-response (ER) analyses). The following section highlights some of the aspects associated with the use of MIDD approaches to dose optimization. Dose optimization for the general patient population prior to drug approval. In the MIDD context, dose optimization for the general patient population for which the indication is being sought is accomplished when the approved dosing in labeling is informed by model-based analyses and is different from the regimens studied in the pivotal efficacy trial(s). Typically, there should be robust evidence of efficacy from these trials, and the motivations to derive a new dosing regimen include (i) reduction in incidence or severity of treatment-emergent adverse events, (ii) enhancement of efficacy, and/or (iii) improved adherence/ reduced complexity in the approved regimen. The literature and FDA reviews are replete with examples of each of these scenarios. There are some common features. First, dose optimization in the general population requires sufficient PK sampling and a meaningful pharmacodynamic (PD) or clinical outcome end point across phase II and phase III to pass regulatory scrutiny. Second, because dose optimization after phase III trials is typically a post hoc exercise, the degree of comfort in dose optimization can be driven by whether the exercise involves interpolation or extrapolation. Third, the derived dosing regimen based on PK/ PD analyses can be translated into labeling without the need},
	author = {Wang, Yaning and Zhu, Hao and Madabushi, Rajanikanth and Liu, Qi and Huang, Shiew-Mei and Zineh, Issam},
	bdsk-color = {4},
	date = {2019///},
	date-added = {2024-09-10 09:09:53 +0200},
	date-modified = {2024-09-10 09:11:14 +0200},
	doi = {10.1002/cpt.1363},
	journal = {Wiley Online Library},
	keywords = {Untitled},
	number = {4},
	title = {Model‐informed drug development: current US regulatory practice and future considerations},
	url = {https://ascpt.onlinelibrary.wiley.com/doi/abs/10.1002/cpt.1363?casa_token=ji1EGVqd1bQAAAAA:z4FdrLr-AEo7EZ97r8ikYTbXNidzGiSTqI6HRPLakdm8WAWAAeQ_6mw2_MNV84lxo2ypMHPxmaTX4ww},
	volume = {105},
	year = {2019},
	bdsk-url-1 = {https://ascpt.onlinelibrary.wiley.com/doi/abs/10.1002/cpt.1363?casa_token=ji1EGVqd1bQAAAAA:z4FdrLr-AEo7EZ97r8ikYTbXNidzGiSTqI6HRPLakdm8WAWAAeQ_6mw2_MNV84lxo2ypMHPxmaTX4ww},
	bdsk-url-2 = {https://doi.org/10.1002/cpt.1363}}

@article{Chavez-Gehrig:2019aa,
	author = {Chavez-Gehrig, Arturo and Lacurts, Katrina and Chair, \~{}hnology},
	bdsk-color = {4},
	date = {2019///},
	date-added = {2024-09-10 09:09:53 +0200},
	date-modified = {2024-09-10 09:11:14 +0200},
	keywords = {Untitled},
	title = {Modeling correlations in clinical trial outcomes using machine learning},
	url = {https://dspace.mit.edu/handle/1721.1/123075},
	year = {2019},
	bdsk-url-1 = {https://dspace.mit.edu/handle/1721.1/123075}}

@article{Song:2019aa,
	abstract = {According to multiple studies, the objective response rate of PD-1/PD-L1 inhibitors in the second-line treatment of unscreened non-small cell lung cancer (NSCLC) is only approximately 20{\%}. Predictive biomarkers of treatment efficacies are still under investigation. In selected NSCLC patients with PD-L1 expression ≥50{\%}, the response rate of pembrolizumab in first-line treatment can reach 44.8{\%}. Moreover, patients with a higher tumor mutation burden (TMB) tend to achieve a better response with nivolumab.},
	author = {Song, Peng and Cui, Xiaoxia and Bai, Li and Zhou, Xiangdong and Zhu, Xiaoli and Zhang, Jian and Jin, Faguang and Zhao, Jianping and Zhou, Chengzhi and Zhou, Yanbin and Zhang, Xiaoju and Wang, Kai and Wang, Qi and Yu, Yao and Zhang, Xiaoyu and Bai, Chunxue and Zhang, Li},
	bdsk-color = {4},
	date = {2019/05//},
	date-added = {2024-09-10 09:09:53 +0200},
	date-modified = {2024-09-10 09:11:14 +0200},
	doi = {10.1111/1759-7714.13078},
	journal = {Wiley Online Library},
	keywords = {Multi-omics; NSCLC; PD-1/PD-L1 inhibitor; predictive biomarker; Untitled},
	number = {5},
	pages = {1303--1309},
	title = {Molecular characterization of clinical responses to PD‐1/PD‐L1 inhibitors in non‐small cell lung cancer: Predictive value of multidimensional immunomarker detection},
	url = {https://onlinelibrary.wiley.com/doi/abs/10.1111/1759-7714.13078},
	volume = {10},
	year = {2019},
	bdsk-url-1 = {https://onlinelibrary.wiley.com/doi/abs/10.1111/1759-7714.13078},
	bdsk-url-2 = {https://doi.org/10.1111/1759-7714.13078}}

@article{Lee:2019aa,
	abstract = {Background: Predicting the effect of drug-drug interactions (DDIs) precisely is important for safer and more effective drug co-prescription. Many computational approaches to predict the effect of DDIs have been proposed, with the aim of reducing the effort of identifying these interactions in vivo or in vitro, but room remains for improvement in prediction performance. Results: In this study, we propose a novel deep learning model to predict the effect of DDIs more accurately. The proposed model uses autoencoders and a deep feed-forward network that are trained using the structural similarity profiles (SSP), Gene Ontology (GO) term similarity profiles (GSP), and target gene similarity profiles (TSP) of known drug pairs to predict the pharmacological effects of DDIs. The results show that GSP and TSP increase the prediction accuracy when using SSP alone, and the autoencoder is more effective than PCA for reducing the dimensions of each profile. Our model showed better performance than the existing methods, and identified a number of novel DDIs that are supported by medical databases or existing research. Conclusions: We present a novel deep learning model for more accurate prediction of DDIs and their effects, which may assist in future research to discover novel DDIs and their pharmacological effects.},
	author = {Lee, Geonhee and Park, Chihyun and Ahn, Jaegyoon},
	bdsk-color = {4},
	date = {2019/08//},
	date-added = {2024-09-10 09:09:53 +0200},
	date-modified = {2024-09-10 09:11:14 +0200},
	doi = {10.1186/S12859-019-3013-0},
	journal = {BMC Bioinformatics},
	keywords = {Autoencoder; Deep learning; Drug-drug interaction; Similarity profile; Untitled},
	number = {1},
	title = {Novel deep learning model for more accurate prediction of drug-drug interaction effects},
	volume = {20},
	year = {2019},
	bdsk-url-1 = {https://doi.org/10.1186/S12859-019-3013-0}}

@article{Elder:2019aa,
	abstract = {Um grupo de cientistas descobriu que no veneno do escorpi{\~a}o-amarelo existe uma toxina que pode abrir um novo caminho para o tratamento do cancro.},
	author = {Elder, J Bradley and Nahed, Brian V and Linskey, Mark E and Olson, Jeffrey J},
	bdsk-color = {4},
	date = {2019///},
	date-added = {2024-09-10 09:09:53 +0200},
	date-modified = {2024-09-10 09:11:14 +0200},
	doi = {10.1093/NEUROS/NYAA447{\_}524/42199855/NYAA447{\_}524.PDF},
	journal = {15 Maio, 2019},
	keywords = {adult; evidence-based practice; guidelines; immunotherapy; metastatic malignant neoplasm to brain; molecular targeted therapy; radiation-sensitizing agents; Untitled},
	number = {3},
	pages = {E201--E203},
	title = {O escorpi{\~a}o vence o cancro. Veneno ajuda cirurgi{\~o}es a detetar doen{\c c}a},
	url = {https://academic.oup.com/neurosurgery/article-abstract/doi/10.1093/neuros/nyaa108/5826967},
	volume = {84},
	year = {2019},
	bdsk-url-1 = {https://academic.oup.com/neurosurgery/article-abstract/doi/10.1093/neuros/nyaa108/5826967},
	bdsk-url-2 = {https://doi.org/10.1093/NEUROS/NYAA447%7B%5C_%7D524/42199855/NYAA447%7B%5C_%7D524.PDF}}

@article{Athreya:2019aa,
	abstract = {We set out to determine whether machine learning-based algorithms that included functionally validated pharmacogenomic biomarkers joined with clinical measures could predict selective serotonin reuptake inhibitor (SSRI) remission/response in patients with major depressive disorder (MDD). We studied 1,030 white outpatients with MDD treated with citalopram/escitalopram in the Mayo Clinic Pharmacogenomics Research Network Antidepressant Medication Pharmacogenomic Study (PGRN-AMPS; n = 398), Sequenced Treatment Alternatives to Relieve Depression (STAR*D; n = 467), and International SSRI Pharmacogenomics Consortium (ISPC; n = 165) trials. A genomewide association study for PGRN-AMPS plasma metabolites associated with SSRI response (serotonin) and baseline MDD severity (kynurenine) identified single nucleotide polymorphisms (SNPs) in DEFB1, ERICH3, AHR, and TSPAN5 that we tested as predictors. Supervised machine-learning methods trained using SNPs and total baseline depression scores predicted remission and response at 8 weeks with area under the receiver operating curve (AUC) > 0.7 (P < 0.04) in PGRN-AMPS patients, with comparable prediction accuracies > 69{\%} (P ≤0.07) in STAR*D and ISPC. These results demonstrate that machine learning can achieve accurate and, importantly, replicable prediction of SSRI therapy response using total baseline depression severity combined with pharmacogenomic biomarkers. Major depressive disorder (MDD) is the leading cause of disability related to chronic illnesses worldwide. 1 Selective serotonin reuptake inhibitors (SSRIs) are first-line pharmacotherapies for MDD, but only about half to two-thirds of patients respond to SSRI therapy, and several weeks of treatment must occur before an optimal therapeutic response is achieved. 2 Therefore, the ability},
	author = {Athreya, Arjun P and Neavin, Drew and Carrillo-Roa, Tania and Skime, Michelle and Biernacka, Joanna and Frye, Mark A and Rush, A John and Wang, Liewei and Binder, Elisabeth B and Iyer, Ravishankar K and Weinshilboum, Richard M and Bobo, William V and Bobo, William},
	bdsk-color = {4},
	date = {2019/10//},
	date-added = {2024-09-10 09:09:53 +0200},
	date-modified = {2024-09-10 09:11:14 +0200},
	doi = {10.1002/cpt.1482},
	journal = {Wiley Online Library},
	keywords = {Untitled},
	number = {4},
	pages = {855--865},
	title = {Pharmacogenomics‐driven prediction of antidepressant treatment outcomes: a machine‐learning approach with multi‐trial replication},
	url = {https://ascpt.onlinelibrary.wiley.com/doi/abs/10.1002/cpt.1482},
	volume = {106},
	year = {2019},
	bdsk-url-1 = {https://ascpt.onlinelibrary.wiley.com/doi/abs/10.1002/cpt.1482},
	bdsk-url-2 = {https://doi.org/10.1002/cpt.1482}}

@article{Yao:2019aa,
	abstract = {Background: Determining which target to pursue is a challenging and error-prone first step in developing a therapeutic treatment for a disease, where missteps are potentially very costly given the long-time frames and high expenses of drug development. With current informatics technology and machine learning algorithms, it is now possible to computationally discover therapeutic hypotheses by predicting clinically promising drug targets based on the evidence associating drug targets with disease indications. We have collected this evidence from Open Targets and additional databases that covers 17 sources of evidence for target-indication association and represented the data as a tensor of 21,437 ×2211 ×17. Results: As a proof-of-concept, we identified examples of successes and failures of target-indication pairs in clinical trials across 875 targets and 574 disease indications to build a gold-standard data set of 6140 known clinical outcomes. We designed and executed three benchmarking strategies to examine the performance of multiple machine learning models: Logistic Regression, LASSO, Random Forest, Tensor Factorization and Gradient Boosting Machine. With 10-fold cross-validation, tensor factorization achieved AUROC = 0.82 $\pm$0.02 and AUPRC = 0.71 $\pm$0.03. Across multiple validation schemes, this was comparable or better than other methods. Conclusion: In this work, we benchmarked a machine learning technique called tensor factorization for the problem of predicting clinical outcomes of therapeutic hypotheses. Results have shown that this method can achieve equal or better prediction performance compared with a variety of baseline models. We demonstrate one application of the method to predict outcomes of trials on novel indications of approved drug targets. This work can be expanded to targets and indications that have never been clinically tested and proposing novel target-indication hypotheses. Our proposed biologically-motivated cross-validation schemes provide insight into the robustness of the prediction performance. This has significant implications for all future methods that try to address this seminal problem in drug discovery.},
	author = {Yao, Jin and Hurle, Mark R. and Nelson, Matthew R. and Agarwal, Pankaj},
	bdsk-color = {4},
	date = {2019/02//},
	date-added = {2024-09-10 09:09:53 +0200},
	date-modified = {2024-09-10 09:11:14 +0200},
	doi = {10.1186/S12859-019-2664-1},
	journal = {BMC Bioinformatics},
	keywords = {Clinical trial outcomes; Drug target discovery; Tensor factorization; Untitled},
	number = {1},
	title = {Predicting clinically promising therapeutic hypotheses using tensor factorization},
	volume = {20},
	year = {2019},
	bdsk-url-1 = {https://doi.org/10.1186/S12859-019-2664-1}}

@article{Chen:2019aa,
	author = {Chen, T and Brewster, P and {\ldots}, K Tuttle - Int J Nephrol and 2019, undefined},
	bdsk-color = {4},
	date = {2019///},
	date-added = {2024-09-10 09:09:53 +0200},
	date-modified = {2024-09-10 09:11:14 +0200},
	doi = {10.2147/IJNRD.S194727},
	journal = {digitalcommons.psjhealth.org},
	keywords = {antidepressants; cost-effectiveness quality of life; Italy; major depressive disorder; Untitled},
	title = {Prediction of cardiovascular outcomes with machine learning techniques: application to the Cardiovascular Outcomes in Renal Atherosclerotic Lesions (CORAL) study},
	url = {https://digitalcommons.psjhealth.org/publications/1458/},
	year = {2019},
	bdsk-url-1 = {https://digitalcommons.psjhealth.org/publications/1458/},
	bdsk-url-2 = {https://doi.org/10.2147/IJNRD.S194727}}

@article{Tousignant:2019aa,
	abstract = {We present the first automatic end-to-end deep learning framework for the prediction of future patient disability progression (one year from baseline) based on multi-modal brain Magnetic Resonance Images (MRI) of patients with Multiple Sclerosis (MS). The model uses parallel convo-lutional pathways, an idea introduced by the popular Inception net (Szegedy et al., 2015) and is trained and tested on two large proprietary, multi-scanner, multi-center, clinical trial datasets of patients with Relapsing-Remitting Multiple Sclerosis (RRMS). Experiments on 465 patients on the placebo arms of the trials indicate that the model can accurately predict future disease progression, measured by a sustained increase in the extended disability status scale (EDSS) score over time. Using only the multi-modal MRI provided at baseline, the model achieves an AUC of 0.66 $\pm$0.055. However, when supplemental lesion label masks are provided as inputs as well, the AUC increases to 0.701 $\pm$0.027. Furthermore, we demonstrate that uncertainty estimates based on Monte Carlo dropout sample variance correlate with errors made by the model. Clinicians provided with the predictions computed by the model can therefore use the associated uncertainty estimates to assess which scans require further examination.},
	author = {Tousignant, Adrian and Paul LemaˆıtreLemaˆıtre, Mailmcgillca and Doina Precup, Cimmcgillca and Arnold, Douglas L},
	bdsk-color = {4},
	date = {2019///},
	date-added = {2024-09-10 09:09:53 +0200},
	date-modified = {2024-09-10 09:11:14 +0200},
	journal = {proceedings.mlr.press},
	keywords = {Deep learning; MRI; disease progression; multi-modal; Multiple Sclerosis; Untitled},
	pages = {483--492},
	title = {Prediction of disease progression in multiple sclerosis patients using deep learning analysis of MRI data},
	url = {http://proceedings.mlr.press/v102/tousignant19a.html},
	volume = {102},
	year = {2019},
	bdsk-url-1 = {http://proceedings.mlr.press/v102/tousignant19a.html}}

@article{Beinse:2019aa,
	abstract = {PURPOSE Drug development in oncology currently is facing a conjunction of an increasing number of anti-neoplastic agents (ANAs) candidate for phase I clinical trials (P1CTs) and an important attrition rate for final approval. We aimed to develop a machine learning algorithm (RESOLVED2) to predict drug development outcome, which could support early go/no-go decisions after P1CTs by better selection of drugs suitable for further development. METHODS PubMed abstracts of P1CTs reporting on ANAs were used together with pharmacologic data from the DrugBank5.0 database to model time to US Food and Drug Administration (FDA) approval (FDA approval-free survival) since the first P1CT publication. The RESOLVED2 model was trained with machine learning methods. Its performance was evaluated on an independent test set with weighted concordance index (IPCW). RESULTS We identified 462 ANAs from PubMed that matched with DrugBank5.0 (P1CT publication dates 1972 to 2017). Among 1,411 variables, 28 were used by RESOLVED2 to model the FDA approval-free survival, with an IPCW of 0.89 on the independent test set. RESOLVED2 outperformed a model that was based on efficacy/toxicity (IPCW, 0.69). In the test set at 6 years of follow-up, 73{\%} (95{\%} CI, 49{\%} to 86{\%}) of drugs predicted to be approved were approved, whereas 92{\%} (95{\%} CI, 87{\%} to 98{\%}) of drugs predicted to be nonapproved were still not approved (log-rank P , .001). A predicted approved drug was 16 times more likely to be approved than a predicted nonapproved drug (hazard ratio, 16.4; 95{\%} CI, 8.40 to 32.2). CONCLUSION As soon as P1CT completion, RESOLVED2 can predict accurately the time to FDA approval. We provide the proof of concept that drug development outcome can be predicted by machine learning strategies. Clin Cancer Inform.},
	author = {Beinse, Guillaume and Tellier, Virgile and Charvet, Valentin and Deutsch, Eric and Borget, Isabelle and Massard, Christophe and Hollebecque, Antoine and Verlingue, Loic},
	bdsk-color = {4},
	date = {2019///},
	date-added = {2024-09-10 09:09:53 +0200},
	date-modified = {2024-09-10 09:11:14 +0200},
	doi = {10.1200/CCI.19},
	journal = {ascopubs.org},
	keywords = {Untitled},
	number = {3},
	pages = {1--10},
	title = {Prediction of drug approval after phase I clinical trials in oncology: RESOLVED2},
	url = {https://ascopubs.org/doi/abs/10.1200/CCI.19.00023},
	year = {2019},
	bdsk-url-1 = {https://ascopubs.org/doi/abs/10.1200/CCI.19.00023},
	bdsk-url-2 = {https://doi.org/10.1200/CCI.19}}

@article{Brown:2019aa,
	abstract = {Purpose: Incidence of anal squamous cell carcinoma (ASCC) is increasing, with curative chemoradiotherapy (CRT) as the primary treatment of non-metastatic disease. A significant proportion of patients have locoregional treatment failure (LRF), but distant relapse is uncommon. Accurate prognostication of progression-free survival (PFS) would help personalisation of CRT regimens. The study aim was to evaluate novel imaging pre-treatment features, to prognosticate for PFS in ASCC. Methods: Consecutive patients with ASCC treated with curative intent at a large tertiary referral centre who underwent pre-treatment FDG-PET/CT were included. Radiomic feature extraction was performed using LIFEx software on baseline FDG-PET/CT. Outcome data (PFS) was collated from electronic patient records. Elastic net regularisation and feature selection were used for logistic regression model generation on a randomly selected training cohort and applied to a validation cohort using TRIPOD guidelines. ROC-AUC analysis was used to compare performance of a regression model encompassing standard clinical prognostic factors (age, sex, tumour and nodal stage---model A), a radiomic feature model (model B) and a combined radiomic/clinical model (model C). Results: A total of 189 patients were included in the study, with 145 in the training cohort and 44 in the validation cohort. Median follow-up was 35.1 and 37. 9 months, respectively for each cohort, with 70.3{\%} and 68.2{\%} reaching this time-point with PFS. GLCM entropy (a measure of randomness of distribution of co-occurring pixel grey-levels), NGLDM busyness (a measure of spatial frequency of changes in intensity between nearby voxels of different grey-level), minimum CT value (lowest HU within the lesion) and SMTV (a standardized version of MTV) were selected for inclusion in the prognostic model, alongside tumour and nodal stage. AUCs for performance of model A (clinical), B (radiomic) and C (radiomic/clinical) were 0.6355, 0.7403, 0.7412 in the training cohort and 0.6024, 0.6595, 0.7381 in the validation cohort. Conclusion: Radiomic features extracted from pre-treatment FDG-PET/CT in patients with ASCC may provide better PFS prognosis than conventional staging parameters. With external validation, this might be useful to help personalise CRT regimens in the future.},
	author = {Brown, P. J. and Zhong, J. and Frood, R. and Currie, S. and Gilbert, A. and Appelt, A. L. and Sebag-Montefiore, D. and Scarsbrook, A.},
	bdsk-color = {4},
	date = {2019/12//},
	date-added = {2024-09-10 09:09:53 +0200},
	date-modified = {2024-09-10 09:11:14 +0200},
	doi = {10.1007/S00259-019-04495-1},
	journal = {European Journal of Nuclear Medicine and Molecular Imaging},
	keywords = {Anal squamous cell carcinoma (ASCC); FDG-PET/CT; Outcome prediction; Radiomic feature analysis; Untitled},
	number = {13},
	pages = {2790--2799},
	title = {Prediction of outcome in anal squamous cell carcinoma using radiomic feature analysis of pre-treatment FDG PET-CT},
	volume = {46},
	year = {2019},
	bdsk-url-1 = {https://doi.org/10.1007/S00259-019-04495-1}}

@article{Kalet:2019aa,
	abstract = {The recent explosion in machine learning efforts in the quality assurance (QA) space has produced a variety of proofs-of-concept many with promising results. Expected outcomes of model implementation include improvements in planning time, plan quality, advanced dosimetric QA, pre-dictive machine maintenance, increased safety checks, and developments key for new QA paradigms driven by adaptive planning. In this article, we outline several areas of research and discuss some of the unique challenges each area presents.},
	author = {Kalet, AM and Luk, SMH and physics, MH Phillips - Medical and 2020, undefined},
	bdsk-color = {4},
	date = {2019/06//},
	date-added = {2024-09-10 09:09:53 +0200},
	date-modified = {2024-09-10 09:11:14 +0200},
	doi = {10.1002/mp.13445},
	journal = {Wiley Online Library},
	keywords = {machine learning; artificial intelligence; quality assurance; radiotherapy; Untitled},
	number = {5},
	pages = {e168--e177},
	title = {Radiation therapy quality assurance tasks and tools: the many roles of machine learning},
	url = {https://aapm.onlinelibrary.wiley.com/doi/abs/10.1002/mp.13445?casa_token=kIwdfV43zzcAAAAA:sF-ex0LM5L_Xc1VG87uXPlBcQHe_1lDEOSFzSF_9eW7iJ7MYg6Kcn_WqSK5ycNaJ3C3O9L2MekafS8s},
	volume = {47},
	year = {2019},
	bdsk-url-1 = {https://aapm.onlinelibrary.wiley.com/doi/abs/10.1002/mp.13445?casa_token=kIwdfV43zzcAAAAA:sF-ex0LM5L_Xc1VG87uXPlBcQHe_1lDEOSFzSF_9eW7iJ7MYg6Kcn_WqSK5ycNaJ3C3O9L2MekafS8s},
	bdsk-url-2 = {https://doi.org/10.1002/mp.13445}}

@article{Sloan:2019ab,
	abstract = {e13573Background: Radiomics-based machine learning tools have been developed to analyze preoperative multiparametric MR images of patients with glioblastoma (GBM) to predict various outcomes of clinical interest, such as survival, molecular mutation status, and subclinical peritumoral infiltration, all before initial surgical resection. Preoperative identification of regions containing the highest probability of subclinical tumor infiltration presents an opportunity for targeted extended resection in the setting of a clinical trial, but the willingness of neurosurgeons to perform such a procedure is not known. Methods: We selected five neurosurgeons from high volume centers ( > 20 GBM surgeries per year) and performed an in silico study of anonymized preoperative images of patients with GBM, with radiomics-based infiltration maps depicting high probabilities of peritumoral infiltration. With regards to these regions beyond the enhancing tumor, we surveyed them on their willingness to attempt biopsy, and asked them to rate whether they felt such a region could be resected. Results: Preoperative maps of 20 patients with GBM, containing 26 regions of interest depicting high-risk peritumoral infiltration regions (distributed among frontal, temporal, occipital, parietal, cerebellar, and deep loci) were presented to five expert neurosurgeons from different institutions. Of the 20 patients, a median of 90{\%} were deemed to be safe to biopsy; a median of 55{\%} were felt to be definitely resectable, and median 35{\%} to be possibly resectable. 85{\%} of the 20 subjects were felt to be good candidates for participation in a clinical trial assessing the feasibility, safety, and efficacy of targeted extended resection. Conclusions: In selected patients, experienced neurosurgeons are willing to attempt targeted extended resection using radiomics-based maps of peritumoral infiltration in the context of a clinical trial. Proceeding with development of such a trial is warranted.},
	author = {Sloan, Andrew E. and Shukla, Gaurav and Rathore, Saima and Akbari, Hamed and Gondi, Vinai and Davatzikos, Christos},
	bdsk-color = {4},
	date = {2019/05//},
	date-added = {2024-09-10 09:09:53 +0200},
	date-modified = {2024-09-10 09:11:14 +0200},
	doi = {10.1200/JCO.2019.37.15{\_}SUPPL.E13573},
	journal = {Journal of Clinical Oncology},
	keywords = {Untitled},
	number = {15{\_}suppl},
	pages = {e13573--e13573},
	title = {Radiomics-based identification of peritumoral infiltration in de novo glioblastoma imaging presents targets amenable for potential targeted extended resection: A neurosurgical survey.},
	url = {https://ascopubs.org/doi/abs/10.1200/JCO.2019.37.15_suppl.e13573},
	volume = {37},
	year = {2019},
	bdsk-url-1 = {https://doi.org/10.1200/JCO.2019.37.15%7B%5C_%7DSUPPL.E13573}}

@article{Carter:2019aa,
	author = {Carter, JA},
	bdsk-color = {4},
	date = {2019///},
	date-added = {2024-09-10 09:09:53 +0200},
	date-modified = {2024-09-10 09:11:14 +0200},
	keywords = {Untitled},
	title = {Single-Cell Sequencing, Machine Learning, and Statistical Modeling Provide Insight Into the Paired αβTcr Repertoire and Cancer Genomics},
	url = {https://search.proquest.com/openview/c1fc6f14650438aeb9cd700a49d10f77/1?pq-origsite=gscholar&cbl=18750&diss=y},
	year = {2019},
	bdsk-url-1 = {https://search.proquest.com/openview/c1fc6f14650438aeb9cd700a49d10f77/1?pq-origsite=gscholar&cbl=18750&diss=y}}

@article{Moridi:2019aa,
	abstract = {Background: De novo drug discovery is a time-consuming and expensive process. Nowadays, drug repositioning is utilized as a common strategy to discover a new drug indication for existing drugs. This strategy is mostly used in cases with a limited number of candidate pairs of drugs and diseases. In other words, they are not scalable to a large number of drugs and diseases. Most of the in-silico methods mainly focus on linear approaches while non-linear models are still scarce for new indication predictions. Therefore, applying non-linear computational approaches can offer an opportunity to predict possible drug repositioning candidates. Results: In this study, we present a non-linear method for drug repositioning. We extract four drug features and two disease features to find the semantic relations between drugs and diseases. We utilize deep learning to extract an efficient representation for each feature. These representations reduce the dimension and heterogeneity of biological data. Then, we assess the performance of different combinations of drug features to introduce a pipeline for drug repositioning. In the available database, there are different numbers of known drug-disease associations corresponding to each combination of drug features. Our assessment shows that as the numbers of drug features increase, the numbers of available drugs decrease. Thus, the proposed method with large numbers of drug features is as accurate as small numbers. Conclusion: Our pipeline predicts new indications for existing drugs systematically, in a more cost-effective way and shorter timeline. We assess the pipeline to discover the potential drug-disease associations based on cross-validation experiments and some clinical trial studies.},
	author = {Moridi, Mahroo and Ghadirinia, Marzieh and Sharifi-Zarchi, Ali and Zare-Mirakabad, Fatemeh},
	bdsk-color = {4},
	date = {2019/11//},
	date-added = {2024-09-10 09:09:53 +0200},
	date-modified = {2024-09-10 09:11:15 +0200},
	doi = {10.1186/S12859-019-3165-Y},
	journal = {BMC Bioinformatics},
	keywords = {Deep neural network; Drug indication prediction; Drug repurposing; Untitled},
	number = {1},
	title = {The assessment of efficient representation of drug features using deep learning for drug repositioning},
	volume = {20},
	year = {2019},
	bdsk-url-1 = {https://doi.org/10.1186/S12859-019-3165-Y}}

@article{Wijnberge:2019aa,
	abstract = {Background: Intraoperative hypotension is associated with increased morbidity and mortality. Current treatment is mostly reactive. The Hypotension Prediction Index (HPI) algorithm is able to predict hypotension minutes before the blood pressure actually decreases. Internal and external validation of this algorithm has shown good sensitivity and specificity. We hypothesize that the use of this algorithm in combination with a personalized treatment protocol will reduce the time weighted average (TWA) in hypotension during surgery spent in hypotension intraoperatively. Methods/design: We aim to include 100 adult patients undergoing non-cardiac surgery with an anticipated duration of more than 2 h, necessitating the use of an arterial line, and an intraoperatively targeted mean arterial pressure (MAP) of > 65 mmHg. This study is divided into two parts; in phase A baseline TWA data from 40 patients will be collected prospectively. A device (HemoSphere) with HPI software will be connected but fully covered. Phase B is designed as a single-center, randomized controlled trial were 60 patients will be randomized with computer-generated blocks of four, six or eight, with an allocation ratio of 1:1. In the intervention arm the HemoSphere with HPI will be used to guide treatment; in the control arm the HemoSphere with HPI software will be connected but fully covered. The primary outcome is the TWA in hypotension during surgery. Discussion: The aim of this trial is to explore whether the use of a machine-learning algorithm intraoperatively can result in less hypotension. To test this, the treating anesthesiologist will need to change treatment behavior from reactive to proactive. Trial registration: This trial has been registered with the NIH, U.S. National Library of Medicine at ClinicalTrials.gov, ID: NCT03376347. The trial was submitted on 4 November 2017 and accepted for registration on 18 December 2017.},
	author = {Wijnberge, M. and Schenk, J. and Terwindt, L. E. and Mulder, M. P. and Hollmann, M. W. and Vlaar, A. P. and Veelo, D. P. and Geerts, B. F.},
	bdsk-color = {4},
	date = {2019/10//},
	date-added = {2024-09-10 09:09:53 +0200},
	date-modified = {2024-09-10 09:11:15 +0200},
	doi = {10.1186/S13063-019-3637-4},
	journal = {Trials},
	keywords = {Artificial intelligence; Hemodynamics; Anesthesiology; Blood pressure; Perioperative care; Untitled},
	number = {1},
	title = {The use of a machine-learning algorithm that predicts hypotension during surgery in combination with personalized treatment guidance: Study protocol for a randomized clinical trial},
	volume = {20},
	year = {2019},
	bdsk-url-1 = {https://doi.org/10.1186/S13063-019-3637-4}}

@article{Schwarzmeier:2019aa,
	abstract = {Objectives: Embedded in the Collaborative Research Center "Fear, Anxiety, Anxiety Disorders" (CRC-TRR58), this bicentric clinical study aims at identifying biobehavioral markers of treatment (non-)response by applying machine learning methodology with an external cross-validation protocol. We hypothesize that a priori prediction of treatment (non-)response is possible in a second, independent sample based on multi-modal markers. Methods: One-session virtual reality exposure treatment (VRET) with patients with spider phobia was conducted on two sites. Clinical, neuroimaging, and genetic data were assessed at baseline, post-treatment and after 6 months. The primary and secondary outcomes defining treatment response are as follows: 30{\%} reduction regarding the individual score in the Spider Phobia Questionnaire and 50{\%} reduction regarding the individual distance in the behavioral avoidance test. Results: N = 204 patients have been included (n = 100 in W{\"u}rzburg, n = 104 in M{\"u}nster). Sample characteristics for both sites are comparable. Discussion: This study will offer cross-validated theranostic markers for predicting the individual success of exposure-based therapy. Findings will support clinical decision-making on personalized therapy, bridge the gap between basic and clinical research, and bring stratified therapy into reach. The study is registered at ClinicalTrials.gov (ID: NCT03208400).},
	author = {Schwarzmeier, Hanna and Elisabeth, {$|$} and Leehr, Johanna and B{\"o}hnlein, Joscha and Fabian, {$|$} and Seeger, Reinhard and Roesmann, {$|$} Kati and Gathmann, Bettina and Martin, {$|$} and Herrmann, J and Siminski, Niklas and Jungh{\"o}fer, Markus and Straube, Thomas and Grotegerd, Dominik and Udo Dannlowski, {$|$} and Leehr, Elisabeth Johanna},
	bdsk-color = {4},
	date = {2019/06//},
	date-added = {2024-09-10 09:09:53 +0200},
	date-modified = {2024-09-10 09:11:15 +0200},
	doi = {10.1002/mpr.1812},
	journal = {Wiley Online Library},
	keywords = {machine learning; spider phobia; theranostic markers; Untitled},
	number = {2},
	title = {Theranostic markers for personalized therapy of spider phobia: Methods of a bicentric external cross‐validation machine learning approach},
	url = {https://onlinelibrary.wiley.com/doi/abs/10.1002/mpr.1812},
	volume = {29},
	year = {2019},
	bdsk-url-1 = {https://onlinelibrary.wiley.com/doi/abs/10.1002/mpr.1812},
	bdsk-url-2 = {https://doi.org/10.1002/mpr.1812}}

@article{Polasek:2019aa,
	abstract = {Model-informed precision dosing (MIPD) is biosimulation in healthcare to predict the drug dose for a given patient based on their individual characteristics that is most likely to improve efficacy and/or lower toxicity compared with traditional dosing. Despite widespread use of biosimulation in drug development, MIPD has not been adopted beyond academic-hospital centers. A reason for this is that MIPD requires more supporting evidence in the language that everyday doctors understand---evidence-based medicine. In this commentary, codevelopment of companion MIPD tools during drug development is advocated as a way to accelerate the generation of the evidence required for broader clinical implementation of MIPD. Such tools have the potential to evolve into ``dynamic''prescribing information that could guide dose selection for complex patients.},
	author = {Polasek, Thomas M. and Rayner, Craig R. and Peck, Richard W. and Rowland, Andrew and Kimko, Holly and Rostami-Hodjegan, Amin},
	bdsk-color = {4},
	date = {2019/05//},
	date-added = {2024-09-10 09:09:53 +0200},
	date-modified = {2024-09-10 09:11:15 +0200},
	doi = {10.1002/CPDD.638},
	journal = {Clinical Pharmacology in Drug Development},
	keywords = {drug development; model-informed precision dosing; physiologically based pharmacokinetics; precision dosing; precision medicine; Untitled},
	number = {4},
	pages = {418--425},
	title = {Toward Dynamic Prescribing Information: Codevelopment of Companion Model-Informed Precision Dosing Tools in Drug Development},
	volume = {8},
	year = {2019},
	bdsk-url-1 = {https://doi.org/10.1002/CPDD.638}}

@article{Gupta:2019aa,
	abstract = {In this study, e{\textregistered}orts are created to develop a quantitative structure-activity relationship (QSAR)-based model, which are used for the prediction of toxicities to reduce testing in animals , time, and money in the early stages of drug development. An e$\pm$cient machine learning model is developed to predict the toxicity of those drug molecules which binds to the androgen receptor (AR). Toxicity prediction is performed in terms of their activity, activity score, potency, and e$\pm$cacy by using various physicochemical properties. A multilevel ensemble model is proposed, where its ¯rst level is performed ensemble-based classi¯cation of activity, and the second level is performed ensemble-based regression of activity score, potency, and e$\pm$cacy of only those drug molecules which have been found active during the classi¯cation level. The AR dataset has 10,273 drug molecules where 461 are active, and 9812 are inactive, and each drug molecule has 1444 features. Therefore, our dataset is highly imbalanced having a very large number of features. Initially, we performed feature selection then the class imbalance problem is resolved. The k-fold cross-validation is accomplished to measure the consistency of the model. Finally, our proposed multilevel ensemble model has been validated and compared with some existing models.},
	author = {Gupta, VK and computational, PS Rana - Journal of bioinformatics and and 2019, undefined},
	bdsk-color = {4},
	date = {2019/10//},
	date-added = {2024-09-10 09:09:53 +0200},
	date-modified = {2024-09-10 09:11:15 +0200},
	doi = {10.1142/S0219720019500331},
	journal = {World Scientific},
	keywords = {activity; Androgen receptor; class imbalance; feature selection; molecular descriptor, classi¯cation, regression; multilevel ensemble model; random forest; validation; Untitled},
	number = {5},
	title = {Toxicity prediction of small drug molecules of androgen receptor using multilevel ensemble model},
	url = {https://www.worldscientific.com/doi/abs/10.1142/S0219720019500331?casa_token=mJcAET94A_oAAAAA:dHgI9a2DuBSVoXfCmW5BJY4YZP-1DjWiiGj6wZKvX_w2vcUI-ndKvv_3htAssmLCzxVBt2NWGmPi},
	volume = {17},
	year = {2019},
	bdsk-url-1 = {https://www.worldscientific.com/doi/abs/10.1142/S0219720019500331?casa_token=mJcAET94A_oAAAAA:dHgI9a2DuBSVoXfCmW5BJY4YZP-1DjWiiGj6wZKvX_w2vcUI-ndKvv_3htAssmLCzxVBt2NWGmPi},
	bdsk-url-2 = {https://doi.org/10.1142/S0219720019500331}}

@article{Savova:2019aa,
	abstract = {Current models for correlating electronic medical records with-omics data largely ignore clinical text, which is an important source of phenotype information for patients with cancer. This data convergence has the potential to reveal new insights about cancer initiation, progression, metastasis, and response to treatment. Insights from this real-world data will catalyze clinical care, research, and regulatory activities. Natural language processing (NLP) methods are needed to extract these rich cancer phenotypes from clinical text. Here, we review the advances of NLP and information extraction methods relevant to oncology based on publications from PubMed as well as NLP and machine learning conference proceedings in the last 3 years. Given the interdisciplinary nature of the fields of oncology and information extraction, this analysis serves as a critical trail marker on the path to higher fidelity oncology phenotypes from real-world data.},
	author = {Savova, Guergana K and Danciu, Ioana and Alamudun, Folami and Miller, Timothy and Lin, Chen and Bitterman, Danielle S and Tourassi, Georgia and Warner, Jeremy L},
	bdsk-color = {4},
	date = {2019///},
	date-added = {2024-09-10 09:09:53 +0200},
	date-modified = {2024-09-10 09:11:15 +0200},
	doi = {10.1158/0008-5472.CAN-19-0579},
	journal = {AACR},
	keywords = {Untitled},
	title = {Use of Natural Language Processing to Extract Clinical Cancer Phenotypes from Electronic Medical RecordsNatural Language Processing for Cancer Phenotypes},
	url = {https://aacrjournals.org/cancerres/article-abstract/79/21/5463/657598},
	year = {2019},
	bdsk-url-1 = {https://aacrjournals.org/cancerres/article-abstract/79/21/5463/657598},
	bdsk-url-2 = {https://doi.org/10.1158/0008-5472.CAN-19-0579}}

@article{Masoleh:2019aa,
	author = {Masoleh, Behnam Reyhani},
	bdsk-color = {4},
	date = {2019///},
	date-added = {2024-09-10 09:09:53 +0200},
	date-modified = {2024-09-10 09:11:15 +0200},
	keywords = {Untitled},
	title = {Utilizing Machine Learning and Virtual Reality to Facilitate Brain-computer Interface Control},
	url = {https://tspace.library.utoronto.ca/handle/1807/98327},
	year = {2019},
	bdsk-url-1 = {https://tspace.library.utoronto.ca/handle/1807/98327}}

@article{Dombe:2020aa,
	abstract = {The H-1B is a visa that allows US employers to employ foreign workers in specialty occupations. The number of H-1B visa applicants is growing drastically. Due to a heavy increment in the number of applications, the lottery system has been introduced, since only a certain number of visas can be issued every year. But, before a Labor Condition Application (LCA) enters the lottery pool, it has to be approved by the US Department of Labor (DOL). The approval or denial of this visa application depends on a number of factors such as salary, work location, full time employment, etc. The purpose of this research is to predict the outcome of an applicant's H-1B visa application using Artificial Neural Networks and to compare the results with other Machine Learning approaches.},
	author = {Dombe, A and Rewale, R and Information, D Swain - Machine Learning and and 2020, undefined},
	bdsk-color = {4},
	date = {2020///},
	date-added = {2024-09-10 09:09:53 +0200},
	date-modified = {2024-09-10 09:11:12 +0200},
	doi = {10.1007/978-981-15-1884-3{\_}18},
	isbn = {10.1007/9789811},
	journal = {Springer},
	keywords = {Artificial Neural Networks; Deep Learning; H1B; Labor Condition Application; Untitled},
	pages = {193--202},
	title = {A deep learning-based approach for predicting the outcome of H-1B VISA application},
	url = {https://link.springer.com/chapter/10.1007/978-981-15-1884-3_18},
	volume = {1101},
	year = {2020},
	bdsk-url-1 = {https://link.springer.com/chapter/10.1007/978-981-15-1884-3_18},
	bdsk-url-2 = {https://doi.org/10.1007/978-981-15-1884-3%7B%5C_%7D18}}

@article{Massetti:2020aa,
	author = {Massetti, N and Russo, M and {\ldots}, R Franciotti - Journal of and 2022, undefined},
	bdsk-color = {4},
	date = {2020///},
	date-added = {2024-09-10 09:09:53 +0200},
	date-modified = {2024-09-10 09:11:12 +0200},
	doi = {10.3233/JAD-210573},
	journal = {content.iospress.com},
	keywords = {IOS; Press; Untitled},
	title = {A Machine Learning-Based Holistic Approach to Predict the Clinical Course of Patients within the Alzheimer's Disease Spectrum},
	url = {https://content.iospress.com/articles/journal-of-alzheimers-disease/jad210573},
	year = {2020},
	bdsk-url-1 = {https://content.iospress.com/articles/journal-of-alzheimers-disease/jad210573},
	bdsk-url-2 = {https://doi.org/10.3233/JAD-210573}}

@article{Pappada:2020aa,
	abstract = {Background: Achieving glycemic control in critical care patients is of paramount importance, and has been linked to reductions in mortality, intensive care unit (ICU) length of stay, and morbidities such as infection. The myriad of illnesses and patient conditions render maintenance of glycemic control very challenging in this setting. Materials and Methods: This study involved collection of continuous glucose monitoring (CGM) data, and other associated measures, from the electronic medical records of 127 patients for the first 72 h of ICU care who upon admission to the ICU had a diagnosis of type 1 (n = 8) or type 2 diabetes (n = 97) or a glucose value >150 mg/dL (n = 22). A neural network-based model was developed to predict a complete trajectory of glucose values up to 135 min ahead of time. Model accuracy was validated using data from 15 of the 127 patients who were not included in the model training set to simulate model performance in real-world health care settings. Results: Predictive models achieved an improved accuracy and performance compared with previous models that were reported by our research team. Model error, expressed as mean absolute difference percent, was 10.6{\%} with respect to interstitial glucose values (CGM) and 15.9{\%} with respect to serum blood glucose values collected 135 min in the future. A Clarke Error Grid Analysis of model predictions with respect to the reference CGM and blood glucose measurements revealed that >99{\%} of model predictions could be regarded as clinically acceptable and would not lead to inaccurate insulin therapy or treatment recommendations. Conclusion: The noted clinical acceptability of these models illustrates their potential utility within a clinical decision support system to assist health care providers in the optimization of glycemic management in critical care patients.},
	author = {Pappada, Scott M and Hamza Owais, Mohammad and Cameron, Brent D and Jaume, Juan C and Mavarez-Martinez, Ana and Tripathi, Ravi S and Papadimos, Thomas J},
	bdsk-color = {4},
	date = {2020/05//},
	date-added = {2024-09-10 09:09:53 +0200},
	date-modified = {2024-09-10 09:11:12 +0200},
	doi = {10.1089/dia.2019.0252},
	journal = {liebertpub.com},
	keywords = {Machine learning; Clinical decision support; Glycemic control; Intensive care unit; Predictive models; Untitled},
	number = {5},
	pages = {383--394},
	title = {An artificial neural network-based predictive model to support optimization of inpatient glycemic control},
	url = {https://www.liebertpub.com/doi/abs/10.1089/dia.2019.0252},
	volume = {22},
	year = {2020},
	bdsk-url-1 = {https://www.liebertpub.com/doi/abs/10.1089/dia.2019.0252},
	bdsk-url-2 = {https://doi.org/10.1089/dia.2019.0252}}

@article{Dongrui:2020aa,
	abstract = {Drug target discovery is a critical step in drug development. It is the basis of modern drug development because it determines the target molecules related to specific diseases in advance. Predicting drug targets by computational methods saves a great deal of financial and material resources compared to in vitro experiments. Therefore, several computational methods for drug target discovery have been designed. Recently, machine learning (ML) methods in biomedicine have developed rapidly. In this paper, we present an overview of drug target discovery methods based on machine learning. Considering that some machine learning methods integrate network analysis to predict drug targets, network-based methods are also introduced in this article. Finally, the challenges and future outlook of drug target discovery are discussed.},
	author = {Dongrui, Gao and Zhang, Yongqing and Gao, Dongrui and Chen, Qingyuan and Zeng, Yuanqi and Jiang, Meng},
	bdsk-color = {4},
	date = {2020///},
	date-added = {2024-09-10 09:09:53 +0200},
	date-modified = {2024-09-10 09:11:12 +0200},
	doi = {10.2174/1567201817999200728142023},
	journal = {ingentaconnect.com},
	keywords = {machine learning; Drug target discovery; drug target interaction; network-based methods; Untitled},
	pages = {0--000},
	title = {Applications of machine learning in drug target discovery},
	url = {https://www.ingentaconnect.com/content/ben/cdm/2020/00000021/00000010/art00009},
	volume = {21},
	year = {2020},
	bdsk-url-1 = {https://www.ingentaconnect.com/content/ben/cdm/2020/00000021/00000010/art00009},
	bdsk-url-2 = {https://doi.org/10.2174/1567201817999200728142023}}

@article{Vishnoi:2020aa,
	abstract = {Instead of only focusing on the targeted drug delivery system, researchers have a great interest in developing peptide-based therapies for the procurement of numerous class of diseases. The main idea behind this is to anchor the properties of the receptor to design peptide-based therapeutics. As these macromolecules have distinct physicochemical properties over small molecules, it becomes an obligatory field for the treatment of diseases. For this, various in silico models have been developed to speculate the proteins by virtue of the application of machine learning and artificial intelligence. By analysing the properties and structural alert of toxic proteins, researchers aim to dissert some of the mechanisms of protein toxicity from which therapeutic insights may be drawn. Numerous models already exist worldwide emphasizing themselves as leading paramount for toxicity prediction in protein macromolecules. Few of them comparatively compete with the other predictive protein toxicity models and convincingly give a high-performance result in terms of accuracy. But their foundation is quite ambiguous, and varying approaches are found at the level of toxicoproteomic data utilization while building a machine learning model. In this review work, we present the contribution of artificial intelligence and machine learning approaches in prediction of protein toxicity using proteomics data.},
	author = {Vishnoi, S and Matre, H and {\ldots}, P Garg - Chemical Biology \& Drug and 2020, undefined},
	bdsk-color = {4},
	date = {2020/09//},
	date-added = {2024-09-10 09:09:53 +0200},
	date-modified = {2024-09-10 09:11:12 +0200},
	doi = {10.1111/cbdd.13701},
	journal = {Wiley Online Library},
	keywords = {machine learning algorithms; peptide-based therapeutics; predictive analysis; protein toxicity prediction; toxicoproteomics science; Untitled},
	number = {3},
	pages = {902--920},
	title = {Artificial intelligence and machine learning for protein toxicity prediction using proteomics data},
	url = {https://onlinelibrary.wiley.com/doi/abs/10.1111/cbdd.13701?casa_token=KTa2xbZdu10AAAAA:lRmjaBtOgrUwLpHv-_aO5CtkBxhJ2aNphUtQHvkxLuieuJLsAziXkw6EJl6aBBxEykXJjrMpRaB8WX0},
	volume = {96},
	year = {2020},
	bdsk-url-1 = {https://onlinelibrary.wiley.com/doi/abs/10.1111/cbdd.13701?casa_token=KTa2xbZdu10AAAAA:lRmjaBtOgrUwLpHv-_aO5CtkBxhJ2aNphUtQHvkxLuieuJLsAziXkw6EJl6aBBxEykXJjrMpRaB8WX0},
	bdsk-url-2 = {https://doi.org/10.1111/cbdd.13701}}

@article{Vatansever:2020aa,
	abstract = {Neurological disorders significantly outnumber diseases in other therapeutic areas. However, developing drugs for central nervous system (CNS) disorders remains the most challenging area in drug discovery, accompanied with the long timelines and high attrition rates. With the rapid growth of biomedical data enabled by advanced experimental technologies, artificial intelligence (AI) and machine learning (ML) have emerged as an indispensable tool to draw meaningful insights and improve decision making in drug discovery. Thanks to the advancements in AI and ML algorithms, now the AI/ML-driven solutions Med Res Rev. 2021;41:1427-1473. wileyonlinelibrary.com/journal/med {$|$} 1427 This is an open access article under the terms of the Creative Commons Attribution License, which permits use, distribution and reproduction in any medium, provided the original work is properly cited.},
	author = {Vatansever, Sezen and Schlessinger, Avner and Wacker, Daniel and {\"U}mit Kaniskan, {$|$} H and Jin, Jian and Zhou, Ming-Ming and Zhang, Bin},
	bdsk-color = {4},
	date = {2020/05//},
	date-added = {2024-09-10 09:09:53 +0200},
	date-modified = {2024-09-10 09:11:12 +0200},
	doi = {10.1002/med.21764},
	journal = {Wiley Online Library},
	keywords = {Abbreviations: 3D, three-dimensional; ADME-T, absorption, distribution, metabolism, and excretion-toxicity; DTI, drug-target interactions; FDA, the US Food and Drug Administration; HTS, high-throughput screening; PPI, protein-protein interactions; QSAR, quantitative structure-activity relationship; SAR, structure-activity relationship; SMILES, simplified molecular input-line entry system; Untitled},
	number = {3},
	pages = {1427--1473},
	title = {Artificial intelligence and machine learning‐aided drug discovery in central nervous system diseases: state‐of‐the‐arts and future directions},
	url = {https://onlinelibrary.wiley.com/doi/abs/10.1002/med.21764},
	volume = {41},
	year = {2020},
	bdsk-url-1 = {https://onlinelibrary.wiley.com/doi/abs/10.1002/med.21764},
	bdsk-url-2 = {https://doi.org/10.1002/med.21764}}

@article{Goulooze:2020aa,
	abstract = {Despite the application of advanced statistical and pharmacometric approaches to pediatric trial data, a large pediatric evidence gap still remains. Here, we discuss how to collect more data from children by using real-world data from electronic health records, mobile applications, wearables, and social media. The large datasets collected with these approaches enable and may demand the use of artificial intelligence and machine learning to allow the data to be analyzed for decision making. Applications of this approach are presented, which include the prediction of future clinical complications, medical image analysis, identification of new pediatric end points and biomarkers, the prediction of treatment nonresponders, and the prediction of placebo-responders for trial enrichment. Finally, we discuss how to bring machine learning from science to pediatric clinical practice. We conclude that advantage should be taken of the current opportunities offered by innovations in data science and machine learning to close the pediatric evidence gap.},
	author = {Goulooze, Sebastiaan C. and Zwep, Laura B. and Vogt, Julia E. and Krekels, Elke H. J. and Hankemeier, Thomas and van den Anker, John N. and Knibbe, Catherijne A. J.},
	bdsk-color = {4},
	date = {2020/04//},
	date-added = {2024-09-10 09:09:53 +0200},
	date-modified = {2024-09-10 09:11:12 +0200},
	doi = {10.1002/CPT.1744},
	journal = {Clinical Pharmacology and Therapeutics},
	keywords = {Untitled},
	number = {4},
	pages = {786--795},
	title = {Beyond the Randomized Clinical Trial: Innovative Data Science to Close the Pediatric Evidence Gap},
	volume = {107},
	year = {2020},
	bdsk-url-1 = {https://doi.org/10.1002/CPT.1744}}

@article{Quan:2020aa,
	abstract = {Diagnosis of breast cancer has been well studied in the past. Multiple linear programming models have been devised to approximate the relationship between cell features and tumour malignancy. However, these models are less capable in handling non-linear correlations. Neural networks instead are powerful in processing complex non-linear correlations. It is thus certainly beneficial to approach this cancer diagnosis problem with a model based on neural network. Particularly, introducing bias to neural network training process is deemed as an important means to increase training efficiency. Out of a number of popular proposed methods for introducing artificial bias, Bimodal Distribution Removal (BDR) presents ideal efficiency improvement results and fair simplicity in implementation. However, this paper examines the effectiveness of BDR against the target cancer diagnosis classification problem and shows that BDR process in fact negatively impacts classification performance. In addition, this paper also explores genetic algorithm as an efficient tool for feature selection and produced significantly better results comparing to baseline model that without any feature selection in place},
	author = {Quan, Ke},
	bdsk-color = {4},
	date = {2020/02//},
	date-added = {2024-09-10 09:09:53 +0200},
	date-modified = {2024-09-10 09:11:12 +0200},
	keywords = {bimodal distribution; breast cancer diagnosis; genetic algorithm; neural network; outlier detection; Untitled},
	title = {Bimodal Distribution Removal and Genetic Algorithm in Neural Network for Breast Cancer Diagnosis},
	url = {http://arxiv.org/abs/2002.08729},
	year = {2020},
	bdsk-url-1 = {http://arxiv.org/abs/2002.08729}}

@article{Oliveira:2020aa,
	abstract = {Knowledge Engineering has become essential in the fields of Medical and Health Care with emphasis for helping citizens to improve their health and quality of life. This includes individual methods and techniques in health-related knowledge acquisition and representation and their application in the construction of intelligent systems capable of using the acquired information to improve the patients' health and/or quality of life. Haemato-oncological diseases can provide significant disability and suffering, with severe symptoms and psychological distress. They can create difficulties in fulfilling professional, family and social roles, affecting an individual's quality of life. Health related quality of life (HRQoL) is a subjective concept but there is also an objective component related to physiological indicators. Some of these physiological indicators can be easily assessed by wearable technology such heart rate variability (HRV). This paper introduces an intelligent system to assess, in real-time, potential HRV indices, that can predict HRQoL in lymphoma patients throughout chemotherapy treatment and to account the individuals' variability. The system is based on wearable technology and intelligent processing of the patients' biometric information to assess some quality of life related parameters. A longitudinal study was conducted among 16 lymphoma patients using this intelligent system. Mixed-effect regression models were performed to investigate predictors for and time effects on HRQoL. There were no significant changes in all HRQoL domains over time. Some quality of life domains revealed similar time trends as HRV indices. These HRV indices also have a significant effect on the domains of quality of life. K E Y W O R D S haemato-oncological diseases, health-related quality of life, heart rate variability, longitudinal analysis, mixed-effect regression models, physiological indicators, wearable smart sensors},
	author = {Oliveira, Alexandra and Silva, Eliana and Aguiar, Joyce and M{\'o}nica Faria, Br{\'\i}gida and Paulo Reis, Lu{\'\i}s and Cardoso, Henrique and Gon{\c c}alves, Joaquim and Oliveira S{\'a}, Jorge and Carvalho, Victor and Marques, Herlander},
	bdsk-color = {4},
	date = {2020/06//},
	date-added = {2024-09-10 09:09:53 +0200},
	date-modified = {2024-09-10 09:11:12 +0200},
	doi = {10.1111/exsy.12640},
	journal = {Wiley Online Library},
	keywords = {haemato-oncological diseases; health-related quality of life; heart rate variability; longitudinal analysis; mixed-effect regression models; physiological indicators; wearable smart sensors; Untitled},
	number = {4},
	title = {Biometrics and quality of life of lymphoma patients: A longitudinal mixed‐model approach},
	url = {https://onlinelibrary.wiley.com/doi/abs/10.1111/exsy.12640},
	volume = {38},
	year = {2020},
	bdsk-url-1 = {https://onlinelibrary.wiley.com/doi/abs/10.1111/exsy.12640},
	bdsk-url-2 = {https://doi.org/10.1111/exsy.12640}}

@article{Hameed:2020aa,
	author = {Hameed, H},
	bdsk-color = {4},
	date = {2020///},
	date-added = {2024-09-10 09:09:53 +0200},
	date-modified = {2024-09-10 09:11:12 +0200},
	keywords = {Untitled},
	title = {Blood Glucose Forecasting Using Machine Learning},
	url = {https://search.proquest.com/openview/2a4b214a2501019f3336b1d37c8f02d8/1?pq-origsite=gscholar&cbl=18750&diss=y},
	year = {2020},
	bdsk-url-1 = {https://search.proquest.com/openview/2a4b214a2501019f3336b1d37c8f02d8/1?pq-origsite=gscholar&cbl=18750&diss=y}}

@article{Ohlssen:2020aa,
	author = {Ohlssen, David},
	bdsk-color = {4},
	date = {2020/04//},
	date-added = {2024-09-10 09:09:53 +0200},
	date-modified = {2024-09-10 09:11:12 +0200},
	doi = {10.1201/9781315180212-4/CLINICAL-DEVELOPMENT-LIGHT-BAYESIAN-STATISTICS-DAVID-OHLSSEN},
	journal = {Bayesian Methods in Pharmaceutical Research},
	keywords = {Untitled},
	pages = {77--86},
	title = {Clinical Development in the Light of Bayesian Statistics},
	year = {2020},
	bdsk-url-1 = {https://doi.org/10.1201/9781315180212-4/CLINICAL-DEVELOPMENT-LIGHT-BAYESIAN-STATISTICS-DAVID-OHLSSEN}}

@article{Margolis:2020aa,
	author = {Margolis, Erik and Brown, Gordon and Partin, Alan and Carter, Ballentine and Mckiernan, James and Tutrone, Ronald and Torkler, Phillipp and Tadigotla, Vasisht and Diagnostics, Exosome and Donovan, Michael J and Skog, Johan},
	bdsk-color = {4},
	date = {2020///},
	date-added = {2024-09-10 09:09:53 +0200},
	date-modified = {2024-09-10 09:11:12 +0200},
	doi = {10.21203/rs.3.rs-131551/v1},
	keywords = {Epi Test; Exosomes; pooled analysis; Prostate Cancer; Untitled},
	title = {Clinical Performance of the ExoDx (EPI) Prostate Intelliscore Test to Predict High-grade Prostate Cancer at Initial Biopsy: A Pooled Analysis of Three},
	url = {https://www.researchsquare.com/article/rs-131551/latest.pdf},
	year = {2020},
	bdsk-url-1 = {https://www.researchsquare.com/article/rs-131551/latest.pdf},
	bdsk-url-2 = {https://doi.org/10.21203/rs.3.rs-131551/v1}}

@article{Li:2020aa,
	abstract = {Clinical trials are fundamental for advances in cancer treatment. The traditional framework of phase 1 to 3 trials is designed for incremental advances between regimens. However, our ability to understand and treat cancer has evolved with the increase in drugs targeting an expanding array of therapeutic targets, the development of progressively comprehensive data sets, and emerging computational analytics, all of which are reshaping our treatment strategies. A more robust linkage between drugs and underlying cancer biology is blurring historical lines that define trials on the basis of cancer type. The complexity of the molecular basis of cancer, coupled with manifold variations in clinical status, is driving the individually tailored use of combinations of precision targeted drugs. This approach is spawning a new era of clinical trial types. Although most care is delivered in a community setting, large centers support real-time multi-omic analytics and their integrated interpretation by using machine learning in the context of real-world data sets. Coupling the analytic capabilities of large centers to the tailored delivery of therapy in the community is forging a paradigm that is optimizing service for patients. Understanding the importance of these evolving trends across the health care spectrum will affect our treatment of cancer in the future and is the focus of this review.},
	author = {Li, Allen and Bergan, Raymond C.},
	bdsk-color = {4},
	date = {2020/11//},
	date-added = {2024-09-10 09:09:53 +0200},
	date-modified = {2024-09-10 09:11:12 +0200},
	doi = {10.1002/CNCR.33205},
	journal = {Cancer},
	keywords = {big data; clinical trial; clinical trial protocol; precision medicine; Untitled},
	number = {22},
	pages = {4838--4846},
	title = {Clinical trial design: Past, present, and future in the context of big data and precision medicine},
	volume = {126},
	year = {2020},
	bdsk-url-1 = {https://doi.org/10.1002/CNCR.33205}}

@article{Hameed:2020ab,
	abstract = {Managing a chronic disease like Type 1 diabetes (T1D) is both challenging and time consuming , but new technologies that allow continuous measurement of glucose and delivery of insulin have led to significant improvements. The development of an artificial pan-creas (AP), which algorithmically determines insulin dosing and delivers insulin in a fully automated way, may transform T1D care but it is not yet widely available. Patient-led alternatives, like the Open Artificial Pancreas (OpenAPS), are being used by hundreds of individuals and have also led to a dramatic increase in the availability of patient generated health data (PGHD). All APs require an accurate forecast of blood glucose (BG). While there have been efforts to develop better forecasts and apply new ML techniques like deep learning to this problem, methods are often tested on small controlled datasets that do not indicate how they may perform in reality-and the most advanced methods have not always outperformed the simplest. We introduce a rigorous comparison of BG forecasting using both a small controlled research dataset and large heterogeneous PGHD. Our comparison advances the state of the art in BG forecasting by providing insight into how methods may fare when moving beyond small controlled studies to real-world use.},
	author = {Hameed, H and Healthcare, S Kleinberg - Machine Learning for and 2020, undefined},
	bdsk-color = {4},
	date = {2020///},
	date-added = {2024-09-10 09:09:53 +0200},
	date-modified = {2024-09-10 09:11:12 +0200},
	journal = {proceedings.mlr.press},
	keywords = {Untitled},
	pages = {1--22},
	title = {Comparing machine learning techniques for blood glucose forecasting using free-living and patient generated data},
	url = {https://proceedings.mlr.press/v126/hameed20a.html},
	volume = {85},
	year = {2020},
	bdsk-url-1 = {https://proceedings.mlr.press/v126/hameed20a.html}}

@article{Vaishampayan:2020aa,
	abstract = {Background: Advent of a novel pandemic requires development of faster medicine discovery protocol compared to traditional approach. Normally these are placebo controlled clinical trials, such trials usually involve high risk and a lot of time and money and repetitive exposure of the patients involved. In this study we gathered all the pathognomonic features of COVID-19 and translated them to homeopathic clinical features by using the known technique of repertorization, using a software. Top 10 ranked remedies were selected for further exploration. A surrogate model was created for simulation based on real patient data available in which all patients received a random combination of ranked repertorized homeopathic medicine. This output was then fed to a Neural Network. The NN learnt by recognizing patterns that mapped to patients' initial state to the results of remedies administered, fluctuations were averaged out and different patient features were discovered. Thus, enabling the NN to better predict optimum homeopathy remedies than the traditional method stated before. Method: We designed a mathematical model based upon the principles of machine learning and created a virtual clinical trial first of 200 patients and then updated it to 800 in lieu of a real one. The Results of these Surrogate Digital Clinical trial {$[$}SDCT{$]$} were fed to a neural network. The Neural Network Clinical Learning {$[$}NNCL{$]$}, clearly gave us a list of drugs and a possible genus epidemicus for this covid 19. These results were compared with actual field results to a data of 130 patients of covid like illnesses, covid or pneumonia treated on OPD basic or through tele medicine. Results: The conclusion was reached by comparing the simulated clinical trials, predictions by the NN and findings in the observational studies. Although the model shows reasonable stability, it is presented as a proof of concept, which should be further rigorously studied and tested by other homeopathic practitioners for further optimization if required. In this study merc sol merged prominently as a genus epidemicus. A further change in the remedy in the reference to a possible second or third wave could be predicted by adding some valuable clinical data to the model. Conclusion: This study could resolve many issues faced by homoeopathic practitioners across the globe and could predict a fairly accurate results making us better prepare in the field.},
	author = {Vaishampayan, Shailendra and Joshi, Joshua and Vaishampayan, Amruta and Shaikh, Gulnaz},
	bdsk-color = {4},
	date = {2020///},
	date-added = {2024-09-10 09:09:53 +0200},
	date-modified = {2024-09-10 09:11:12 +0200},
	doi = {10.11648/j.ajcem.20200806.13},
	isbn = {20200806.13},
	journal = {article.ajocem.org},
	keywords = {Covid19; genus epidemicus; Homoeopathy; merc sol; Neural Network Clinical Learning {$[$}NNCL{$]$}; Randomized Placebo Control Clinical Trial; Surrogate Digital Clinical Trial {$[$}SDTC{$]$}; Untitled},
	number = {6},
	pages = {111--120},
	title = {Confirming merc solubilis as a genus epidemicus in the Evolving Pandemic Using a Mathematical Model Based Upon Machine Learning},
	url = {http://article.ajocem.org/pdf/10.11648.j.ajcem.20200806.13.pdf},
	volume = {8},
	year = {2020},
	bdsk-url-1 = {http://article.ajocem.org/pdf/10.11648.j.ajcem.20200806.13.pdf},
	bdsk-url-2 = {https://doi.org/10.11648/j.ajcem.20200806.13}}

@article{Baumann:2020aa,
	abstract = {Background: Fractional flow reserve based on coronary CT angiography (CT-FFR) is gaining importance for non-invasive hemodynamic assessment of coronary artery disease (CAD). We evaluated the on-site CT-FFR with a machine learning algorithm (CT-FFRML) for the detection of hemodynamically significant coronary artery stenosis in comparison to the invasive reference standard of instantaneous wave free ratio (iFR{\textregistered}). Methods: This study evaluated patients with CAD who had a clinically indicated coronary computed tomography angiography (cCTA) and underwent invasive coronary angiography (ICA) with iFR{\textregistered}-measurements. Standard cCTA studies were acquired with third-generation dual-source computed tomography and analyzed with on-site prototype CT-FFRML software. Results: We enrolled 40 patients (73{\%} males, mean age 67 $\pm$12 years) who had iFR{\textregistered}-measurement and CT-FFRML calculation. The mean calculation time of CT-FFRML values was 11 $\pm$2 min. The CT-FFRML algorithm showed, on per-patient and per-lesion level, respectively, a sensitivity of 92{\%} (95{\%} CI 64--99{\%}) and 87{\%} (95{\%} CI 59--98{\%}), a specificity of 96{\%} (95{\%} CI 81--99{\%}) and 95{\%} (95{\%} CI 84--99{\%}), a positive predictive value of 92{\%} (95{\%} CI 64--99{\%}), and 87{\%} (95{\%} CI 59--98{\%}), and a negative predictive value of 96{\%} (95{\%} CI 81--99{\%}) and 95{\%} (95{\%} CI 84--99{\%}). The area under the receiver operating characteristic curve for CT-FFRML on per-lesion level was 0.97 (95{\%} CI 0.91--1.00). Per lesion, the Pearson's correlation between the CT-FFRML and iFR{\textregistered}showed a strong correlation of r = 0.82 (p < 0.0001; 95{\%} CI 0.715--0.920). Conclusion: On-site CT-FFRML correlated well with the invasive reference standard of iFR{\textregistered}and allowed for the non-invasive detection of hemodynamically significant coronary stenosis.},
	author = {Baumann, Stefan and Hirt, Markus and Schoepf, U. Joseph and Rutsch, Marlon and Tesche, Christian and Renker, Matthias and Golden, Joseph W. and Buss, Sebastian J. and Becher, Tobias and Bojara, Waldemar and Weiss, Christel and Papavassiliu, Theano and Akin, Ibrahim and Borggrefe, Martin and Schoenberg, Stefan O. and Haubenreisser, Holger and Overhoff, Daniel and Lossnitzer, Dirk},
	bdsk-color = {4},
	date = {2020/06//},
	date-added = {2024-09-10 09:09:53 +0200},
	date-modified = {2024-09-10 09:11:12 +0200},
	doi = {10.1007/S00392-019-01562-3},
	journal = {Clinical Research in Cardiology},
	keywords = {Coronary artery disease; Coronary CT angiography; Fractional flow reserve derived from coronary computed tomography angiography; Instantaneous wave-free ratio; Invasive coronary angiography; Myocardial ischemia; Untitled},
	number = {6},
	pages = {735--745},
	title = {Correlation of machine learning computed tomography-based fractional flow reserve with instantaneous wave free ratio to detect hemodynamically significant coronary stenosis},
	volume = {109},
	year = {2020},
	bdsk-url-1 = {https://doi.org/10.1007/S00392-019-01562-3}}

@article{Chuan:2020aa,
	abstract = {Clinical trials are important tools to improve knowledge about the effectiveness of new treatments for all diseases, including cancers. However, studies show that fewer than 5{\%} of cancer patients are enrolled in any type of research study or clinical trial. Although there is a wide variety of reasons for the low participation rate, we address this issue by designing a chatbot to help users determine their eligibility via interactive, two-way communication. The chatbot is supported by a user-centered classifier that uses an active deep learning approach to separate complex eligibility criteria into questions that can be easily answered by users and information that requires verification by their doctors. We collected all the available clinical trial eligibility criteria from the National Cancer Institute's website to evaluate the chatbot and the classifier. Experimental results show that the active deep learning classifier outperforms the baseline k-nearest neighbor method. In addition, an in-person experiment was conducted to evaluate the effectiveness of the chatbot. The results indicate that the participants who used the chatbot achieved better understanding about eligibility than those who used only the website. Furthermore, interfaces with chatbots were rated significantly better in terms of perceived usability, interactivity, and dialogue.},
	author = {Chuan, CH and Healthcare, S Morgan - ACM Transactions on Computing for and 2020, undefined},
	bdsk-color = {4},
	date = {2020/01//},
	date-added = {2024-09-10 09:09:53 +0200},
	date-modified = {2024-09-10 09:11:12 +0200},
	doi = {10.1145/3403575},
	journal = {dl.acm.org},
	keywords = {*Applied computing →Health care information systems; *Computing methodologies →Machine learning; Additional Key Words and Phrases: Chatbots, active learning, convolution neural networks, clinical trials, eligibility criteria; CCS Concepts: *Human-centered computing →Natural language interfaces; Untitled},
	number = {1},
	title = {Creating and evaluating chatbots as eligibility assistants for clinical trials: an active deep learning approach towards user-centered classification},
	url = {https://dl.acm.org/doi/abs/10.1145/3403575?casa_token=DDoxMw9d3YsAAAAA:mZZ3oyRsw-BgNVQ5kYCKf0HjDkA0U-lNCrR4JMvCuOY_HAa9BsA1LRsvCvp6VtFHOHE6moGWVktYNHU},
	volume = {2},
	year = {2020},
	bdsk-url-1 = {https://dl.acm.org/doi/abs/10.1145/3403575?casa_token=DDoxMw9d3YsAAAAA:mZZ3oyRsw-BgNVQ5kYCKf0HjDkA0U-lNCrR4JMvCuOY_HAa9BsA1LRsvCvp6VtFHOHE6moGWVktYNHU},
	bdsk-url-2 = {https://doi.org/10.1145/3403575}}

@article{Schmidt:2020aa,
	abstract = {This research on data extraction methods applies recent advances in natural language processing to evidence synthesis based on medical texts. Texts of interest include abstracts of clinical trials in English and in multilingual contexts. The main focus is on information characterized via the Population, Intervention, Comparator, and Outcome (PICO) framework, but data extraction is not limited to these fields. Recent neural network architectures based on transformers show capacities for transfer learning and increased performance on downstream natural language processing tasks such as universal reading comprehension, brought forward by this architecture's use of contextualized word embeddings and self-attention mechanisms. This paper contributes to solving problems related to ambiguity in PICO sentence prediction tasks, as well as highlighting how annotations for training named entity recognition systems are used to train a high-performing, but nevertheless flexible architecture for question answering in systematic review automation. Additionally, it demonstrates how the problem of insufficient amounts of training annotations for PICO entity extraction is tackled by augmentation. All models in this paper were created with the aim to support systematic review (semi)automation. They achieve high F1 scores, and demonstrate the feasibility of applying transformer-based classification methods to support data mining in the biomedical literature.},
	author = {Schmidt, Lena and Weeds, Julie and Higgins, Julian P. T.},
	bdsk-color = {4},
	date = {2020///},
	date-added = {2024-09-10 09:09:53 +0200},
	date-modified = {2024-09-10 09:11:12 +0200},
	doi = {10.5220/0008945700830094},
	isbn = {9789897583988},
	journal = {HEALTHINF 2020 - 13th International Conference on Health Informatics, Proceedings; Part of 13th International Joint Conference on Biomedical Engineering Systems and Technologies, BIOSTEC 2020},
	keywords = {BERT; Data mining; Evidence-based medicine; Natural language processing; PICO element detection; Question answering; Sentence classification; Systematic review automation; Transformer neural network; Natural Language Processing; PICO Element Detection; Question Answering; Sentence Classification; Systematic Review Automation; Transformer Neural Network; Untitled},
	pages = {83--94},
	title = {Data mining in clinical trial text: Transformers for classification and question answering tasks},
	url = {https://orcid.org/0000-0002-3831-4019},
	year = {2020},
	bdsk-url-1 = {https://orcid.org/0000-0002-3831-4019},
	bdsk-url-2 = {https://doi.org/10.5220/0008945700830094}}

@book{Yan:2020aa,
	author = {Yan, M},
	bdsk-color = {4},
	date = {2020///},
	date-added = {2024-09-10 09:09:53 +0200},
	date-modified = {2024-09-10 09:11:12 +0200},
	keywords = {Untitled},
	title = {Deep Learning in Vision-Based Robotic Manipulation: Towards Generalization and Fast Inference},
	url = {https://search.proquest.com/openview/818375b3d618b7a78b647191b206c47b/1?pq-origsite=gscholar&cbl=18750&diss=y},
	year = {2020},
	bdsk-url-1 = {https://search.proquest.com/openview/818375b3d618b7a78b647191b206c47b/1?pq-origsite=gscholar&cbl=18750&diss=y}}

@article{Saleque:2020aa,
	author = {Saleque, S and Spriha, GA and Kamal, MD and Khan, RT},
	bdsk-color = {4},
	date = {2020///},
	date-added = {2024-09-10 09:09:53 +0200},
	date-modified = {2024-09-10 09:11:12 +0200},
	keywords = {Untitled},
	title = {Depression classification with MDD (Major Depressive Disorder) using signal processing and machine learning},
	url = {http://dspace.bracu.ac.bd/xmlui/handle/10361/14724},
	year = {2020},
	bdsk-url-1 = {http://dspace.bracu.ac.bd/xmlui/handle/10361/14724}}

@article{Wijnberge:2020aa,
	abstract = {IMPORTANCE Intraoperative hypotension is associated with increased morbidity and mortality. A machine learning-derived early warning system to predict hypotension shortly before it occurs has been developed and validated. OBJECTIVE To test whether the clinical application of the early warning system in combination with a hemodynamic diagnostic guidance and treatment protocol reduces intraoperative hypotension. DESIGN, SETTING, AND PARTICIPANTS Preliminary unblinded randomized clinical trial performed in a tertiary center in Amsterdam, the Netherlands, among adult patients scheduled for elective noncardiac surgery under general anesthesia and an indication for continuous invasive blood pressure monitoring, who were enrolled between May 2018 and March 2019. Hypotension was defined as a mean arterial pressure (MAP) below 65 mm Hg for at least 1 minute. INTERVENTIONS Patients were randomly assigned to receive either the early warning system (n = 34) or standard care (n = 34), with a goal MAP of at least 65 mm Hg in both groups. MAIN OUTCOMES AND MEASURES The primary outcome was time-weighted average of hypotension during surgery, with a unit of measure of millimeters of mercury. This was calculated as the depth of hypotension below a MAP of 65 mm Hg (in millimeters of mercury) ×time spent below a MAP of 65 mm Hg (in minutes) divided by total duration of operation (in minutes). RESULTS Among 68 randomized patients, 60 (88{\%}) completed the trial (median age, 64 {$[$}interquartile range {\{}IQR{\}}, 57-70{$]$} years; 26 {$[$}43{\%}{$]$} women). The median length of surgery was 256 minutes (IQR, 213-430 minutes). The median time-weighted average of hypotension was 0.10 mm Hg (IQR, 0.01-0.43 mm Hg) in the intervention group vs 0.44 mm Hg (IQR, 0.23-0.72 mm Hg) in the control group, for a median difference of 0.38 mm Hg (95{\%} CI, 0.14-0.43 mm Hg; P = .001). The median time of hypotension per patient was 8.0 minutes (IQR, 1.33-26.00 minutes) in the intervention group vs 32.7 minutes (IQR, 11.5-59.7 minutes) in the control group, for a median difference of 16.7 minutes (95{\%} CI, 7.7-31.0 minutes; P < .001). In the intervention group, 0 serious adverse events resulting in death occurred vs 2 (7{\%}) in the control group. CONCLUSIONS AND RELEVANCE In this single-center preliminary study of patients undergoing elective noncardiac surgery, the use of a machine learning-derived early warning system compared with standard care resulted in less intraoperative hypotension. Further research with larger study populations in diverse settings is needed to understand the effect on additional patient outcomes and to fully assess safety and generalizability.},
	author = {Wijnberge, Marije and Geerts, Bart F and Hol, Liselotte and Lemmers, Nikki and Mulder, Marijn P and Berge, Patrick and Schenk, Jimmy and Terwindt, Lotte E and Hollmann, Markus W and Vlaar, Alexander P and Veelo, Denise P and Mulder, ( and Corresponding, )},
	bdsk-color = {4},
	date = {2020///},
	date-added = {2024-09-10 09:09:53 +0200},
	date-modified = {2024-09-10 09:11:13 +0200},
	doi = {10.1001/jama.2020.0592},
	journal = {jamanetwork.com},
	keywords = {The JAMA Network; Untitled},
	title = {Effect of a machine learning--derived early warning system for intraoperative hypotension vs standard care on depth and duration of intraoperative hypotension during},
	url = {https://jamanetwork.com/journals/jama/article-abstract/2761469?casa_token=UXe-r2a1PeEAAAAA:UcEiaCZC0k0LkFhcyYD14HZ2aaF_wT6fDoOCBj0hagC6aH3IUj8F5xuSLD0zxUR_wyNs8drcn60},
	year = {2020},
	bdsk-url-1 = {https://jamanetwork.com/journals/jama/article-abstract/2761469?casa_token=UXe-r2a1PeEAAAAA:UcEiaCZC0k0LkFhcyYD14HZ2aaF_wT6fDoOCBj0hagC6aH3IUj8F5xuSLD0zxUR_wyNs8drcn60},
	bdsk-url-2 = {https://doi.org/10.1001/jama.2020.0592}}

@article{Xue:2020aa,
	abstract = {What is known and Objective: Although ticagrelor has been well-known to improve clinical outcomes in patients undergoing percutaneous coronary intervention (PCI), and its effectiveness and safety have not been well evaluated in Chinese patients. This study aimed to evaluate the effectiveness and safety of ticagrelor in Chinese patients. In order to find potential effect modifiers on the drug effects, a decision tree method was performed to detect interactions between treatment and patient characteristics in an automatic and systematic manner. Methods: This retrospective study included acute coronary syndrome (ACS) patients who underwent PCI and received either ticagrelor (N = 250) or clopidogrel (N = 291) while hospitalized between August 2014 and August 2015. After propensity score matching, Kaplan-Meier analysis was used to study the event-free survival against major adverse cardiovascular events (MACE, primary efficacy outcome, defined as the composite of cardiac death, non-fatal myocardial infarction {$[$}MI{$]$}, stroke, restenosis and target vessel revascularization {$[$}TVR{$]$}), re-hospitalization, the need for urgent re-PCI (secondary efficacy outcome) and bleeding events (safety outcome) within 12 months of the PCI date. To search for effect modifiers of the two antiplatelet therapies, a machine-learning decision tree algorithm was conducted to predict re-hospitalization status. Results: After propensity score matching (N = 442), ticagrelor and clopidogrel had no significant difference in MACE, re-hospitalization and bleeding. The decision tree analysis showed that the number of diseased vessels modulated the effect of ticagrelor and clopidogrel on re-hospitalization rates. In single-vessel disease (SVD) patients, ticagrelor was associated with lower hazards than clopidogrel for all efficacy outcomes: MACE (HR = 0.190, 95{\%} CI: 0.042--0.866), re-hospitalization (HR = 0.296, 95{\%} CI: 0.108--0.808), urgent re-PCI (HR = 0.249, 95{\%} CI: 0.069--0.895), bleeding (HR = 1.006, 95{\%} CI: 0.063--16.129). However, in multi-vessel disease (MVD) patients, the two treatments did not show significant difference. What is New and Conclusion: In the general patient population, there was no significant difference between ticagrelor and clopidogrel on the hazard of MACE. However, ticagrelor achieved a better effectiveness than clopidogrel in patients with SVD. This pilot study provides scientific basis to call for a large-scale prospective study in this population.},
	author = {Xue, Ying and Hu, Ziheng and Jing, Yankang and Wu, Hongyi and Li, Xiaoye and Wang, Junmei and Seybert, Amy and Xie, Xiangqun and Lv, Qianzhou},
	bdsk-color = {4},
	date = {2020/10//},
	date-added = {2024-09-10 09:09:53 +0200},
	date-modified = {2024-09-10 09:11:13 +0200},
	doi = {10.1111/JCPT.13172},
	journal = {Journal of Clinical Pharmacy and Therapeutics},
	keywords = {Chinese population; clopidogrel; decision tree; percutaneous coronary intervention; ticagrelor; Untitled},
	number = {5},
	pages = {1076--1086},
	title = {Efficacy assessment of ticagrelor versus clopidogrel in Chinese patients with acute coronary syndrome undergoing percutaneous coronary intervention by data mining and machine-learning decision tree approaches},
	volume = {45},
	year = {2020},
	bdsk-url-1 = {https://doi.org/10.1111/JCPT.13172}}

@article{Vranceanu:2020aa,
	abstract = {IMPORTANCE To our knowledge, there are no evidence-based interventions to prevent chronic emotional distress (ie, depression, anxiety, and posttraumatic stress {$[$}PTS{$]$}) in critical care survivors and their informal caregivers. OBJECTIVE To determine the feasibility and preliminary effect of the novel dyadic resiliency intervention Recovering Together (RT) on reducing symptoms of depression, anxiety, and PTS among hospitalized patients and their informal caregivers. DESIGN, SETTING, AND PARTICIPANTS This single-blind, pilot randomized clinical trial of RT vs an educational control was conducted among 58 dyads in which either the survivor or caregiver endorsed clinically significant symptoms of depression, anxiety, or PTS. The study was conducted in the neuroscience intensive care unit at Massachusetts General Hospital. Data were collected from September 2019 to March 2020. INTERVENTIONS Both RT and control programs had 6 sessions (2 at bedside and 4 via live video after discharge), and both survivor and caregiver participated together. MAIN OUTCOMES AND MEASURES The primary outcomes were feasibility of recruitment and intervention delivery, credibility, and satisfaction. The secondary outcomes included depression and anxiety (measured by the Hospital Depression and Anxiety Scale), PTS (measured by the PTSD Checklist-Civilian Version), and intervention targets (ie, mindfulness, measured by the Cognitive and Affective Mindfulness Scale-Revised; coping, measured by the Measure of Current Status-Part A; and dyadic interpersonal interactions, measured by the Dyadic Relationship Scale). Main outcomes and targets were assessed at baseline, 6 weeks, and 12 weeks. RESULTS The 58 dyads were randomized to RT (29 dyads {$[$}50.0{\%}{$]$}; survivors: mean {$[$}SD{$]$} age, 49.3 {$[$}16.7{$]$} years; 9 {$[$}31.0{\%}{$]$} women; caregivers: mean {$[$}SD{$]$} age, 52.4 {$[$}14.3{$]$} years; 22 {$[$}75.9{\%}{$]$} women) or control (29 dyads {$[$}50.0{\%}{$]$}; survivors: mean {$[$}SD{$]$} age, 50.3 {$[$}16.4{$]$} years; 12 {$[$}41.3{\%}{$]$} women; caregivers, mean {$[$}SD{$]$} age, 52.1 {$[$}14.9{$]$}, 17 {$[$}58.6{\%}{$]$} women). Feasibility (recruitment {$[$}76{\%}{$]$}, randomization {$[$}100{\%}{$]$}, and data collection {$[$}83{\%}-100{\%}{$]$}), adherence (86{\%}), fidelity (100{\%}; κ= 0.98), satisfaction (RT: 57 of 58 {$[$}98{\%}{$]$} with scores >6; control: 58 of 58 {$[$}100{\%}{$]$} with scores >6), credibility (RT: 47 of 58 {$[$}81{\%}{$]$} with scores >6; control: 46 of 58 {$[$}80{\%}{$]$} with scores >6), and expectancy (RT: 49 of 58 {$[$}85{\%}{$]$} with scores >13.5; 51 of 58 {$[$}87{\%}{$]$} with scores >13.5) exceeded benchmarks set a priori. Participation in RT was associated with statistically and clinically significant improvement between baseline and postintervention in symptoms of depression (among survivors: (continued) Key Points Question Is participation in a dyadic resiliency intervention associated with a measurable reduction in symptoms of depression, anxiety, and posttraumatic stress (PTS) compared with participation in an educational control? Findings In this pilot, single-blind, randomized clinical trial of 58 dyads of survivors of the neuroscience intensive care unit and their informal caregivers, survivors and caregivers who received the active intervention experienced a significant reduction in symptoms of depression, anxiety, and PTS. Meaning In this pilot randomized clinical trial, the dyadic resiliency intervention was feasible, and the findings suggest that it may prevent chronic emotional distress in survivors of acute brain injury and their caregivers. Abstract (continued) −4.0 vs −0.6; difference, −3.4; 95{\%} CI, −5.6 to −1.3; P = .002; among caregivers: −3.8 vs 0.6; difference, −4.5; 95{\%} CI, −6.7 to −2.3; P < .001), anxiety (among survivors: −6.0 vs 0.3; difference, −6.3; 95{\%} CI, −8.8 to −3.8; P < .001; among caregivers: −5.0 vs −0.9; difference, −4.1; 95{\%} CI, −6.7 to −1.5, P = .002), and PTS (among survivors: −11.3 vs 1.0; difference, −12.3; 95{\%} CI, −18.1 to −6.5, P < .001; among caregivers, −11.4 vs 5.0; difference, −16.4, 95{\%} CI, −21.8 to −10.9; P < .001). Improvements sustained through the 12-week follow-up visit. We also observed RT-dependent improvement in dyadic interpersonal interactions for survivors (0.2 vs −0.2; difference, 0.4; 95{\%} CI, 0.0 to 0.8; P = .04). CONCLUSIONS AND RELEVANCE In this pilot randomized clinical trial, RT was feasible and potentially efficacious in preventing chronic emotional distress in dyads of survivors of the neuroscience intensive care unit and their informal caregivers.},
	author = {Vranceanu, Ana-Maria and Bannon, Sarah and Mace, Ryan and Lester, Ethan and Meyers, Emma and Gates, Melissa and Popok, Paula and Lin, Ann and Salgueiro, Danielle and Tehan, Tara and Macklin, Eric and Rosand, Jonathan},
	bdsk-color = {4},
	date = {2020///},
	date-added = {2024-09-10 09:09:53 +0200},
	date-modified = {2024-09-10 09:11:13 +0200},
	doi = {10.1001/jamanetworkopen.2020.20807},
	journal = {jamanetwork.com},
	keywords = {The JAMA Network; Untitled},
	number = {10},
	pages = {2020807--2020807},
	title = {for the prevention of chronic emotional distress among survivor-caregiver dyads admitted to the neuroscience intensive care unit: a randomized clinical trial},
	url = {https://jamanetwork.com/journals/jamanetworkopen/article-abstract/2771452},
	volume = {3},
	year = {2020},
	bdsk-url-1 = {https://jamanetwork.com/journals/jamanetworkopen/article-abstract/2771452},
	bdsk-url-2 = {https://doi.org/10.1001/jamanetworkopen.2020.20807}}

@article{Peper:2020aa,
	abstract = {The aim of this review is to provide an overview of different functional cardiac CT techniques which can be used to supplement assessment of the coronary arteries to establish the significance of coronary artery stenoses. We focus on cine-CT, CT-FFR, CT-myocardial perfusion and how developments in machine learning can supplement these techniques.},
	author = {Peper, Joyce and Such{\'a}, Dominika and Swaans, Martin and Leiner, Tim},
	bdsk-color = {4},
	date = {2020/09//},
	date-added = {2024-09-10 09:09:53 +0200},
	date-modified = {2024-09-10 09:11:13 +0200},
	doi = {10.1259/BJR.20200349},
	journal = {British Journal of Radiology},
	keywords = {Untitled},
	number = {1113},
	title = {Functional cardiac CT-Going beyond anatomical evaluation of coronary artery disease with cine CT, CT-FFR, CT perfusion and machine learning},
	volume = {93},
	year = {2020},
	bdsk-url-1 = {https://doi.org/10.1259/BJR.20200349}}

@article{Laska:2020aa,
	abstract = {Background: We reanalyzed a multisite 26-week randomized double-blind placebo-controlled clinical trial of 600 mg twice-a-day Gabapentin Enacarbil Extended-Release (GE-XR), a gabapentin prodrug, designed to evaluate safety and efficacy for treating alcohol use disorder. In the original analysis (n = 338), published in 2019, GE-XR did not differ from placebo. Our aim is to advance precision medicine by identifying likely responders to GE-XR from the trial data and to determine for likely responders if GE-XR is causally superior to placebo. Methods: The primary outcome measure in the reanalysis is the reduction from baseline of the number of heavy drinking days (ΔHDD). Baseline features including measures of alcohol use, anxiety, depression, mood states, sleep, and impulsivity were used in a random forest (RF) model to predict ΔHDD to treatment with GE-XR based on those assigned to GE-XR. The resulting RF model was used to obtain predicted outcomes for those randomized to GE-XR and counterfactually to those randomized to placebo. Likely responders to GE-XR were defined as those predicted to have a reduction of 14 days or more. Tests of causal superiority of GE-XR to placebo were obtained for likely responders and for the whole sample. Results: For likely responders, GE-XR was causally superior to placebo (p < 0.0033), while for the whole sample, there was no difference. Likely responders exhibited improved outcomes for the related outcomes of percent HDD and drinks per week. Compared with unlikely responders, at baseline likely responders had higher HDDs; lower levels of anxiety, depression, and general mood disturbances; and higher levels of cognitive and motor impulsivity. Conclusions: There are substantial causal benefits of treatment with GE-XR for a subset of patients predicted to be likely responders. The likely responder statistical paradigm is a promising approach for analyzing randomized clinical trials to advance personalized treatment.},
	author = {Laska, Eugene M. and Siegel, Carole E. and Lin, Ziqiang and Bogenschutz, Michael and Marmar, Charles R.},
	bdsk-color = {4},
	date = {2020/09//},
	date-added = {2024-09-10 09:09:53 +0200},
	date-modified = {2024-09-10 09:11:13 +0200},
	doi = {10.1111/ACER.14414},
	journal = {Alcoholism: Clinical and Experimental Research},
	keywords = {Alcohol Use Disorder; Gabapentin Enacarbil Extended-Release; Likely Responder Analysis; Precision Medicine; Untitled},
	number = {9},
	pages = {1875--1884},
	title = {Gabapentin Enacarbil Extended-Release Versus Placebo: A Likely Responder Reanalysis of a Randomized Clinical Trial},
	volume = {44},
	year = {2020},
	bdsk-url-1 = {https://doi.org/10.1111/ACER.14414}}

@article{Shepherd-Banigan:2020aa,
	abstract = {Background: Informal caregivers report substantial burden and depressive symptoms which predict higher rates of patient institutionalization. While caregiver education interventions may reduce caregiver distress and decrease the use of long-term institutional care, evidence is mixed. Inconsistent findings across studies may be the result of reporting average treatment effects which do not account for how effects differ by participant characteristics. We apply a machine-learning approach to randomized clinical trial (RCT) data of the Helping Invested Family Members Improve Veteran's Experiences Study (HI-FIVES) intervention to explore how intervention effects vary by caregiver and patient characteristics. Methods: We used model-based recursive partitioning models. Caregivers of community-residing older adult US veterans with functional or cognitive impairment at a single VA Medical Center site were randomized to receive HI-FIVES (n = 118) vs. usual care (n = 123). The outcomes included cumulative days not in the community and caregiver depressive symptoms assessed at 12 months post intervention. Potential moderating characteristics were: veteran age, caregiver age, caregiver ethnicity and race, relationship satisfaction, caregiver burden, perceived financial strain, caregiver depressive symptoms, and patient risk score. Results: The effect of HI-FIVES on days not at home was moderated by caregiver burden (p < 0.001); treatment effects were higher for caregivers with a Zarit Burden Scale score ≤28. Caregivers with lower baseline Center for Epidemiologic Studies Depression Scale (CESD-10) scores (≤8) had slightly lower CESD-10 scores at follow-up (p < 0.001). Conclusions: Family caregiver education interventions may be less beneficial for highly burdened and distressed caregivers; these caregivers may require a more tailored approach that involves assessing caregiver needs and developing personalized approaches. Trial registration: ClinicalTrials.gov, ID: NCT01777490. Registered on 28 January 2013.},
	author = {Shepherd-Banigan, Megan and Smith, Valerie A. and Lindquist, Jennifer H. and Cary, Michael Paul and Miller, Katherine E. M. and Chapman, Jennifer G. and Van Houtven, Courtney H.},
	bdsk-color = {4},
	date = {2020/02//},
	date-added = {2024-09-10 09:09:53 +0200},
	date-modified = {2024-09-10 09:11:14 +0200},
	doi = {10.1186/S13063-020-4113-X},
	journal = {Trials},
	keywords = {Clinical trial; Caregiver depression; Family caregiver intervention; Heterogeneous treatment effects; Institutionalization; Untitled},
	number = {1},
	title = {Identifying treatment effects of an informal caregiver education intervention to increase days in the community and decrease caregiver distress: A machine-learning secondary analysis of subgroup effects in the HI-FIVES randomized clinical trial},
	volume = {21},
	year = {2020},
	bdsk-url-1 = {https://doi.org/10.1186/S13063-020-4113-X}}

@article{Qiao:2020aa,
	abstract = {Objectives: This study investigated the impact of machine learning (ML)--based fractional flow reserve derived from computed tomography (FFRCT) compared to invasive coronary angiography (ICA) for therapeutic decision-making and patient outcome in patients with suspected coronary artery disease (CAD). Methods: One thousand one hundred twenty-one consecutive patients with stable chest pain who underwent coronary computed tomography angiography (CCTA) followed ICA within 90 days between January 2007 and December 2016 were included in this retrospective study. Medical records were reviewed for the endpoint of major adverse cardiac events (MACEs). FFRCT values were calculated using an artificial intelligence (AI) ML platform. Disagreements between hemodynamic significant stenosis via FFRCT and severe stenosis on qualitative CCTA and ICA were also evaluated. Results: After FFRCT results were revealed, a change in the proposed treatment regimen chosen based on ICA results was seen in 167 patients (14.9{\%}). Over a median follow-up time of 26 months (4--48 months), FFRCT ≤0.80 was associated with MACE (HR, 6.84 (95{\%} CI, 3.57 to 13.11); p < 0.001), with superior prognostic value compared to severe stenosis on ICA (HR, 1.84 (95{\%} CI, 1.24 to 2.73), p = 0.002) and CCTA (HR, 1.47 (95{\%} CI, 1.01 to 2.14, p = 0.045). Reserving ICA and revascularization for vessels with positive FFRCT could have reduced the rate of ICA by 54.5{\%} and lead to 4.4{\%} fewer percutaneous interventions. Conclusions: This study indicated ML-based FFRCT had superior prognostic value when compared to severe anatomic stenosis on CCTA and adding FFRCT may direct therapeutic decision-making with the potential to improve efficiency of ICA. Key Points: *ML-based FFRCTshows superior outcome prediction value when compared to severe anatomic stenosis on CCTA. *FFRCTnoninvasively informs therapeutic decision-making with potential to change diagnostic workflows and enhance efficiencies in patients with suspected CAD. *Reserving ICA and revascularization for vessels with positive FFRCTmay reduce the normalcy rate of ICA and improve its efficiency.},
	author = {Qiao, HY and Tang, CX and Schoepf, UJ and {\ldots}, C Tesche - European and 2020, undefined},
	bdsk-color = {4},
	date = {2020/11//},
	date-added = {2024-09-10 09:09:53 +0200},
	date-modified = {2024-09-10 09:11:14 +0200},
	doi = {10.1007/s00330-020-06964-w},
	journal = {Springer},
	keywords = {Machine learning; Coronary artery disease; Computed tomography angiography; Myocardial fractional flow reserve; Untitled},
	number = {11},
	pages = {5841--5851},
	title = {Impact of machine learning--based coronary computed tomography angiography fractional flow reserve on treatment decisions and clinical outcomes in patients with},
	url = {https://link.springer.com/article/10.1007/s00330-020-06964-w},
	volume = {30},
	year = {2020},
	bdsk-url-1 = {https://link.springer.com/article/10.1007/s00330-020-06964-w},
	bdsk-url-2 = {https://doi.org/10.1007/s00330-020-06964-w}}

@article{Munos:2020aa,
	abstract = {In pharmaceutical research, assessing drug candidates' odds of success as they move through clinical research often relies on crude methods based on historical data. However, the rapid progress of machine learning offers a new tool to identify the more promising projects. To evaluate its usefulness, we trained and validated several machine learning algorithms on a large database of projects. Using various project descriptors as input data we were able to predict the clinical success and failure rates of projects with an average balanced accuracy of 83{\%} to 89{\%}, which compares favorably with the 56{\%} to 70{\%} balanced accuracy of the method based on historical data. We also identified the variables that contributed most to trial success and used the algorithm to predict the success (or failure) of assets currently in the industry pipeline. We conclude by discussing how pharmaceutical companies can use such model to improve the quantity and quality of their new drugs, and how the broad adoption of this technology could reduce the industry's risk profile with important consequences for industry structure, R\&D investment, and the cost of innovation},
	author = {Munos, B and Niederreiter, J and medRxiv, M Riccaboni - and 2021, undefined},
	bdsk-color = {4},
	date = {2020///},
	date-added = {2024-09-10 09:09:53 +0200},
	date-modified = {2024-09-10 09:11:14 +0200},
	doi = {10.1101/2021.02.01.21250864},
	journal = {medrxiv.org},
	keywords = {Untitled},
	title = {Improving the prediction of clinical success using machine learning},
	url = {https://www.medrxiv.org/content/10.1101/2021.02.01.21250864.abstract},
	year = {2020},
	bdsk-url-1 = {https://www.medrxiv.org/content/10.1101/2021.02.01.21250864.abstract},
	bdsk-url-2 = {https://doi.org/10.1101/2021.02.01.21250864}}

@article{Rahman:2020aa,
	author = {Rahman, R},
	bdsk-color = {4},
	date = {2020///},
	date-added = {2024-09-10 09:09:53 +0200},
	date-modified = {2024-09-10 09:11:14 +0200},
	keywords = {Untitled},
	title = {Integrating Structure and Machine Learning to Characterize Drug Action},
	url = {https://search.proquest.com/openview/91edada66977e9e73a836b823263492b/1?pq-origsite=gscholar&cbl=18750&diss=y},
	year = {2020},
	bdsk-url-1 = {https://search.proquest.com/openview/91edada66977e9e73a836b823263492b/1?pq-origsite=gscholar&cbl=18750&diss=y}}

@article{Finelli:2020aa,
	abstract = {We are experiencing seminal times in computing that seem to define a fourth industrial revolution. This may fundamentally change the way we live, work, and relate to one another. Embracing data and digital information is a top priority for most industries these days, and Life Sciences is no exception. The pharmaceutical industry in particular is fundamentally a data-driven business. Inspired by a desire to "Go Big on Data," we developed a strategic roadmap defining a digital transformation to reimagine the way we work in Novartis Global Drug Development, leveraging data science to generate and inject actionable insights into our best practices. We launched a program called Nerve Live, and built a state-of-the-art data and analytics platform to harness past and present operational data, providing access to decades of drug development "experience" buried across multiple sources. The platform enabled the systematic application of machine learning and predictive analytics to generate "intelligence": new insights across multiple functional areas. To action the insights and create "value," we crafted skillfully designed end-user applications for domain experts to plan, track, predict, compare and monitor domain activities, optimize costs, and maximize quality. Today, the Nerve Live program enables insights-driven decision making at scale, unlocking productivity, and providing transparency across the Novartis Global Drug Development organization and beyond. We identified three main drivers making the Nerve Live program successful and enabling the associated digital transformation to flourish. We discuss the challenges, highlight the benefits, and see the importance of leading the way to become future proof. THE POTENTIAL FOR DATA AND DIGITAL IN DRUG DEVELOPMENT After the PC reached the mainstream and revolutionized the way we work, 1 after the web fundamentally changed the way people interact and connect with each other, after smartphones brought computing to almost half the world population 2 profoundly changing people's lives, we are in the midst of the next data and digital revolution. Four elements are powering it: (1) the steady acceleration of the rate at which new data is generated; (2) cloud computing that offers universally available data storage and exponentially growing computing power; (3) the explosion of machine learning and artificial intelligence (AI); and largely important, (4) the will of people to embrace the technology revolution to transform every aspect of our life. Whether it is the aerospace or automotive industry , electricity suppliers, or the banking sector: big data tools and digital technologies are changing every aspect of how companies operate. We are living in unprecedented times for data and digital disruption-and Life Sciences is no exception. How can data and digital further help the pharmaceutical industry to bring better medicines to patients faster and more efficiently? A few years ago, we tackled this question for global drug development in our company. Simply stated, the role of drug development is to take molecules identified in research laboratories as biologically active on targets linked to disease, and transform them into effective medicines that can be prescribed safely to millions of patients worldwide. To prove safety and efficacy, program teams design clinical studies and execute them through medical centers enrolling patients around the world. The scale of such operations is impressive, as our company currently runs over 500 trials across > 70 countries, with over 80,000 patients participating. In parallel, technical development teams design and develop the drug formulations, products, and devices that maximize the patients' experience with our medicines. The pharmaceutical industry keeps improving practices and processes used in drug development to develop new medicines. However, historically, the sector has not been at the frontline of the data and digital revolution, taking advantage of the opportunities that it brings. 3 The drug development process involves tedious, time-consuming tasks that can often take days or even weeks to complete manually. Consider the example of clinical trials management. Summarizing the status of just one study implied a strenuous review of many spreadsheets to obtain first the country, then the regional, and finally the global overview. All data coming from different systems through manual, one-time extractions, at different time points, and often following different assumptions and rules.},
	author = {Finelli, LA and \&, V Narasimhan - Clinical Pharmacology and 2020, undefined},
	bdsk-color = {4},
	date = {2020/10//},
	date-added = {2024-09-10 09:09:53 +0200},
	date-modified = {2024-09-10 09:11:14 +0200},
	doi = {10.1002/cpt.1850},
	journal = {Wiley Online Library},
	keywords = {Untitled},
	number = {4},
	pages = {756--756},
	title = {Leading a digital transformation in the pharmaceutical industry: reimagining the way we work in global drug development},
	url = {https://ascpt.onlinelibrary.wiley.com/doi/abs/10.1002/cpt.1850},
	volume = {108},
	year = {2020},
	bdsk-url-1 = {https://ascpt.onlinelibrary.wiley.com/doi/abs/10.1002/cpt.1850},
	bdsk-url-2 = {https://doi.org/10.1002/cpt.1850}}

@article{Banerjee:2020aa,
	abstract = {In this thesis the aim is to work on optimizing the modern machine learning models for personalized forecasting of Alzheimer Disease (AD) Progression from clinical trial data. The data comes from the TADPOLE challenge, which is one of the largest publicly available datasets for AD research (ADNI dataset). The goal of the project is to develop machine learning models that can be used to perform personalized forecasts of the participants cognitive changes (e.g., ADAS-Cog13 scores) over the time period of 6,12, 18 and 24 months in the future and the change in Clinical Status (CS) i.e., whether a person will convert to AD within 2 years or not. This is important for informing current clinical trials and better design of future clinical trials for AD. We will work with personalized Gaussian processes as machine learning models to predict ADAS-Cog13 score and Cox model along with a classifier to predict the conversion in a patient within 2 years.This project is done with the collaboration with researchers from the MIT MediaLab.},
	author = {Banerjee, Aritra and Rudovic, Ognjen},
	bdsk-color = {4},
	date = {2020/08//},
	date-added = {2024-09-10 09:09:53 +0200},
	date-modified = {2024-09-10 09:11:14 +0200},
	isbn = {2008.02667v1},
	keywords = {Untitled},
	title = {Machine Learning for Health: Personalized Models for Forecasting of Alzheimer Disease Progression},
	url = {http://arxiv.org/abs/2008.02667},
	year = {2020},
	bdsk-url-1 = {http://arxiv.org/abs/2008.02667}}

@article{Biol:2020aa,
	abstract = {Machine learning (ML) is a branch of artificial intelligence that uses an algorithm to process the data, retrieve valuable information, learn from it, find a pattern, and make predictions. Manual data analyses suffer from several disadvantages including it is time-consuming and subject to error. The ML tools can repeatedly perform the task with precision. In the age of value-based healthcare, big data, and computer-aided assistance, clinical intervention has become crucial for disease management. Cancer is a major health challenge and the second leading cause of death globally behind cardiovascular diseases {$[$}1{$]$}. According to a recent study, cancer surpasses cardiovascular disease as the leading cause of death in some high-income and middle-income countries {$[$}2{$]$}. Cancer is continuously exerting emotional and financial burdens on individuals and families. Even with scientific advancement and improved therapeutic approaches, cancer treatment is still a major challenge. Heterogeneous natures of tumors, compromised drug efficacy and intrinsic and/or acquired resistance developed by tumors attribute to poor clinical outcomes. Remarkable progress in our understanding of cancer biology and insights gained over the year indicate that personalized treatment or precision medicine could lead to better clinical outcomes. Molecular profiling of an individual tumor is crucial for the personalized (precision) medicine. In the analyses of tumor genomic information, ML-based approaches have emerged as a valuable tool. Starting from disease detection, target validation, and identification of prognostic biomarkers, ML approaches are helping in treatment decision making. A literature survey or text-mining is a helpful tool to get an idea about the field that bridges the knowledge gap between free-text and, valuable information. It also helps in understanding the mechanism(s) of existing drugs and possible reasons behind their compromised efficacy. Cancer cells possess unique characteristics termed as hallmarks that indicate the complexities of neoplastic disease. The cancer hallmarks that differentiate tumor cells from normal cell includes sustaining proliferative signaling, evading growth suppressor, avoiding immune destruction, avoiding apoptosis, inducing tumor-promoting inflammation, activating invasion and metastasis, inducing angiogenesis, genome instability, and mutations, and deregulating cellular energetic {$[$}3{$]$}. A supervised ML-based approach was utilized to develop the Cancer Hallmarks Analytics Tool (CHAT) which retrieves, organizes thousands of articles and, evaluates the scientific literature on cancer {$[$}4,5{$]$}. The CHAT arranges the information into different categories that allow the reader to easily analyze and understand the association between the research question and the hallmarks of cancer. To understand the interaction between genes and protein, and the association between environment and cancer several other ML-based tools like OncoCL {$[$}6{$]$} and OncoSearch {$[$}7{$]$} were also been developed. A case study performed to understand the drug mechanisms, ML approaches were able to identify crucial genes (1{\%} of the genome) among the 23,398 genes of the human genome that were altered in triple-negative breast cancer cells treated with metformin {$[$}8{$]$}. ML-based unsupervised methods identified a cluster of single-cell subpopulations that have considerable differential gene expression which correlated with anticancer pathways. Interestingly, the downregulation of one gene (CDC42) inhibited cancer cell proliferation and motility, indicating the potential of ML to Citation: Deshmukh SK. Machine learning for precision medicine in cancer: Transforming drug discovery and treatment. J Cancer Biol 2020; 1(1): 20-22.},
	author = {Biol, SK Deshmukh - J Cancer and 2020, undefined},
	bdsk-color = {4},
	date = {2020///},
	date-added = {2024-09-10 09:09:53 +0200},
	date-modified = {2024-09-10 09:11:14 +0200},
	journal = {probiologists.com},
	keywords = {artificial intelligence; Machine learning; drug discovery; precision medicine; cancer; Untitled},
	number = {1},
	pages = {20--22},
	title = {Machine learning for precision medicine in cancer: Transforming drug discovery and treatment},
	url = {https://probiologists.com/Uploads/Articles/7_637279401767827190.pdf},
	volume = {1},
	year = {2020},
	bdsk-url-1 = {https://probiologists.com/Uploads/Articles/7_637279401767827190.pdf}}

@article{Talevi:2020aa,
	abstract = {Artificial intelligence, in particular machine learning (ML), has emerged as a key promising pillar to overcome the high failure rate in drug development. Here, we present a primer on the ML algorithms most commonly used in drug discovery and development. We also list possible data sources, describe good practices for ML model development and validation, and share a reproducible example. A companion article will summarize applications of ML in drug discovery, drug development, and postapproval phase. Application of artificial intelligence (AI; Box 1) in drug discovery and development has emerged as a key promising pillar. Its importance has been consolidated by the need of new strategies to overcome the high failure rate in drug development of \~{} 90{\%}. 1,2 As such, pharmaceutical companies are beginning to explore how various AI frameworks can supplement or be integrated into the current drug discovery and development processes. 1 Machine learning (ML), a branch of AI (Figure 1), is "based on the idea that systems can learn from data, identify patterns and make decisions with minimal human intervention ." 13 AI frameworks may contain several different ML methods applied together. For example, an AI framework in drug discovery may optimize drug candidates through a combination of ML models that predict favorable physico-chemical characteristics (e.g., solubility and permeability), pharmacokinetics (PK), safety, and possibly efficacy. 14-21 An AI framework in drug development may use ML methods to prescreen covariates in PK-pharmacodynamic data, identifying patient subpopulations, predicting clinical outcomes , informing clinical trial design, and investigating novel therapeutic purpose for existing drugs (i.e., drug repositioning or drug repurposing). 22-25 However, ML methods have been utilized more often in drug discovery than in development. ML can support a range of different drug discovery and development applications. To be a fit-for-purpose approach, the application of ML should be guided by answers to the following three questions: (i) What is the drug discovery and/ or development need? (ii) What ML methods are most appropriate to address this need? and (iii) What data can be used to support these ML methods? Data quality is as critical as data quantity in that data should be unbiased and diverse to support robust models. In addition, researchers should prepare to validate and interpret the models and results. This work consists of two parts. The first part is a tuto-rial on the most commonly used ML algorithms along with possible data sources, good practices for ML model development and validation, and a reproducible example. The second part, published in a companion article, is an overview of applications of ML in drug discovery, drug development, and the postapproval phase.},
	author = {Talevi, Alan and Morales, Juan Francisco and Hather, Gregory and Podichetty, Jagdeep T and Kim, Sarah and Bloomingdale, Peter C and Kim, Samuel and Burton, Jackson and Brown, Joshua D and Winterstein, Almut G and Schmidt, Stephan and White, Jensen Kael and Conrado, Daniela J},
	bdsk-color = {4},
	date = {2020/03//},
	date-added = {2024-09-10 09:09:53 +0200},
	date-modified = {2024-09-10 09:11:14 +0200},
	doi = {10.1002/psp4.12491},
	journal = {Wiley Online Library},
	keywords = {Untitled},
	number = {3},
	pages = {129--142},
	title = {Machine learning in drug discovery and development part 1: a primer},
	url = {https://ascpt.onlinelibrary.wiley.com/doi/abs/10.1002/psp4.12491},
	volume = {9},
	year = {2020},
	bdsk-url-1 = {https://ascpt.onlinelibrary.wiley.com/doi/abs/10.1002/psp4.12491},
	bdsk-url-2 = {https://doi.org/10.1002/psp4.12491}}

@article{Sinha:2020aa,
	author = {Sinha, U and Singh, A and learning, DK Sharma - applications of machine and 2020, undefined},
	bdsk-color = {4},
	date = {2020///},
	date-added = {2024-09-10 09:09:53 +0200},
	date-modified = {2024-09-10 09:11:14 +0200},
	isbn = {9781522596431},
	journal = {igi-global.com},
	keywords = {Untitled},
	title = {Machine learning in the medical industry},
	url = {https://www.igi-global.com/chapter/machine-learning-in-the-medical-industry/247574},
	year = {2020},
	bdsk-url-1 = {https://www.igi-global.com/chapter/machine-learning-in-the-medical-industry/247574}}

@article{Schperberg:2020aa,
	abstract = {Predicting oncologic outcome is challenging due to the diversity of cancer histologies and the complex network of underlying biological factors. In this study, we determine whether machine learning (ML) can extract meaningful associations between onco-logic outcome and clinical trial, drug-related biomarker and molecular profile information. We analyzed therapeutic clinical trials corresponding to 1102 oncologic outcomes from 104 758 cancer patients with advanced colorectal adenocarcinoma, pancreatic adenocarcinoma, melanoma and nonsmall-cell lung cancer. For each intervention arm, a dataset with the following attributes was curated: line of treatment, the number of cytotoxic chemotherapies, small-molecule inhibitors, or monoclonal antibody agents, drug class, molecular alteration status of the clinical arm's population , cancer type, probability of drug sensitivity (PDS) (integrating the status of geno-mic, transcriptomic and proteomic biomarkers in the population of interest) and outcome. A total of 467 progression-free survival (PFS) and 369 overall survival (OS) data points were used as training sets to build our ML (random forest) model. Cross-validation sets were used for PFS and OS, obtaining correlation coefficients (r) of 0.82 and 0.70, respectively (outcome vs model's parameters). A total of 156 PFS and 110 OS data points were used as test sets. The Spearman correlation (r s) between predicted and actual outcomes was statistically significant (PFS: r s = 0.879, OS: r s = 0.878, P < .0001). The better outcome arm was predicted in 81{\%} (PFS: N = 59/73, z = 5.24, P < .0001) and 71{\%} (OS: N = 37/52, z = 2.91, P = .004) of ran-domized trials. The success of our algorithm to predict clinical outcome may be exploitable as a model to optimize clinical trial design with pharmaceutical agents. K E Y W O R D S clinical trials, drug-related biomarkers, machine learning, molecular profiles, outcome prediction},
	author = {Schperberg, Alexander V and Boichard, Am{\'e}lie and Tsigelny, Igor F and Richard, St{\'e}phane B and Kurzrock, Razelle},
	bdsk-color = {4},
	date = {2020/11//},
	date-added = {2024-09-10 09:09:53 +0200},
	date-modified = {2024-09-10 09:09:53 +0200},
	doi = {10.1002/ijc.33240},
	journal = {Wiley Online Library},
	keywords = {machine learning; clinical trials; drug-related biomarkers; molecular profiles; outcome prediction},
	number = {9},
	pages = {2537--2549},
	title = {Machine learning model to predict oncologic outcomes for drugs in randomized clinical trials},
	url = {https://onlinelibrary.wiley.com/doi/abs/10.1002/ijc.33240},
	volume = {147},
	year = {2020},
	bdsk-url-1 = {https://onlinelibrary.wiley.com/doi/abs/10.1002/ijc.33240},
	bdsk-url-2 = {https://doi.org/10.1002/ijc.33240}}

@article{Dezso:2020aa,
	abstract = {Background: The selection and prioritization of drug targets is a central problem in drug discovery. Computational approaches can leverage the growing number of large-scale human genomics and proteomics data to make in-silico target identification, reducing the cost and the time needed. Results: We developed a machine learning approach to score proteins to generate a druggability score of novel targets. In our model we incorporated 70 protein features which included properties derived from the sequence, features characterizing protein functions as well as network properties derived from the protein-protein interaction network. The advantage of this approach is that it is unbiased and even less studied proteins with limited information about their function can score well as most of the features are independent of the accumulated literature. We build models on a training set which consist of targets with approved drugs and a negative set of non-drug targets. The machine learning techniques help to identify the most important combination of features differentiating validated targets from non-targets. We validated our predictions on an independent set of clinical trial drug targets, achieving a high accuracy characterized by an Area Under the Curve (AUC) of 0.89. Our most predictive features included biological function of proteins, network centrality measures, protein essentiality, tissue specificity, localization and solvent accessibility. Our predictions, based on a small set of 102 validated oncology targets, recovered the majority of known drug targets and identifies a novel set of proteins as drug target candidates. Conclusions: We developed a machine learning approach to prioritize proteins according to their similarity to approved drug targets. We have shown that the method proposed is highly predictive on a validation dataset consisting of 277 targets of clinical trial drug confirming that our computational approach is an efficient and cost-effective tool for drug target discovery and prioritization. Our predictions were based on oncology targets and cancer relevant biological functions, resulting in significantly higher scores for targets of oncology clinical trial drugs compared to the scores of targets of trial drugs for other indications. Our approach can be used to make indication specific drug-target prediction by combining generic druggability features with indication specific biological functions.},
	author = {Dezso, Zolt{\'a}n and Ceccarelli, Michele},
	bdsk-color = {4},
	date = {2020/03//},
	date-added = {2024-09-10 09:09:53 +0200},
	date-modified = {2024-09-10 09:11:14 +0200},
	doi = {10.1186/S12859-020-3442-9},
	journal = {BMC Bioinformatics},
	keywords = {Drug target prioritization; Machine learning; Network analysis; Untitled},
	number = {1},
	title = {Machine learning prediction of oncology drug targets based on protein and network properties},
	volume = {21},
	year = {2020},
	bdsk-url-1 = {https://doi.org/10.1186/S12859-020-3442-9}}

@article{Kakanos:2020aa,
	author = {Kakanos and Sotiris},
	bdsk-color = {4},
	date = {2020///},
	date-added = {2024-09-10 09:09:53 +0200},
	date-modified = {2024-09-10 09:11:14 +0200},
	keywords = {Untitled},
	title = {Machine Learning, Robotics and Neuroplasticity},
	url = {https://kclpure.kcl.ac.uk/portal/files/153133087/2020_Kakanos_Sotiris_1340493_ethesis_VersionRedactedForPure.pdf},
	year = {2020},
	bdsk-url-1 = {https://kclpure.kcl.ac.uk/portal/files/153133087/2020_Kakanos_Sotiris_1340493_ethesis_VersionRedactedForPure.pdf}}

@article{Narayan:2020aa,
	abstract = {BACKGROUND: Advances in ablation for atrial fibrillation (AF) continue to be hindered by ambiguities in mapping, even between experts. We hypothesized that convolutional neural networks (CNN) may enable objective analysis of intracardiac activation in AF, which could be applied clinically if CNN classifications could also be explained.},
	author = {Narayan, Sanjiv M and Alhusseini, Mahmood I and Abuzaid, Firas and Rogers, Albert J and Zaman, Junaid AB and Baykaner, Tina and Clopton, Paul and Bailis, Peter and Zaharia, Matei and Wang, Paul J and Rappel, Wouter-Jan},
	bdsk-color = {4},
	date = {2020/08//},
	date-added = {2024-09-10 09:09:53 +0200},
	date-modified = {2024-09-10 09:11:14 +0200},
	doi = {10.1161/CIRCEP.119.008160},
	journal = {Am Heart Assoc},
	keywords = {machine learning; atrial fibrillation; pulmonary veins; support vector machine; Untitled},
	number = {8},
	pages = {8160--8160},
	title = {Machine learning to classify intracardiac electrical patterns during atrial fibrillation: machine learning of atrial fibrillation},
	url = {https://www.ahajournals.org/doi/abs/10.1161/CIRCEP.119.008160},
	volume = {13},
	year = {2020},
	bdsk-url-1 = {https://www.ahajournals.org/doi/abs/10.1161/CIRCEP.119.008160},
	bdsk-url-2 = {https://doi.org/10.1161/CIRCEP.119.008160}}

@article{Fredik-Liu:2020aa,
	abstract = {Inconsistent therapeutic efficacy of mesenchymal stem cells (MSCs) in regenerative medicine has been documented in many clinical trials. Precise prediction on the therapeutic outcome of a MSC therapy based on the patient's conditions would provide valuable references for clinicians to decide the treatment strategies. In this article, we performed a meta-analysis on MSC therapies for cartilage repair using machine learning. A small database was generated from published in vivo and clinical studies. The unique features of our neural network model in handling missing data and calculating prediction uncertainty enabled precise prediction of post-treatment cartilage repair scores with coefficient of determination of 0.637 $\pm$0.005. From this model, we identified defect area percentage, defect depth percentage, implantation cell number, body weight, tissue source, and the type of cartilage damage as critical properties that significant impact cartilage repair. A dosage of 17 - 25 million MSCs was found to achieve optimal cartilage repair. Further, critical thresholds at 6{\%} and 64{\%} of cartilage damage in area, and 22{\%} and 56{\%} in depth were predicted to significantly compromise on the efficacy of MSC therapy. This study, for the first time, demonstrated machine learning of patient-specific cartilage repair post MSC therapy. This approach can be applied to identify and investigate more critical properties involved in MSC-induced cartilage repair, and adapted for other clinical indications.},
	author = {Fredik Liu, Yu Yang and Lu, Yin and Oh, Steve and Conduit, Gareth J.},
	bdsk-color = {4},
	date = {2020/10//},
	date-added = {2024-09-10 09:09:53 +0200},
	date-modified = {2024-09-10 09:09:53 +0200},
	doi = {10.1371/JOURNAL.PCBI.1008275},
	journal = {PLoS Computational Biology},
	number = {10},
	title = {Machine learning to predict mesenchymal stem cell efficacy for cartilage repair},
	volume = {16},
	year = {2020},
	bdsk-url-1 = {https://doi.org/10.1371/JOURNAL.PCBI.1008275}}

@article{Nafee:2020aa,
	abstract = {Background: The identification of acutely ill patients at high risk for venous throm},
	author = {Nafee, Tarek and Gibson, {$|$} C Michael and Travis, Ryan and Yee Mph, Megan K and Kerneis, {$|$} Mathieu and Chi, Gerald and Alkhalfan, Fahad and Hernandez, Adrian F and Hull, Russell D and Ander, {$|$} and Cohen, T and Harrington, Robert A and Samuel, {$|$} and Goldhaber, Z},
	bdsk-color = {4},
	date = {2020/02//},
	date-added = {2024-09-10 09:09:53 +0200},
	date-modified = {2024-09-10 09:11:14 +0200},
	doi = {10.1002/rth2.12292},
	journal = {Wiley Online Library},
	keywords = {Abbreviations: ACCP, American College of Chest Physicians; CART, classification and regression tree; CUS, compression ultrasound; DAPT, dual antiplatelet therapy; DOAC, direct oral anticoagulant; DVT, deep vein thrombosis; IMPROVE, International Medical Prevention Registry on Venous Thromboembolism; ML, super learner model; PE, pulmonary embolism; RAM, risk assessment model; rML, reduced super learner model; VTE, venous thromboembolism; Untitled},
	number = {2},
	pages = {230--237},
	title = {Machine learning to predict venous thrombosis in acutely ill medical patients},
	url = {https://onlinelibrary.wiley.com/doi/abs/10.1002/rth2.12292},
	volume = {4},
	year = {2020},
	bdsk-url-1 = {https://onlinelibrary.wiley.com/doi/abs/10.1002/rth2.12292},
	bdsk-url-2 = {https://doi.org/10.1002/rth2.12292}}

@article{Gibson:2020aa,
	abstract = {Traditional statistical models allow population based inferences and comparisons. Machine learning (ML) explores datasets to develop algorithms that do not assume linear relationships between variables and outcomes and that may account for higher order interactions to make individualized outcome predictions. To evaluate the performance of machine learning models compared to traditional risk stratification methods for the prediction of major adverse cardiovascular events (MACE) and bleeding in patients with acute coronary syndrome (ACS) that are treated with antithrombotic therapy. Data on 24,178 ACS patients were pooled from four randomized controlled trials. The super learner ensemble algorithm selected weights for 23 machine learning models and was compared to traditional models. The efficacy endpoint was a composite of cardiovascular death, myocardial infarction, or stroke. The safety endpoint was a composite of TIMI major and minor bleeding or bleeding requiring medical attention. For the MACE outcome, the super learner model produced a higher c-statistic (0.734) than logistic regression (0.714), the TIMI risk score (0.489), and a new cardiovascular risk score developed in the dataset (0.644). For the bleeding outcome, the super learner demonstrated a similar c-statistic as the logistic regression model (0.670 vs. 0.671). The machine learning risk estimates were highly calibrated with observed efficacy and bleeding outcomes (Hosmer--Lemeshow p value = 0.692 and 0.970, respectively). The super learner algorithm was highly calibrated on both efficacy and safety outcomes and produced the highest c-statistic for prediction of MACE compared to traditional risk stratification methods. This analysis demonstrates a contemporary application of machine learning to guide patient-level antithrombotic therapy treatment decisions. Clinical Trial Registration ATLAS ACS-2 TIMI 46: https://clinicaltrials.gov/ct2/show/NCT00402597. Unique Identifier: NCT00402597. ATLAS ACS-2 TIMI 51: https://clinicaltrials.gov/ct2/show/NCT00809965. Unique Identifier: NCT00809965. GEMINI ACS-1: https://clinicaltrials.gov/ct2/show/NCT02293395. Unique Identifier: NCT02293395. PIONEER-AF PCI: https://clinicaltrials.gov/ct2/show/NCT01830543. Unique Identifier: NCT01830543.},
	author = {Gibson, William J. and Nafee, Tarek and Travis, Ryan and Yee, Megan and Kerneis, Mathieu and Ohman, Magnus and Gibson, C. Michael},
	bdsk-color = {4},
	date = {2020/01//},
	date-added = {2024-09-10 09:09:53 +0200},
	date-modified = {2024-09-10 09:09:53 +0200},
	doi = {10.1007/S11239-019-01940-8},
	journal = {Journal of Thrombosis and Thrombolysis},
	keywords = {Acute coronary syndrome; Machine learning; Major adverse cardiovascular events; Personalized medicine; Super learner},
	number = {1},
	pages = {1--9},
	title = {Machine learning versus traditional risk stratification methods in acute coronary syndrome: a pooled randomized clinical trial analysis},
	volume = {49},
	year = {2020},
	bdsk-url-1 = {https://doi.org/10.1007/S11239-019-01940-8}}

@article{Bullock:2020aa,
	abstract = {COVID-19, the disease caused by the SARS-CoV-2 virus, has been declared a pandemic by the World Health Organization, which has reported over 18 million confirmed cases as of August 5, 2020. In this review, we present an overview of recent studies using Machine Learning and, more broadly, Artificial Intelligence, to tackle many aspects of the COVID-19 crisis. We have identified applications that address challenges posed by COVID-19 at different scales, including: molecular, by identifying new or existing drugs for treatment; clinical, by supporting diagnosis and evaluating prognosis based on medical imaging and non-invasive measures; and societal, by tracking both the epidemic and the accompanying infodemic using multiple data sources. We also review datasets, tools, and resources needed to facilitate Artificial Intelligence research, and discuss strategic considerations related to the operational implementation of multidisciplinary partnerships and open science. We highlight the need for international cooperation to maximize the potential of AI in this and future pandemics.},
	author = {Bullock, J and Luccioni, A and Pham, KH and {\ldots}, CSN Lam - Journal of Artificial and 2020, undefined},
	bdsk-color = {4},
	date = {2020///},
	date-added = {2024-09-10 09:09:53 +0200},
	date-modified = {2024-09-10 09:11:14 +0200},
	journal = {jair.org},
	keywords = {Untitled},
	pages = {807--845},
	title = {Mapping the landscape of artificial intelligence applications against COVID-19},
	url = {http://www.jair.org/index.php/jair/article/view/12162},
	volume = {69},
	year = {2020},
	bdsk-url-1 = {http://www.jair.org/index.php/jair/article/view/12162}}

@article{Zhou:2020aa,
	abstract = {To improve the drug discovery yield, a method which is implemented at the beginning of drug discovery that accurately predicts drug side effects, indications, efficacy, and mode of action based solely on the input of the drug's chemical structure is needed. In contrast, extant predictive methods do not comprehensively address these aspects of drug discovery and rely on features derived from extensive, often unavailable experimental information for novel molecules. To address these issues, we developed MEDICASCY, a multilabel-based boosted random forest machine learning method that only requires the small molecule's chemical structure for the drug side effect, indication, efficacy, and probable mode of action target predictions; however, it has comparable or even significantly better performance than existing approaches requiring far more information. In retrospective benchmarking on high confidence predictions, MEDICASCY shows about 78{\%} precision and recall for predicting at least one severe side effect and 72{\%} precision drug efficacy. Experimental validation of MEDICASCY's efficacy predictions on novel molecules shows close to 80{\%} precision for the inhibition of growth in ovarian, breast, and prostate cancer cell lines. Thus, MEDICASCY should improve the success rate for new drug approval. A web service for academic users is available at http://pwp.gatech.edu/cssb/ MEDICASCY. KEYWORDS: machine learning, drug side effect prediction, drug efficacy prediction, indication, mode of action protein, drug clinical trials ■INTRODUCTION The cost of developing a new drug for complex diseases has been estimated to be about 1.4 billion dollars. 1 Moreover, the likelihood of a drug being approved is quite low. 2,3 For example, the overall success rate for a drug candidate to pass a phase 1 trial is 13.8{\%}. 3 The success rates from phase 1 to 2, phase 2 to 3, and phase 3 to final approval are 66.4, 58.3, and 59.0{\%}, respectively. There can be many reasons for a drug failure. While lack of safety is the major cause of phase 1 failures, lack of efficacy is responsible for over 50{\%} of phase 2 and 3 drug failures. 4 To reduce the low success rates for new drug development, computational methods that accurately predict severe drug side effects and appropriate drug indications are sorely needed. In that regard, there have been a number of methods developed for predicting drug side effects 5−15 or efficacy; 16,17 these methods address drug side effects and efficacy independently and often do not provide insight into the mode of action of a successful or failed drug. Moreover, except for the empirical drug side effect prediction method developed in our earlier work, DR. PRODIS, 7 whose drug coverage and precision for severe side effect prediction was limited, all alternative approaches require very extensively curated experimental or/and bioinformatics data as input for},
	author = {Zhou, Hongyi and Cao, Hongnan and Matyunina, Lilya and Shelby, Madelyn and Cassels, Lauren and Mcdonald, John F and Skolnick, Jeffrey},
	bdsk-color = {4},
	date = {2020/05//},
	date-added = {2024-09-10 09:09:53 +0200},
	date-modified = {2024-09-10 09:11:14 +0200},
	doi = {10.1021/acs.molpharmaceut.9b01248},
	journal = {ACS Publications},
	keywords = {drug clinical trials; drug efficacy prediction; drug side effect prediction; indication; machine learning; mode of action protein; Untitled},
	number = {5},
	pages = {1558--1574},
	title = {MEDICASCY: a machine learning approach for predicting small-molecule drug side effects, indications, efficacy, and modes of action},
	url = {https://pubs.acs.org/doi/abs/10.1021/acs.molpharmaceut.9b01248?casa_token=Dxw1dR6dQksAAAAA:pgmFU3ui2XbKqSlAUY6Jog6sdNruC_HMf28cKnP7n-IHslwpjsNfnNmGBWXJ-rbgXZStoqg6uz7Y3T5T},
	volume = {17},
	year = {2020},
	bdsk-url-1 = {https://pubs.acs.org/doi/abs/10.1021/acs.molpharmaceut.9b01248?casa_token=Dxw1dR6dQksAAAAA:pgmFU3ui2XbKqSlAUY6Jog6sdNruC_HMf28cKnP7n-IHslwpjsNfnNmGBWXJ-rbgXZStoqg6uz7Y3T5T},
	bdsk-url-2 = {https://doi.org/10.1021/acs.molpharmaceut.9b01248}}

@article{Dongrui:2020ab,
[truncated: 13,360,129 more chars]
